# Supplementary material for: Crystal structure and characterization of a new chain-like polyrotaxane zinc(II) coordination polymer with mixed pyridine-2,6-di­carboxyl­ate and 1,4-bis­(1H-imidazol-1-ylmeth­yl)benzene ligands
Source: Acta Crystallogr E Crystallogr Commun. 2025 May 30;81(Pt 6):559–64. doi: 10.1107/S2056989025004608 (PMC12142422; doi:10.1107/S2056989025004608)
Supplement: Supplementary file 1 [file e-81-00559-sup1.cif]

##############################################################################
#                                                                            #
# This CIF contains the data in a paper accepted for publication in          #
# Acta Crystallographica Section E. It conforms to the requirements of       #
# Notes for Authors for Acta Crystallographica Section E, and has been       #
# peer reviewed under the auspices of the IUCr Commission on Journals.       #
#                                                                            #
# Full details of the Crystallographic Information File format               #
# are given in the paper "The Crystallographic Information File (CIF):       #
# a New Standard Archive File for Crystallography" by S. R. Hall, F. H.      #
# Allen and I. D. Brown [Acta Cryst. (1991), A47, 655-685].                  #
#                                                                            #
# The current version of the core CIF dictionary is obtainable from          #
# ftp://ftp.iucr.org/pub/cif_core.dic.                                       #
#                                                                            #
# Software is freely available for graphical display of the structure(s)     #
# in this CIF. For information consult the CIF software page                 #
# http://www.iucr.org/resources/cif/software.                                #
#                                                                            #
# This file may be used for bona fide research purposes within the           #
# scientific community so long as proper attribution is given to the journal # 
# article from which it was obtained.                                        #
#                                                                            #
##############################################################################
data_I
_audit_creation_method
;
Olex2 1.5-alpha
(compiled 2025.04.05 svn.rf049d14d for OlexSys, GUI svn.r7224)
;
_journal_date_recd_electronic     2025-04-07
_journal_date_accepted     2025-05-22
_journal_name_full     'Acta Crystallographica, Section E'
_journal_year     2025
_journal_volume     81
_journal_issue      1
_journal_page_first     0
_journal_page_last     0
_journal_paper_category     GM
_journal_paper_doi     10.1107/S2056989025004608
_journal_coeditor_code     WM5758
_publ_contact_author_name     'Nanthawat Wannarit'
_publ_contact_author_address
;
Department of Chemistry, Faculty of Science and Technology,
Thammasat University, Klong Luang, Pathum Thani 12121, Thailand
Thammasat University Research Unit in Multifunctional Crystalline Materials and
Applications (TU-MCMA), Faculty of Science and Technology,
Thammasat University, Klong Luang, Pathum Thani 12121, Thailand
;
_publ_contact_author_email     'nwan0110@tu.ac.th'
_publ_contact_author_fax     '+66 2564 4483'
_publ_contact_author_phone     '+66 2564 4440 to 59 Ext. 2409'
_publ_section_title
;
Crystal structure and characterization of a new chain-like polyrotaxane zinc(II)
coordination polymer with mixed pyridine-2,6-dicarboxylate and
1,4-bis(1<i>H</i>-imidazol-1-ylmethyl)benzene ligands
;
loop_
    _publ_author_name
    _publ_author_footnote
    _publ_author_address
    'Kummuang, Chanikarn' .
;
Department of Chemistry, Faculty of Science and Technology,
Thammasat University, Pathum Thani 12121, Thailand
;
    'Chainok, Kittipong' .
;
Thammasat University Research Unit in Multifunctional Crystalline Materials \
and Applications (TU-MCMA), Faculty of Science and Technology,
Thammasat University, Pathum Thani 12121, Thailand
;
    'Wannarit, Nanthawat' .
;
Department of Chemistry, Faculty of Science and Technology,
Thammasat University, Pathum Thani 12121, Thailand
Thammasat University Research Unit in Multifunctional Crystalline Materials \
and Applications (TU-MCMA), Faculty of Science and Technology,
Thammasat University, Pathum Thani 12121, Thailand
;
_publ_section_synopsis
;
The crystal structure of a new polyrotaxane Zn^II^ coordination polymer,
{[Zn~2~(2,6-PDC)~2~(bix)~2~]\\cdot9H~2~O}<i>~n~</i>, is comprised of
dinuclear macrocyclic units and a zigzag chain-like structure extending
parallel to [101].
;
_chemical_name_systematic
;\
<i>catena</i>-Poly[[[[(pyridine-2,6-dicarboxylato-\k^3^<i>O</i>,<i>N</i>,\
<i>O</i>')zinc(II)]-\m-1,4-bis(1<i>H</i>-imidazol-1-ylmethyl)benzene-\
\k^2^<i>N</i>^1^:<i>N</i>^1'^]
hemi{bis[\m-1,4-bis(1<i>H</i>-imidazol-1-ylmethyl)benzene-\k^2^<i>N</i>^1^:\
<i>N</i>^1'^]bis[(pyridine-2,6-dicarboxylato-\k^3^<i>O</i>,<i>N</i>,\
<i>O</i>')zinc(II)]}] nonahydrate]
;
_chemical_name_common     ?
_chemical_formula_moiety     '2(C21 H17 N5 O4 Zn), 9(H2 O)'
_chemical_formula_sum     'C42 H52 N10 O17 Zn2'
_chemical_formula_iupac
    '[Zn (C7 H3 N O4) (C14 H14 N4)] [Zn2 (C7 H3 N O4)2 (C14 H14 N4)2]0.5, 9H2 O'
_chemical_formula_weight     1099.70
_chemical_melting_point     ?
_space_group_crystal_system     monoclinic
_space_group_name_H-M_alt     'C 2/c'
_space_group_name_Hall     '-C 2yc'
loop_
    _space_group_symop_operation_xyz
    'x, y, z'
    '-x, y, -z+1/2'
    'x+1/2, y+1/2, z'
    '-x+1/2, y+1/2, -z+1/2'
    '-x, -y, -z'
    'x, -y, z-1/2'
    '-x+1/2, -y+1/2, -z'
    'x+1/2, -y+1/2, z-1/2'
_cell_length_a     25.577(4)
_cell_length_b     18.632(3)
_cell_length_c     22.463(4)
_cell_angle_alpha     90
_cell_angle_beta     94.335(6)
_cell_angle_gamma     90
_cell_volume     10674(3)
_cell_formula_units_Z     8
_cell_measurement_reflns_used     9980
_cell_measurement_theta_min     2.634
_cell_measurement_theta_max     25.870
_cell_measurement_temperature     296(2)
_exptl_crystal_description     block
_exptl_crystal_colour     'clear colourless'
_exptl_crystal_size_max     0.24
_exptl_crystal_size_mid     0.2
_exptl_crystal_size_min     0.2
_exptl_crystal_density_diffrn     1.369
_exptl_crystal_density_meas     ?
_exptl_crystal_density_method     ?
_exptl_crystal_F_000     4416
_exptl_absorpt_coefficient_mu     0.972
_exptl_absorpt_correction_type     multi-scan
_exptl_absorpt_process_details
;
(SADABS; Krause <i>et al.</i>,  2015)
;
_exptl_absorpt_correction_T_min     0.6846
_exptl_absorpt_correction_T_max     0.7456
_diffrn_ambient_temperature     296(2)
_diffrn_source     'sealed x-ray tube'
_diffrn_source_power     1.5
_diffrn_source_voltage     50.0
_diffrn_source_current     30.0
_diffrn_radiation_type     MoK\a
_diffrn_radiation_wavelength     0.71073
_diffrn_radiation_monochromator     graphite
_diffrn_measurement_device_type     'Bruker D8 QUEST CMOS PHOTON II'
_diffrn_measurement_device     'four-circle KAPPA diffractometer'
_diffrn_measurement_method     '\w and \f scans'
_diffrn_detector     'Bruker PHOTON 200 area detector'
_diffrn_detector_area_resol_mean     7.39
loop_
    _diffrn_refln_index_h
    _diffrn_refln_index_k
    _diffrn_refln_index_l
    4 0 0
    4 0 0
    4 0 0
    4 0 0
    -4 0 0
    6 0 0
    -6 0 0
    -6 0 0
    -6 0 0
    6 0 0
    6 0 0
    6 0 0
    8 0 0
    8 0 0
    8 0 0
    -8 0 0
    -8 0 0
    -8 0 0
    8 0 0
    -10 0 0
    -10 0 0
    -10 0 0
    -10 0 0
    10 0 0
    10 0 0
    10 0 0
    10 0 0
    -12 0 0
    12 0 0
    -12 0 0
    12 0 0
    -12 0 0
    12 0 0
    12 0 0
    -12 0 0
    14 0 0
    14 0 0
    14 0 0
    14 0 0
    -14 0 0
    -14 0 0
    -14 0 0
    -16 0 0
    16 0 0
    16 0 0
    16 0 0
    -16 0 0
    16 0 0
    -16 0 0
    -16 0 0
    18 0 0
    18 0 0
    18 0 0
    -18 0 0
    -18 0 0
    18 0 0
    -18 0 0
    -18 0 0
    20 0 0
    -20 0 0
    -20 0 0
    20 0 0
    -20 0 0
    20 0 0
    20 0 0
    -20 0 0
    22 0 0
    22 0 0
    22 0 0
    22 0 0
    -22 0 0
    -22 0 0
    -22 0 0
    -22 0 0
    24 0 0
    -24 0 0
    24 0 0
    24 0 0
    -24 0 0
    -24 0 0
    24 0 0
    -26 0 0
    -26 0 0
    26 0 0
    26 0 0
    26 0 0
    26 0 0
    -26 0 0
    -28 0 0
    -28 0 0
    28 0 0
    28 0 0
    28 0 0
    28 0 0
    30 0 0
    30 0 0
    -30 0 0
    30 0 0
    32 0 0
    32 0 0
    32 0 0
    -32 0 0
    3 -1 0
    3 -1 0
    3 -1 0
    3 1 0
    3 1 0
    -5 -1 0
    5 -1 0
    5 -1 0
    5 -1 0
    -5 -1 0
    5 -1 0
    5 1 0
    -5 1 0
    5 1 0
    5 1 0
    -5 1 0
    5 1 0
    -5 1 0
    -7 -1 0
    7 -1 0
    7 -1 0
    7 -1 0
    7 -1 0
    -7 -1 0
    -7 -1 0
    -7 1 0
    7 1 0
    7 1 0
    -7 1 0
    7 1 0
    -7 1 0
    7 1 0
    -7 1 0
    9 -1 0
    -9 -1 0
    9 -1 0
    -9 -1 0
    -9 -1 0
    9 -1 0
    -9 -1 0
    9 -1 0
    -9 1 0
    -9 1 0
    -9 1 0
    -9 1 0
    9 1 0
    9 1 0
    9 1 0
    9 1 0
    -11 -1 0
    11 -1 0
    11 -1 0
    11 -1 0
    -11 -1 0
    11 -1 0
    -11 -1 0
    -11 1 0
    11 1 0
    11 1 0
    11 1 0
    -11 1 0
    11 1 0
    -11 1 0
    -11 1 0
    -13 -1 0
    -13 -1 0
    13 -1 0
    -13 -1 0
    13 -1 0
    -13 -1 0
    13 -1 0
    13 -1 0
    13 1 0
    -13 1 0
    -13 1 0
    -13 1 0
    13 1 0
    -13 1 0
    13 1 0
    13 1 0
    -15 -1 0
    -15 -1 0
    15 -1 0
    15 -1 0
    15 -1 0
    -15 -1 0
    -15 -1 0
    15 -1 0
    15 1 0
    15 1 0
    15 1 0
    -15 1 0
    -15 1 0
    -15 1 0
    -15 1 0
    15 1 0
    -17 -1 0
    -17 -1 0
    17 -1 0
    17 -1 0
    17 -1 0
    -17 -1 0
    17 -1 0
    -17 -1 0
    -17 1 0
    17 1 0
    -17 1 0
    17 1 0
    -17 1 0
    -17 1 0
    17 1 0
    17 1 0
    -19 -1 0
    19 -1 0
    -19 -1 0
    -19 -1 0
    19 -1 0
    19 -1 0
    -19 -1 0
    19 -1 0
    19 1 0
    -19 1 0
    -19 1 0
    -19 1 0
    -19 1 0
    19 1 0
    19 1 0
    19 1 0
    21 -1 0
    -21 -1 0
    21 -1 0
    -21 -1 0
    -21 -1 0
    -21 -1 0
    21 -1 0
    21 -1 0
    21 1 0
    -21 1 0
    -21 1 0
    -21 1 0
    21 1 0
    21 1 0
    -21 1 0
    21 1 0
    -23 -1 0
    23 -1 0
    -23 -1 0
    23 -1 0
    -23 -1 0
    23 1 0
    23 1 0
    23 1 0
    -23 1 0
    -23 1 0
    -23 1 0
    -23 1 0
    23 1 0
    25 -1 0
    25 -1 0
    25 -1 0
    -25 -1 0
    -25 -1 0
    25 -1 0
    -25 -1 0
    25 1 0
    -25 1 0
    25 1 0
    -25 1 0
    25 1 0
    -25 1 0
    25 1 0
    -27 -1 0
    -27 -1 0
    27 -1 0
    27 -1 0
    -27 -1 0
    27 -1 0
    27 1 0
    -27 1 0
    -27 1 0
    -27 1 0
    27 1 0
    27 1 0
    29 -1 0
    29 -1 0
    29 -1 0
    -29 -1 0
    29 -1 0
    29 1 0
    -29 1 0
    29 1 0
    29 1 0
    31 -1 0
    -31 -1 0
    31 -1 0
    31 -1 0
    31 -1 0
    31 1 0
    31 1 0
    31 1 0
    -31 1 0
    33 -1 0
    -33 -1 0
    33 -1 0
    33 -1 0
    -33 1 0
    33 1 0
    33 1 0
    33 1 0
    4 -2 0
    -4 -2 0
    -4 -2 0
    -4 -2 0
    4 2 0
    4 2 0
    6 -2 0
    -6 2 0
    6 2 0
    8 -2 0
    -8 -2 0
    8 -2 0
    -8 -2 0
    8 -2 0
    8 -2 0
    -8 2 0
    -8 2 0
    8 2 0
    8 2 0
    -8 2 0
    8 2 0
    8 2 0
    -8 2 0
    -10 -2 0
    10 -2 0
    -10 -2 0
    10 -2 0
    10 -2 0
    -10 -2 0
    10 -2 0
    -10 2 0
    -10 2 0
    -10 2 0
    -10 2 0
    10 2 0
    10 2 0
    10 2 0
    -12 -2 0
    12 -2 0
    12 -2 0
    12 -2 0
    -12 -2 0
    -12 -2 0
    12 -2 0
    -12 2 0
    -12 2 0
    -12 2 0
    12 2 0
    12 2 0
    12 2 0
    12 2 0
    -12 2 0
    -14 -2 0
    -14 -2 0
    14 -2 0
    -14 -2 0
    14 -2 0
    -14 -2 0
    14 -2 0
    14 -2 0
    -14 2 0
    -14 2 0
    -14 2 0
    14 2 0
    14 2 0
    14 2 0
    -14 2 0
    14 2 0
    -16 -2 0
    -16 -2 0
    16 -2 0
    -16 -2 0
    16 -2 0
    -16 -2 0
    16 -2 0
    16 -2 0
    -16 2 0
    16 2 0
    -16 2 0
    -16 2 0
    -16 2 0
    16 2 0
    16 2 0
    16 2 0
    -18 -2 0
    18 -2 0
    18 -2 0
    18 -2 0
    -18 -2 0
    18 -2 0
    -18 -2 0
    -18 2 0
    18 2 0
    -18 2 0
    -18 2 0
    18 2 0
    18 2 0
    -18 2 0
    18 2 0
    -20 -2 0
    20 -2 0
    20 -2 0
    20 -2 0
    -20 -2 0
    -20 -2 0
    20 -2 0
    -20 2 0
    -20 2 0
    20 2 0
    -20 2 0
    -20 2 0
    20 2 0
    20 2 0
    20 2 0
    22 -2 0
    22 -2 0
    22 -2 0
    22 -2 0
    -22 -2 0
    -22 -2 0
    -22 -2 0
    -22 2 0
    -22 2 0
    22 2 0
    22 2 0
    -22 2 0
    -22 2 0
    22 2 0
    24 -2 0
    24 -2 0
    -24 -2 0
    24 -2 0
    24 -2 0
    -24 -2 0
    -24 -2 0
    24 2 0
    -24 2 0
    -24 2 0
    -24 2 0
    24 2 0
    -24 2 0
    24 2 0
    -26 -2 0
    -26 -2 0
    -26 -2 0
    26 -2 0
    26 -2 0
    26 -2 0
    26 -2 0
    26 2 0
    -26 2 0
    26 2 0
    26 2 0
    -26 2 0
    28 -2 0
    28 -2 0
    28 -2 0
    -28 -2 0
    -28 -2 0
    28 -2 0
    -28 -2 0
    -28 2 0
    28 2 0
    28 2 0
    28 2 0
    -28 2 0
    30 -2 0
    -30 -2 0
    30 -2 0
    30 -2 0
    30 -2 0
    30 2 0
    -30 2 0
    30 2 0
    30 2 0
    -32 -2 0
    32 -2 0
    32 -2 0
    32 -2 0
    32 -2 0
    32 2 0
    32 2 0
    32 2 0
    1 -3 0
    1 -3 0
    1 -3 0
    -1 -3 0
    -1 -3 0
    -1 -3 0
    -1 3 0
    1 3 0
    1 3 0
    -3 -3 0
    -3 -3 0
    3 -3 0
    3 -3 0
    -3 -3 0
    -3 -3 0
    3 -3 0
    3 3 0
    -3 3 0
    3 3 0
    3 3 0
    -3 3 0
    3 3 0
    -5 -3 0
    5 -3 0
    5 -3 0
    -5 -3 0
    5 -3 0
    -5 -3 0
    -5 -3 0
    5 -3 0
    5 3 0
    -5 3 0
    5 3 0
    5 3 0
    -5 3 0
    7 -3 0
    -7 -3 0
    7 -3 0
    7 -3 0
    -7 -3 0
    -7 -3 0
    7 -3 0
    -7 -3 0
    -7 3 0
    -7 3 0
    7 3 0
    -7 3 0
    -7 3 0
    7 3 0
    7 3 0
    9 -3 0
    -9 -3 0
    9 -3 0
    9 -3 0
    -9 -3 0
    9 -3 0
    -9 -3 0
    -9 3 0
    -9 3 0
    9 3 0
    9 3 0
    9 3 0
    -9 3 0
    -9 3 0
    -11 -3 0
    11 -3 0
    11 -3 0
    11 -3 0
    11 -3 0
    -11 -3 0
    -11 3 0
    -11 3 0
    11 3 0
    11 3 0
    -11 3 0
    11 3 0
    -11 3 0
    -13 -3 0
    13 -3 0
    13 -3 0
    13 -3 0
    13 -3 0
    -13 -3 0
    -13 3 0
    13 3 0
    13 3 0
    -13 3 0
    -13 3 0
    13 3 0
    -13 3 0
    15 -3 0
    15 -3 0
    -15 -3 0
    15 -3 0
    -15 -3 0
    15 -3 0
    15 3 0
    15 3 0
    15 3 0
    -15 3 0
    -15 3 0
    -15 3 0
    -15 3 0
    17 -3 0
    -17 -3 0
    -17 -3 0
    17 -3 0
    17 -3 0
    17 -3 0
    -17 3 0
    17 3 0
    -17 3 0
    -17 3 0
    -17 3 0
    17 3 0
    17 3 0
    19 -3 0
    19 -3 0
    -19 -3 0
    -19 -3 0
    19 -3 0
    -19 -3 0
    19 -3 0
    -19 3 0
    19 3 0
    -19 3 0
    19 3 0
    19 3 0
    -19 3 0
    -19 3 0
    21 -3 0
    -21 -3 0
    -21 -3 0
    21 -3 0
    21 -3 0
    -21 -3 0
    21 -3 0
    -21 3 0
    21 3 0
    -21 3 0
    21 3 0
    -21 3 0
    21 3 0
    -21 3 0
    -23 -3 0
    23 -3 0
    23 -3 0
    23 -3 0
    23 -3 0
    -23 -3 0
    -23 -3 0
    23 3 0
    -23 3 0
    23 3 0
    -23 3 0
    -23 3 0
    23 3 0
    -23 3 0
    25 -3 0
    -25 -3 0
    25 -3 0
    25 -3 0
    -25 -3 0
    25 -3 0
    25 3 0
    -25 3 0
    -25 3 0
    -25 3 0
    25 3 0
    -25 3 0
    25 3 0
    27 -3 0
    27 -3 0
    27 -3 0
    -27 -3 0
    -27 -3 0
    -27 -3 0
    27 -3 0
    -27 3 0
    -27 3 0
    27 3 0
    -27 3 0
    27 3 0
    27 3 0
    -27 3 0
    29 -3 0
    29 -3 0
    -29 -3 0
    29 -3 0
    29 -3 0
    29 3 0
    -29 3 0
    29 3 0
    29 3 0
    31 -3 0
    31 -3 0
    -31 -3 0
    31 -3 0
    31 -3 0
    31 3 0
    31 3 0
    31 3 0
    0 -4 0
    0 -4 0
    0 -4 0
    0 -4 0
    0 4 0
    0 4 0
    0 4 0
    0 4 0
    -2 -4 0
    -4 -4 0
    4 -4 0
    -4 -4 0
    4 -4 0
    -4 -4 0
    4 -4 0
    -4 -4 0
    4 -4 0
    4 4 0
    4 4 0
    4 4 0
    -4 4 0
    4 4 0
    -4 4 0
    6 -4 0
    6 -4 0
    6 -4 0
    -6 -4 0
    -6 -4 0
    6 -4 0
    -6 -4 0
    -6 -4 0
    6 4 0
    -6 4 0
    6 4 0
    -6 4 0
    -6 4 0
    6 4 0
    8 -4 0
    8 -4 0
    -8 -4 0
    -8 -4 0
    -8 -4 0
    -8 -4 0
    8 -4 0
    -8 -4 0
    -8 4 0
    8 4 0
    -8 4 0
    8 4 0
    8 4 0
    -8 4 0
    10 -4 0
    -10 -4 0
    10 -4 0
    10 -4 0
    -10 -4 0
    -10 -4 0
    10 -4 0
    -10 -4 0
    -10 4 0
    10 4 0
    10 4 0
    -10 4 0
    -10 4 0
    10 4 0
    -10 4 0
    -12 -4 0
    12 -4 0
    -12 -4 0
    12 -4 0
    12 -4 0
    12 -4 0
    -12 -4 0
    12 4 0
    -12 4 0
    -12 4 0
    12 4 0
    -12 4 0
    -12 4 0
    12 4 0
    -14 -4 0
    14 -4 0
    14 -4 0
    -14 -4 0
    14 -4 0
    14 -4 0
    14 4 0
    -14 4 0
    14 4 0
    -14 4 0
    14 4 0
    -14 4 0
    -14 4 0
    -16 -4 0
    16 -4 0
    16 -4 0
    16 -4 0
    -16 -4 0
    16 -4 0
    16 4 0
    -16 4 0
    16 4 0
    -16 4 0
    -16 4 0
    -16 4 0
    16 4 0
    -18 -4 0
    18 -4 0
    -18 -4 0
    18 -4 0
    18 -4 0
    18 -4 0
    -18 4 0
    -18 4 0
    18 4 0
    18 4 0
    -18 4 0
    18 4 0
    -18 4 0
    -20 -4 0
    20 -4 0
    20 -4 0
    20 -4 0
    20 -4 0
    -20 -4 0
    -20 -4 0
    20 4 0
    -20 4 0
    -20 4 0
    -20 4 0
    20 4 0
    20 4 0
    -20 4 0
    -22 -4 0
    22 -4 0
    -22 -4 0
    22 -4 0
    -22 -4 0
    22 -4 0
    22 -4 0
    -22 4 0
    -22 4 0
    22 4 0
    22 4 0
    -22 4 0
    -22 4 0
    22 4 0
    24 -4 0
    24 -4 0
    -24 -4 0
    -24 -4 0
    24 -4 0
    -24 -4 0
    24 -4 0
    -24 4 0
    -24 4 0
    24 4 0
    24 4 0
    -24 4 0
    24 4 0
    -24 4 0
    26 -4 0
    -26 -4 0
    26 -4 0
    26 -4 0
    26 -4 0
    -26 4 0
    -26 4 0
    -26 4 0
    -26 4 0
    26 4 0
    26 4 0
    26 4 0
    -28 -4 0
    28 -4 0
    28 -4 0
    -28 -4 0
    28 -4 0
    28 -4 0
    -28 4 0
    28 4 0
    28 4 0
    -28 4 0
    28 4 0
    -28 4 0
    30 -4 0
    30 -4 0
    30 -4 0
    30 -4 0
    -30 -4 0
    30 4 0
    -30 4 0
    30 4 0
    30 4 0
    32 -4 0
    32 -4 0
    -32 -4 0
    32 -4 0
    32 -4 0
    32 4 0
    32 4 0
    -32 4 0
    32 4 0
    -1 -5 0
    -1 -5 0
    1 -5 0
    -1 -5 0
    1 -5 0
    1 -5 0
    -1 -5 0
    1 -5 0
    -1 5 0
    1 5 0
    1 5 0
    1 5 0
    -1 5 0
    -1 5 0
    -1 5 0
    1 5 0
    -3 -5 0
    -3 -5 0
    3 -5 0
    3 -5 0
    -3 -5 0
    3 -5 0
    3 -5 0
    -3 -5 0
    3 5 0
    -3 5 0
    -3 5 0
    3 5 0
    3 5 0
    3 5 0
    -3 5 0
    -5 -5 0
    -5 -5 0
    5 -5 0
    5 -5 0
    5 -5 0
    -5 -5 0
    -5 -5 0
    5 -5 0
    5 5 0
    5 5 0
    5 5 0
    -5 5 0
    -5 5 0
    -5 5 0
    5 5 0
    -7 -5 0
    -7 -5 0
    7 -5 0
    -7 -5 0
    -7 -5 0
    7 -5 0
    7 -5 0
    7 5 0
    7 5 0
    7 5 0
    -7 5 0
    -7 5 0
    -7 5 0
    -9 -5 0
    9 -5 0
    9 -5 0
    -9 -5 0
    9 -5 0
    -9 -5 0
    -9 -5 0
    9 -5 0
    -9 -5 0
    9 5 0
    -9 5 0
    9 5 0
    -9 5 0
    9 5 0
    -9 5 0
    -11 -5 0
    11 -5 0
    -11 -5 0
    11 -5 0
    -11 -5 0
    -11 -5 0
    11 -5 0
    -11 -5 0
    11 -5 0
    11 5 0
    11 5 0
    -11 5 0
    -11 5 0
    -11 5 0
    11 5 0
    -13 -5 0
    13 -5 0
    13 -5 0
    13 -5 0
    -13 -5 0
    13 -5 0
    -13 -5 0
    13 5 0
    -13 5 0
    -13 5 0
    13 5 0
    13 5 0
    15 -5 0
    15 -5 0
    -15 -5 0
    15 -5 0
    -15 -5 0
    15 -5 0
    -15 -5 0
    -15 5 0
    15 5 0
    -15 5 0
    -15 5 0
    15 5 0
    15 5 0
    17 -5 0
    17 -5 0
    17 -5 0
    17 -5 0
    -17 -5 0
    -17 -5 0
    -17 5 0
    17 5 0
    -17 5 0
    -17 5 0
    17 5 0
    17 5 0
    -17 5 0
    19 -5 0
    -19 -5 0
    19 -5 0
    19 -5 0
    19 -5 0
    -19 -5 0
    19 5 0
    19 5 0
    -19 5 0
    -19 5 0
    -19 5 0
    19 5 0
    -19 5 0
    21 -5 0
    -21 -5 0
    -21 -5 0
    21 -5 0
    21 -5 0
    -21 -5 0
    21 -5 0
    -21 5 0
    -21 5 0
    21 5 0
    21 5 0
    21 5 0
    -21 5 0
    -21 5 0
    -23 -5 0
    23 -5 0
    23 -5 0
    -23 -5 0
    23 -5 0
    -23 -5 0
    23 -5 0
    23 5 0
    23 5 0
    -23 5 0
    -23 5 0
    -23 5 0
    25 -5 0
    -25 -5 0
    25 -5 0
    25 -5 0
    -25 -5 0
    -25 -5 0
    25 -5 0
    -25 5 0
    -25 5 0
    -25 5 0
    25 5 0
    25 5 0
    25 5 0
    -27 -5 0
    -27 -5 0
    27 -5 0
    27 -5 0
    27 -5 0
    27 -5 0
    -27 -5 0
    -27 5 0
    -27 5 0
    27 5 0
    -27 5 0
    27 5 0
    27 5 0
    -29 -5 0
    29 -5 0
    29 -5 0
    29 -5 0
    29 -5 0
    29 5 0
    29 5 0
    29 5 0
    -29 5 0
    -31 -5 0
    31 -5 0
    31 -5 0
    31 -5 0
    31 -5 0
    -31 5 0
    31 5 0
    31 5 0
    31 5 0
    0 -6 0
    0 -6 0
    0 6 0
    0 6 0
    -2 -6 0
    2 -6 0
    2 -6 0
    -2 -6 0
    2 -6 0
    -2 -6 0
    2 -6 0
    -2 -6 0
    2 6 0
    -2 6 0
    2 6 0
    2 6 0
    2 6 0
    -2 6 0
    -2 6 0
    -2 6 0
    -4 -6 0
    -4 -6 0
    4 -6 0
    -4 -6 0
    4 -6 0
    4 -6 0
    4 -6 0
    4 6 0
    4 6 0
    -4 6 0
    -4 6 0
    4 6 0
    -6 -6 0
    6 -6 0
    6 -6 0
    -6 -6 0
    -6 -6 0
    6 -6 0
    -6 -6 0
    6 -6 0
    -6 6 0
    -6 6 0
    6 6 0
    6 6 0
    -6 6 0
    6 6 0
    6 6 0
    8 -6 0
    8 -6 0
    -8 -6 0
    -8 -6 0
    -8 -6 0
    8 -6 0
    8 -6 0
    -8 -6 0
    8 6 0
    -8 6 0
    -8 6 0
    8 6 0
    8 6 0
    -8 6 0
    10 -6 0
    -10 -6 0
    10 -6 0
    10 -6 0
    -10 -6 0
    -10 -6 0
    -10 -6 0
    10 -6 0
    -10 -6 0
    10 6 0
    -10 6 0
    -10 6 0
    -10 6 0
    10 6 0
    10 6 0
    12 -6 0
    12 -6 0
    -12 -6 0
    -12 -6 0
    12 -6 0
    -12 -6 0
    12 -6 0
    -12 -6 0
    -12 -6 0
    12 6 0
    12 6 0
    -12 6 0
    -12 6 0
    12 6 0
    -12 6 0
    14 -6 0
    -14 -6 0
    14 -6 0
    -14 -6 0
    14 -6 0
    -14 -6 0
    14 -6 0
    14 6 0
    14 6 0
    -14 6 0
    14 6 0
    -14 6 0
    16 -6 0
    -16 -6 0
    16 -6 0
    -16 -6 0
    16 -6 0
    16 -6 0
    -16 -6 0
    -16 6 0
    16 6 0
    -16 6 0
    16 6 0
    16 6 0
    -16 6 0
    18 -6 0
    18 -6 0
    18 -6 0
    -18 -6 0
    -18 -6 0
    18 -6 0
    -18 -6 0
    -18 6 0
    18 6 0
    -18 6 0
    18 6 0
    18 6 0
    -18 6 0
    -20 -6 0
    20 -6 0
    20 -6 0
    -20 -6 0
    20 -6 0
    20 -6 0
    -20 6 0
    -20 6 0
    20 6 0
    20 6 0
    -20 6 0
    20 6 0
    -22 -6 0
    22 -6 0
    22 -6 0
    22 -6 0
    -22 -6 0
    22 -6 0
    -22 6 0
    -22 6 0
    22 6 0
    22 6 0
    -22 6 0
    22 6 0
    -24 -6 0
    24 -6 0
    -24 -6 0
    24 -6 0
    24 -6 0
    24 -6 0
    -24 -6 0
    -24 6 0
    24 6 0
    24 6 0
    -24 6 0
    24 6 0
    -24 6 0
    26 -6 0
    -26 -6 0
    26 -6 0
    -26 -6 0
    26 -6 0
    26 -6 0
    -26 -6 0
    -26 6 0
    26 6 0
    -26 6 0
    -26 6 0
    26 6 0
    26 6 0
    28 -6 0
    28 -6 0
    -28 -6 0
    28 -6 0
    28 -6 0
    28 6 0
    -28 6 0
    -28 6 0
    28 6 0
    28 6 0
    30 -6 0
    30 -6 0
    -30 -6 0
    30 -6 0
    30 -6 0
    30 6 0
    -30 6 0
    30 6 0
    30 6 0
    -32 -6 0
    32 -6 0
    32 -6 0
    32 -6 0
    32 -6 0
    32 6 0
    -32 6 0
    32 6 0
    32 6 0
    1 -7 0
    1 -7 0
    1 -7 0
    1 -7 0
    -1 -7 0
    -1 -7 0
    -1 -7 0
    -1 -7 0
    -1 7 0
    1 7 0
    1 7 0
    1 7 0
    -1 7 0
    -1 7 0
    -1 7 0
    1 7 0
    -3 -7 0
    -3 -7 0
    3 -7 0
    -3 -7 0
    -3 -7 0
    3 -7 0
    3 -7 0
    3 -7 0
    3 7 0
    3 7 0
    -3 7 0
    3 7 0
    3 7 0
    -3 7 0
    -3 7 0
    5 -7 0
    -5 -7 0
    -5 -7 0
    5 -7 0
    5 -7 0
    -5 -7 0
    -5 -7 0
    5 -7 0
    -5 7 0
    5 7 0
    5 7 0
    -5 7 0
    5 7 0
    5 7 0
    7 -7 0
    7 -7 0
    -7 -7 0
    -7 -7 0
    7 -7 0
    -7 -7 0
    -7 -7 0
    -7 7 0
    7 7 0
    7 7 0
    -7 7 0
    -7 7 0
    7 7 0
    9 -7 0
    -9 -7 0
    9 -7 0
    -9 -7 0
    9 -7 0
    -9 -7 0
    9 -7 0
    -9 -7 0
    9 -7 0
    9 7 0
    -9 7 0
    9 7 0
    -9 7 0
    -9 7 0
    9 7 0
    11 -7 0
    11 -7 0
    -11 -7 0
    -11 -7 0
    -11 -7 0
    11 -7 0
    -11 -7 0
    -11 -7 0
    11 -7 0
    -11 7 0
    11 7 0
    -11 7 0
    11 7 0
    -11 7 0
    11 7 0
    -13 -7 0
    13 -7 0
    13 -7 0
    13 -7 0
    -13 -7 0
    -13 -7 0
    -13 -7 0
    -13 -7 0
    13 -7 0
    13 7 0
    13 7 0
    13 7 0
    -13 7 0
    -13 7 0
    -13 7 0
    -15 -7 0
    15 -7 0
    15 -7 0
    15 -7 0
    -15 -7 0
    -15 -7 0
    15 -7 0
    -15 7 0
    -15 7 0
    15 7 0
    15 7 0
    15 7 0
    -15 7 0
    17 -7 0
    17 -7 0
    17 -7 0
    -17 -7 0
    -17 -7 0
    17 -7 0
    17 7 0
    -17 7 0
    -17 7 0
    -17 7 0
    17 7 0
    17 7 0
    -19 -7 0
    19 -7 0
    19 -7 0
    19 -7 0
    -19 -7 0
    -19 -7 0
    19 -7 0
    19 7 0
    19 7 0
    -19 7 0
    19 7 0
    -19 7 0
    -19 7 0
    -21 -7 0
    -21 -7 0
    21 -7 0
    -21 -7 0
    21 -7 0
    21 -7 0
    21 -7 0
    -21 7 0
    21 7 0
    -21 7 0
    21 7 0
    -21 7 0
    21 7 0
    23 -7 0
    23 -7 0
    23 -7 0
    -23 -7 0
    -23 -7 0
    23 -7 0
    23 7 0
    -23 7 0
    23 7 0
    -23 7 0
    23 7 0
    -23 7 0
    25 -7 0
    25 -7 0
    -25 -7 0
    25 -7 0
    -25 -7 0
    25 -7 0
    -25 7 0
    25 7 0
    25 7 0
    25 7 0
    -25 7 0
    -25 7 0
    27 -7 0
    -27 -7 0
    -27 -7 0
    27 -7 0
    27 -7 0
    27 -7 0
    -27 -7 0
    27 7 0
    -27 7 0
    27 7 0
    -27 7 0
    27 7 0
    -27 7 0
    29 -7 0
    29 -7 0
    29 -7 0
    -29 -7 0
    29 -7 0
    29 7 0
    29 7 0
    29 7 0
    -29 7 0
    -29 7 0
    31 -7 0
    31 -7 0
    31 -7 0
    31 -7 0
    -31 -7 0
    31 7 0
    -31 7 0
    31 7 0
    0 -8 0
    0 -8 0
    0 -8 0
    0 -8 0
    0 8 0
    0 8 0
    0 8 0
    0 8 0
    2 -8 0
    2 -8 0
    -2 -8 0
    -2 -8 0
    2 -8 0
    -2 -8 0
    -2 -8 0
    2 -8 0
    -2 8 0
    2 8 0
    -2 8 0
    2 8 0
    -2 8 0
    -2 8 0
    2 8 0
    2 8 0
    -4 -8 0
    4 -8 0
    4 -8 0
    -4 -8 0
    4 -8 0
    -4 -8 0
    -4 -8 0
    4 -8 0
    -4 8 0
    -4 8 0
    4 8 0
    4 8 0
    4 8 0
    -4 8 0
    4 8 0
    -6 -8 0
    6 -8 0
    -6 -8 0
    6 -8 0
    -6 -8 0
    6 -8 0
    -6 -8 0
    6 -8 0
    6 8 0
    6 8 0
    -6 8 0
    -6 8 0
    6 8 0
    6 8 0
    8 -8 0
    -8 -8 0
    -8 -8 0
    8 -8 0
    -8 -8 0
    -8 -8 0
    8 -8 0
    8 -8 0
    8 8 0
    -8 8 0
    -8 8 0
    -8 8 0
    8 8 0
    8 8 0
    -10 -8 0
    10 -8 0
    10 -8 0
    10 -8 0
    -10 -8 0
    10 -8 0
    10 -8 0
    -10 -8 0
    -10 -8 0
    10 8 0
    -10 8 0
    -10 8 0
    10 8 0
    10 8 0
    -10 8 0
    -12 -8 0
    -12 -8 0
    12 -8 0
    12 -8 0
    12 -8 0
    -12 -8 0
    -12 -8 0
    -12 -8 0
    12 -8 0
    -12 8 0
    -12 8 0
    12 8 0
    -12 8 0
    12 8 0
    12 8 0
    -14 -8 0
    -14 -8 0
    14 -8 0
    -14 -8 0
    14 -8 0
    14 -8 0
    -14 -8 0
    14 -8 0
    -14 -8 0
    14 8 0
    -14 8 0
    14 8 0
    14 8 0
    -14 8 0
    -14 8 0
    -16 -8 0
    16 -8 0
    16 -8 0
    -16 -8 0
    -16 -8 0
    16 -8 0
    16 -8 0
    16 8 0
    -16 8 0
    -16 8 0
    16 8 0
    -16 8 0
    16 8 0
    18 -8 0
    18 -8 0
    -18 -8 0
    -18 -8 0
    18 -8 0
    -18 -8 0
    18 -8 0
    18 8 0
    -18 8 0
    -18 8 0
    -18 8 0
    18 8 0
    -20 -8 0
    20 -8 0
    -20 -8 0
    -20 -8 0
    20 -8 0
    20 -8 0
    -20 8 0
    20 8 0
    20 8 0
    -20 8 0
    -20 8 0
    20 8 0
    -22 -8 0
    -22 -8 0
    22 -8 0
    22 -8 0
    22 -8 0
    22 -8 0
    -22 -8 0
    -22 8 0
    -22 8 0
    22 8 0
    22 8 0
    -22 8 0
    -24 -8 0
    24 -8 0
    24 -8 0
    24 -8 0
    -24 -8 0
    24 -8 0
    -24 8 0
    24 8 0
    -24 8 0
    24 8 0
    24 8 0
    -26 -8 0
    26 -8 0
    -26 -8 0
    26 -8 0
    26 -8 0
    -26 -8 0
    26 -8 0
    26 8 0
    -26 8 0
    26 8 0
    26 8 0
    -26 8 0
    -26 8 0
    28 -8 0
    28 -8 0
    28 -8 0
    28 -8 0
    -28 -8 0
    28 8 0
    -28 8 0
    28 8 0
    28 8 0
    -28 8 0
    -30 -8 0
    30 -8 0
    30 -8 0
    30 -8 0
    30 -8 0
    -30 8 0
    30 8 0
    -30 8 0
    30 8 0
    30 8 0
    1 -9 0
    -1 -9 0
    -1 -9 0
    1 -9 0
    1 -9 0
    1 -9 0
    -1 -9 0
    1 9 0
    -1 9 0
    1 9 0
    -1 9 0
    1 9 0
    1 9 0
    -1 9 0
    -3 -9 0
    3 -9 0
    -3 -9 0
    -3 -9 0
    3 -9 0
    3 -9 0
    3 -9 0
    -3 -9 0
    -3 9 0
    -3 9 0
    -3 9 0
    3 9 0
    -3 9 0
    3 9 0
    3 9 0
    3 9 0
    -5 -9 0
    5 -9 0
    5 -9 0
    5 -9 0
    5 -9 0
    -5 -9 0
    -5 -9 0
    5 9 0
    5 9 0
    -5 9 0
    5 9 0
    -5 9 0
    5 9 0
    7 -9 0
    7 -9 0
    -7 -9 0
    7 -9 0
    -7 -9 0
    -7 -9 0
    -7 -9 0
    7 -9 0
    7 9 0
    -7 9 0
    7 9 0
    -7 9 0
    7 9 0
    -7 9 0
    7 9 0
    9 -9 0
    -9 -9 0
    9 -9 0
    -9 -9 0
    -9 -9 0
    9 -9 0
    -9 -9 0
    9 -9 0
    9 -9 0
    9 9 0
    9 9 0
    -9 9 0
    -9 9 0
    -9 9 0
    9 9 0
    -11 -9 0
    11 -9 0
    11 -9 0
    11 -9 0
    -11 -9 0
    11 -9 0
    11 -9 0
    -11 -9 0
    -11 -9 0
    11 9 0
    11 9 0
    11 9 0
    -11 9 0
    -11 9 0
    -11 9 0
    13 -9 0
    13 -9 0
    -13 -9 0
    -13 -9 0
    -13 -9 0
    -13 -9 0
    13 -9 0
    13 -9 0
    13 -9 0
    -13 -9 0
    13 9 0
    -13 9 0
    13 9 0
    13 9 0
    -13 9 0
    15 -9 0
    -15 -9 0
    15 -9 0
    -15 -9 0
    -15 -9 0
    15 -9 0
    15 -9 0
    -15 -9 0
    -15 -9 0
    15 9 0
    -15 9 0
    -15 9 0
    -15 9 0
    15 9 0
    15 9 0
    17 -9 0
    17 -9 0
    -17 -9 0
    -17 -9 0
    17 -9 0
    17 -9 0
    -17 -9 0
    17 9 0
    17 9 0
    -17 9 0
    17 9 0
    -17 9 0
    -17 9 0
    19 -9 0
    19 -9 0
    -19 -9 0
    -19 -9 0
    -19 -9 0
    19 -9 0
    -19 9 0
    -19 9 0
    19 9 0
    19 9 0
    19 9 0
    -19 9 0
    21 -9 0
    21 -9 0
    -21 -9 0
    21 -9 0
    -21 -9 0
    21 -9 0
    -21 -9 0
    21 9 0
    21 9 0
    -21 9 0
    -21 9 0
    -21 9 0
    21 9 0
    -23 -9 0
    -23 -9 0
    23 -9 0
    23 -9 0
    -23 -9 0
    23 -9 0
    23 -9 0
    23 9 0
    -23 9 0
    -23 9 0
    23 9 0
    -23 9 0
    25 -9 0
    -25 -9 0
    -25 -9 0
    25 -9 0
    25 -9 0
    25 -9 0
    25 9 0
    25 9 0
    -25 9 0
    -25 9 0
    -25 9 0
    25 9 0
    27 -9 0
    27 -9 0
    27 -9 0
    -27 -9 0
    27 -9 0
    27 9 0
    27 9 0
    -27 9 0
    27 9 0
    29 -9 0
    29 -9 0
    29 -9 0
    -29 -9 0
    29 -9 0
    29 9 0
    29 9 0
    -29 9 0
    29 9 0
    -29 9 0
    0 -10 0
    0 -10 0
    0 -10 0
    0 -10 0
    0 10 0
    0 10 0
    0 10 0
    0 10 0
    2 -10 0
    2 -10 0
    2 -10 0
    2 -10 0
    -2 -10 0
    -2 -10 0
    -2 -10 0
    -2 -10 0
    -2 10 0
    -2 10 0
    -2 10 0
    -2 10 0
    2 10 0
    2 10 0
    2 10 0
    2 10 0
    -4 -10 0
    4 -10 0
    -4 -10 0
    4 -10 0
    4 -10 0
    -4 -10 0
    4 -10 0
    -4 -10 0
    4 10 0
    4 10 0
    4 10 0
    4 10 0
    -4 10 0
    -4 10 0
    -4 10 0
    6 -10 0
    6 -10 0
    -6 -10 0
    -6 -10 0
    -6 -10 0
    6 -10 0
    6 -10 0
    -6 -10 0
    -6 10 0
    6 10 0
    6 10 0
    6 10 0
    -6 10 0
    6 10 0
    -6 10 0
    -8 -10 0
    8 -10 0
    8 -10 0
    8 -10 0
    -8 -10 0
    -8 -10 0
    8 -10 0
    -8 10 0
    8 10 0
    8 10 0
    -8 10 0
    8 10 0
    -8 10 0
    10 -10 0
    -10 -10 0
    -10 -10 0
    10 -10 0
    10 -10 0
    10 -10 0
    -10 -10 0
    -10 -10 0
    10 -10 0
    -10 10 0
    -10 10 0
    -10 10 0
    10 10 0
    10 10 0
    10 10 0
    -12 -10 0
    -12 -10 0
    12 -10 0
    -12 -10 0
    -12 -10 0
    12 -10 0
    12 -10 0
    12 -10 0
    -12 -10 0
    12 -10 0
    12 10 0
    12 10 0
    12 10 0
    -12 10 0
    -12 10 0
    -12 10 0
    14 -10 0
    -14 -10 0
    14 -10 0
    -14 -10 0
    -14 -10 0
    14 -10 0
    -14 -10 0
    -14 -10 0
    14 -10 0
    14 -10 0
    -14 10 0
    14 10 0
    14 10 0
    -14 10 0
    14 10 0
    -14 10 0
    16 -10 0
    -16 -10 0
    16 -10 0
    -16 -10 0
    16 -10 0
    16 -10 0
    -16 -10 0
    -16 -10 0
    16 -10 0
    -16 -10 0
    -16 10 0
    -16 10 0
    16 10 0
    16 10 0
    16 10 0
    -16 10 0
    -18 -10 0
    18 -10 0
    18 -10 0
    -18 -10 0
    18 -10 0
    18 -10 0
    -18 -10 0
    18 10 0
    -18 10 0
    18 10 0
    -18 10 0
    18 10 0
    -18 10 0
    -20 -10 0
    20 -10 0
    20 -10 0
    -20 -10 0
    20 -10 0
    20 -10 0
    -20 -10 0
    -20 10 0
    20 10 0
    -20 10 0
    20 10 0
    -20 10 0
    20 10 0
    22 -10 0
    -22 -10 0
    22 -10 0
    -22 -10 0
    22 -10 0
    -22 -10 0
    22 -10 0
    -22 10 0
    22 10 0
    -22 10 0
    22 10 0
    -22 10 0
    22 10 0
    24 -10 0
    -24 -10 0
    24 -10 0
    -24 -10 0
    24 -10 0
    -24 -10 0
    24 -10 0
    24 10 0
    -24 10 0
    24 10 0
    -24 10 0
    24 10 0
    -24 10 0
    26 -10 0
    -26 -10 0
    26 -10 0
    -26 -10 0
    -26 -10 0
    26 -10 0
    26 -10 0
    26 10 0
    26 10 0
    -26 10 0
    26 10 0
    -26 10 0
    28 -10 0
    28 -10 0
    28 -10 0
    28 10 0
    28 10 0
    -28 10 0
    -28 10 0
    28 10 0
    30 -10 0
    30 -10 0
    -30 -10 0
    30 -10 0
    30 -10 0
    -30 10 0
    -30 10 0
    30 10 0
    30 10 0
    1 -11 0
    -1 -11 0
    -1 -11 0
    1 -11 0
    -1 -11 0
    -1 -11 0
    1 -11 0
    1 -11 0
    -1 11 0
    1 11 0
    1 11 0
    1 11 0
    1 11 0
    -1 11 0
    -1 11 0
    -1 11 0
    -3 -11 0
    3 -11 0
    -3 -11 0
    3 -11 0
    3 -11 0
    -3 -11 0
    -3 -11 0
    3 -11 0
    -3 11 0
    3 11 0
    3 11 0
    3 11 0
    -3 11 0
    3 11 0
    -3 11 0
    -3 11 0
    -5 -11 0
    5 -11 0
    5 -11 0
    -5 -11 0
    5 -11 0
    5 -11 0
    -5 -11 0
    -5 -11 0
    -5 11 0
    5 11 0
    5 11 0
    5 11 0
    5 11 0
    -5 11 0
    7 -11 0
    -7 -11 0
    7 -11 0
    -7 -11 0
    7 -11 0
    7 -11 0
    -7 -11 0
    -7 -11 0
    -7 11 0
    -7 11 0
    7 11 0
    7 11 0
    7 11 0
    7 11 0
    -7 11 0
    -9 -11 0
    9 -11 0
    9 -11 0
    -9 -11 0
    -9 -11 0
    -9 -11 0
    9 -11 0
    -9 11 0
    -9 11 0
    9 11 0
    9 11 0
    9 11 0
    -9 11 0
    11 -11 0
    11 -11 0
    11 -11 0
    11 -11 0
    -11 -11 0
    -11 -11 0
    11 -11 0
    -11 -11 0
    11 11 0
    -11 11 0
    11 11 0
    11 11 0
    -11 11 0
    -11 11 0
    13 -11 0
    13 -11 0
    13 -11 0
    -13 -11 0
    -13 -11 0
    -13 -11 0
    -13 -11 0
    13 -11 0
    13 -11 0
    -13 -11 0
    13 11 0
    13 11 0
    13 11 0
    -13 11 0
    -13 11 0
    -13 11 0
    15 -11 0
    -15 -11 0
    15 -11 0
    15 -11 0
    -15 -11 0
    15 -11 0
    -15 -11 0
    15 -11 0
    -15 -11 0
    -15 11 0
    15 11 0
    -15 11 0
    -15 11 0
    15 11 0
    15 11 0
    17 -11 0
    -17 -11 0
    -17 -11 0
    -17 -11 0
    17 -11 0
    17 -11 0
    -17 -11 0
    17 -11 0
    17 -11 0
    -17 -11 0
    17 11 0
    -17 11 0
    -17 11 0
    17 11 0
    -17 11 0
    17 11 0
    19 -11 0
    -19 -11 0
    -19 -11 0
    19 -11 0
    19 -11 0
    -19 -11 0
    19 -11 0
    19 -11 0
    -19 11 0
    -19 11 0
    19 11 0
    19 11 0
    -19 11 0
    19 11 0
    21 -11 0
    -21 -11 0
    -21 -11 0
    21 -11 0
    -21 -11 0
    21 -11 0
    21 -11 0
    21 -11 0
    21 11 0
    -21 11 0
    21 11 0
    -21 11 0
    -21 11 0
    21 11 0
    -23 -11 0
    23 -11 0
    23 -11 0
    -23 -11 0
    23 -11 0
    -23 -11 0
    23 -11 0
    -23 11 0
    23 11 0
    23 11 0
    -23 11 0
    23 11 0
    -23 11 0
    25 -11 0
    25 -11 0
    25 -11 0
    -25 -11 0
    25 -11 0
    -25 -11 0
    -25 -11 0
    25 11 0
    -25 11 0
    25 11 0
    -25 11 0
    25 11 0
    27 -11 0
    -27 -11 0
    27 -11 0
    27 -11 0
    27 -11 0
    27 11 0
    27 11 0
    -27 11 0
    -27 11 0
    27 11 0
    29 -11 0
    29 -11 0
    29 -11 0
    29 -11 0
    29 11 0
    29 11 0
    -29 11 0
    29 11 0
    -29 11 0
    0 -12 0
    0 -12 0
    0 -12 0
    0 12 0
    0 12 0
    0 12 0
    0 12 0
    2 -12 0
    -2 -12 0
    -2 -12 0
    -2 -12 0
    -2 -12 0
    2 -12 0
    2 -12 0
    2 -12 0
    2 12 0
    -2 12 0
    -2 12 0
    -2 12 0
    2 12 0
    -2 12 0
    2 12 0
    2 12 0
    -4 -12 0
    4 -12 0
    -4 -12 0
    -4 -12 0
    4 -12 0
    4 -12 0
    -4 -12 0
    4 -12 0
    -4 12 0
    4 12 0
    -4 12 0
    4 12 0
    -4 12 0
    -4 12 0
    4 12 0
    4 12 0
    -6 -12 0
    6 -12 0
    -6 -12 0
    -6 -12 0
    6 -12 0
    6 -12 0
    6 -12 0
    -6 -12 0
    6 12 0
    6 12 0
    -6 12 0
    6 12 0
    -6 12 0
    6 12 0
    8 -12 0
    8 -12 0
    -8 -12 0
    -8 -12 0
    8 -12 0
    8 -12 0
    -8 -12 0
    -8 -12 0
    -8 12 0
    -8 12 0
    8 12 0
    8 12 0
    -8 12 0
    8 12 0
    10 -12 0
    10 -12 0
    10 -12 0
    -10 -12 0
    -10 -12 0
    10 -12 0
    -10 -12 0
    -10 12 0
    10 12 0
    10 12 0
    -10 12 0
    10 12 0
    -10 12 0
    12 -12 0
    12 -12 0
    12 -12 0
    -12 -12 0
    -12 -12 0
    -12 -12 0
    -12 -12 0
    12 -12 0
    12 -12 0
    -12 12 0
    12 12 0
    12 12 0
    -12 12 0
    -12 12 0
    12 12 0
    -14 -12 0
    14 -12 0
    14 -12 0
    -14 -12 0
    14 -12 0
    14 -12 0
    -14 -12 0
    -14 -12 0
    -14 -12 0
    14 -12 0
    14 12 0
    -14 12 0
    -14 12 0
    14 12 0
    -14 12 0
    14 12 0
    -16 -12 0
    -16 -12 0
    -16 -12 0
    16 -12 0
    -16 -12 0
    16 -12 0
    -16 -12 0
    16 -12 0
    16 -12 0
    -16 12 0
    16 12 0
    -16 12 0
    16 12 0
    -16 12 0
    16 12 0
    -18 -12 0
    18 -12 0
    -18 -12 0
    -18 -12 0
    18 -12 0
    18 -12 0
    -18 -12 0
    18 -12 0
    -18 -12 0
    -18 12 0
    -18 12 0
    -18 12 0
    18 12 0
    18 12 0
    18 12 0
    20 -12 0
    20 -12 0
    20 -12 0
    20 -12 0
    -20 -12 0
    -20 -12 0
    -20 -12 0
    20 -12 0
    -20 12 0
    20 12 0
    20 12 0
    20 12 0
    -20 12 0
    -20 12 0
    22 -12 0
    22 -12 0
    -22 -12 0
    22 -12 0
    22 -12 0
    -22 -12 0
    22 -12 0
    22 12 0
    -22 12 0
    22 12 0
    -22 12 0
    22 12 0
    -22 12 0
    -24 -12 0
    24 -12 0
    24 -12 0
    24 -12 0
    24 -12 0
    -24 -12 0
    -24 -12 0
    24 12 0
    24 12 0
    24 12 0
    -24 12 0
    -24 12 0
    -26 -12 0
    26 -12 0
    26 -12 0
    26 -12 0
    26 12 0
    26 12 0
    -26 12 0
    26 12 0
    -26 12 0
    28 -12 0
    -28 -12 0
    28 -12 0
    28 -12 0
    -28 12 0
    28 12 0
    -28 12 0
    28 12 0
    -1 -13 0
    1 -13 0
    -1 -13 0
    1 -13 0
    -1 -13 0
    1 -13 0
    1 -13 0
    -1 -13 0
    -1 13 0
    1 13 0
    1 13 0
    -1 13 0
    1 13 0
    -1 13 0
    -1 13 0
    1 13 0
    -3 -13 0
    3 -13 0
    -3 -13 0
    3 -13 0
    -3 -13 0
    3 -13 0
    -3 -13 0
    3 -13 0
    3 13 0
    -3 13 0
    3 13 0
    3 13 0
    -3 13 0
    3 13 0
    -3 13 0
    -3 13 0
    5 -13 0
    -5 -13 0
    -5 -13 0
    -5 -13 0
    5 -13 0
    5 -13 0
    -5 -13 0
    5 -13 0
    5 13 0
    5 13 0
    -5 13 0
    -5 13 0
    5 13 0
    5 13 0
    -7 -13 0
    7 -13 0
    7 -13 0
    7 -13 0
    7 -13 0
    -7 -13 0
    -7 -13 0
    -7 -13 0
    -7 13 0
    7 13 0
    7 13 0
    7 13 0
    7 13 0
    -7 13 0
    -7 13 0
    -9 -13 0
    9 -13 0
    9 -13 0
    -9 -13 0
    9 -13 0
    9 -13 0
    -9 -13 0
    -9 -13 0
    9 13 0
    -9 13 0
    -9 13 0
    9 13 0
    -9 13 0
    9 13 0
    11 -13 0
    -11 -13 0
    11 -13 0
    11 -13 0
    -11 -13 0
    -11 -13 0
    -11 -13 0
    11 -13 0
    11 -13 0
    11 13 0
    11 13 0
    -11 13 0
    -11 13 0
    -11 13 0
    11 13 0
    13 -13 0
    13 -13 0
    13 -13 0
    -13 -13 0
    -13 -13 0
    13 -13 0
    -13 -13 0
    13 -13 0
    -13 -13 0
    13 13 0
    -13 13 0
    13 13 0
    -13 13 0
    13 13 0
    -13 13 0
    15 -13 0
    15 -13 0
    -15 -13 0
    -15 -13 0
    15 -13 0
    -15 -13 0
    15 -13 0
    -15 -13 0
    15 -13 0
    15 13 0
    -15 13 0
    15 13 0
    15 13 0
    -15 13 0
    -15 13 0
    -17 -13 0
    -17 -13 0
    -17 -13 0
    17 -13 0
    17 -13 0
    -17 -13 0
    17 -13 0
    17 -13 0
    -17 -13 0
    17 -13 0
    -17 13 0
    -17 13 0
    -17 13 0
    17 13 0
    17 13 0
    17 13 0
    -19 -13 0
    -19 -13 0
    -19 -13 0
    19 -13 0
    -19 -13 0
    19 -13 0
    19 -13 0
    19 -13 0
    19 -13 0
    -19 13 0
    -19 13 0
    19 13 0
    -19 13 0
    19 13 0
    19 13 0
    -21 -13 0
    21 -13 0
    -21 -13 0
    21 -13 0
    -21 -13 0
    21 -13 0
    21 -13 0
    21 -13 0
    21 13 0
    21 13 0
    21 13 0
    -21 13 0
    -21 13 0
    -21 13 0
    23 -13 0
    -23 -13 0
    23 -13 0
    -23 -13 0
    -23 -13 0
    23 -13 0
    23 -13 0
    -23 13 0
    -23 13 0
    23 13 0
    23 13 0
    -25 -13 0
    25 -13 0
    25 -13 0
    25 -13 0
    25 -13 0
    25 13 0
    -25 13 0
    -25 13 0
    25 13 0
    25 13 0
    -27 -13 0
    27 -13 0
    27 -13 0
    27 -13 0
    27 -13 0
    27 13 0
    27 13 0
    -27 13 0
    27 13 0
    -27 13 0
    0 -14 0
    0 -14 0
    0 -14 0
    0 -14 0
    0 14 0
    0 14 0
    0 14 0
    0 14 0
    -2 -14 0
    -2 -14 0
    2 -14 0
    -2 -14 0
    2 -14 0
    2 -14 0
    2 -14 0
    -2 -14 0
    2 14 0
    -2 14 0
    2 14 0
    -2 14 0
    2 14 0
    2 14 0
    -2 14 0
    -2 14 0
    4 -14 0
    4 -14 0
    4 -14 0
    4 -14 0
    -4 -14 0
    -4 -14 0
    -4 -14 0
    -4 -14 0
    -4 14 0
    -4 14 0
    4 14 0
    4 14 0
    4 14 0
    -4 14 0
    4 14 0
    -4 14 0
    -6 -14 0
    6 -14 0
    6 -14 0
    -6 -14 0
    6 -14 0
    -6 -14 0
    6 -14 0
    -6 -14 0
    -6 14 0
    -6 14 0
    6 14 0
    6 14 0
    6 14 0
    6 14 0
    8 -14 0
    8 -14 0
    -8 -14 0
    -8 -14 0
    8 -14 0
    -8 -14 0
    8 -14 0
    -8 -14 0
    -8 14 0
    8 14 0
    8 14 0
    -8 14 0
    -8 14 0
    8 14 0
    -10 -14 0
    10 -14 0
    -10 -14 0
    -10 -14 0
    10 -14 0
    10 -14 0
    -10 -14 0
    -10 14 0
    -10 14 0
    10 14 0
    -10 14 0
    10 14 0
    10 14 0
    -12 -14 0
    -12 -14 0
    -12 -14 0
    12 -14 0
    12 -14 0
    12 -14 0
    12 -14 0
    12 -14 0
    -12 -14 0
    12 14 0
    -12 14 0
    12 14 0
    12 14 0
    -12 14 0
    14 -14 0
    14 -14 0
    -14 -14 0
    14 -14 0
    -14 -14 0
    -14 -14 0
    14 -14 0
    -14 -14 0
    14 -14 0
    -14 -14 0
    14 14 0
    14 14 0
    -14 14 0
    14 14 0
    -14 14 0
    -14 14 0
    16 -14 0
    16 -14 0
    -16 -14 0
    -16 -14 0
    -16 -14 0
    -16 -14 0
    16 -14 0
    16 -14 0
    -16 -14 0
    16 -14 0
    -16 14 0
    -16 14 0
    16 14 0
    -16 14 0
    16 14 0
    16 14 0
    18 -14 0
    -18 -14 0
    -18 -14 0
    18 -14 0
    -18 -14 0
    -18 -14 0
    18 -14 0
    18 -14 0
    -18 -14 0
    18 -14 0
    -18 14 0
    -18 14 0
    18 14 0
    -18 14 0
    18 14 0
    18 14 0
    20 -14 0
    20 -14 0
    -20 -14 0
    20 -14 0
    -20 -14 0
    20 -14 0
    20 -14 0
    -20 -14 0
    -20 14 0
    20 14 0
    -20 14 0
    -20 14 0
    20 14 0
    -22 -14 0
    -22 -14 0
    22 -14 0
    22 -14 0
    22 -14 0
    22 -14 0
    -22 -14 0
    -22 14 0
    22 14 0
    22 14 0
    22 14 0
    -22 14 0
    24 -14 0
    -24 -14 0
    -24 -14 0
    24 -14 0
    24 -14 0
    24 14 0
    -24 14 0
    24 14 0
    24 14 0
    26 -14 0
    26 -14 0
    26 -14 0
    -26 -14 0
    26 -14 0
    26 14 0
    -26 14 0
    26 14 0
    26 14 0
    -1 -15 0
    -1 -15 0
    1 -15 0
    -1 -15 0
    1 -15 0
    1 -15 0
    -1 -15 0
    1 -15 0
    -1 15 0
    1 15 0
    1 15 0
    -1 15 0
    1 15 0
    -1 15 0
    -1 15 0
    1 15 0
    3 -15 0
    -3 -15 0
    -3 -15 0
    -3 -15 0
    3 -15 0
    3 -15 0
    3 -15 0
    -3 -15 0
    -3 15 0
    3 15 0
    3 15 0
    -3 15 0
    3 15 0
    -3 15 0
    -3 15 0
    3 15 0
    5 -15 0
    5 -15 0
    5 -15 0
    -5 -15 0
    -5 -15 0
    -5 -15 0
    -5 -15 0
    5 -15 0
    -5 15 0
    5 15 0
    5 15 0
    -5 15 0
    5 15 0
    5 15 0
    7 -15 0
    7 -15 0
    -7 -15 0
    -7 -15 0
    -7 -15 0
    -7 -15 0
    7 -15 0
    7 -15 0
    7 15 0
    -7 15 0
    -7 15 0
    7 15 0
    7 15 0
    -7 15 0
    7 15 0
    9 -15 0
    -9 -15 0
    -9 -15 0
    9 -15 0
    9 -15 0
    -9 -15 0
    9 -15 0
    -9 -15 0
    9 15 0
    9 15 0
    -9 15 0
    9 15 0
    -9 15 0
    -9 15 0
    11 -15 0
    -11 -15 0
    -11 -15 0
    11 -15 0
    -11 -15 0
    11 -15 0
    11 -15 0
    11 -15 0
    -11 -15 0
    11 15 0
    11 15 0
    -11 15 0
    -11 15 0
    11 15 0
    -11 15 0
    -13 -15 0
    13 -15 0
    -13 -15 0
    -13 -15 0
    13 -15 0
    13 -15 0
    13 -15 0
    -13 -15 0
    13 -15 0
    -13 15 0
    13 15 0
    13 15 0
    -13 15 0
    -13 15 0
    13 15 0
    15 -15 0
    -15 -15 0
    15 -15 0
    15 -15 0
    -15 -15 0
    -15 -15 0
    -15 -15 0
    15 -15 0
    -15 -15 0
    15 15 0
    -15 15 0
    15 15 0
    -15 15 0
    -15 15 0
    15 15 0
    17 -15 0
    17 -15 0
    -17 -15 0
    -17 -15 0
    17 -15 0
    -17 -15 0
    17 -15 0
    -17 -15 0
    -17 -15 0
    17 -15 0
    -17 15 0
    17 15 0
    -17 15 0
    17 15 0
    -17 15 0
    17 15 0
    -19 -15 0
    19 -15 0
    19 -15 0
    -19 -15 0
    19 -15 0
    -19 -15 0
    -19 -15 0
    -19 -15 0
    19 -15 0
    -19 15 0
    -19 15 0
    19 15 0
    19 15 0
    -19 15 0
    19 15 0
    -21 -15 0
    21 -15 0
    -21 -15 0
    21 -15 0
    21 -15 0
    -21 -15 0
    21 -15 0
    21 15 0
    -21 15 0
    21 15 0
    21 15 0
    -21 15 0
    23 -15 0
    -23 -15 0
    -23 -15 0
    23 -15 0
    23 -15 0
    23 -15 0
    23 15 0
    23 15 0
    23 15 0
    -25 -15 0
    25 -15 0
    25 -15 0
    25 -15 0
    25 15 0
    25 15 0
    25 15 0
    0 -16 0
    0 -16 0
    0 -16 0
    0 -16 0
    0 16 0
    0 16 0
    0 16 0
    0 16 0
    2 -16 0
    -2 -16 0
    2 -16 0
    2 -16 0
    -2 -16 0
    2 -16 0
    -2 -16 0
    -2 -16 0
    -2 16 0
    2 16 0
    -2 16 0
    -2 16 0
    2 16 0
    2 16 0
    2 16 0
    -2 16 0
    4 -16 0
    -4 -16 0
    4 -16 0
    -4 -16 0
    4 -16 0
    4 -16 0
    -4 -16 0
    -4 -16 0
    4 16 0
    -4 16 0
    4 16 0
    -4 16 0
    4 16 0
    -4 16 0
    -4 16 0
    4 16 0
    -6 -16 0
    6 -16 0
    6 -16 0
    -6 -16 0
    6 -16 0
    -6 -16 0
    -6 -16 0
    -6 16 0
    -6 16 0
    6 16 0
    6 16 0
    6 16 0
    -8 -16 0
    8 -16 0
    -8 -16 0
    8 -16 0
    -8 -16 0
    8 -16 0
    -8 -16 0
    8 -16 0
    8 16 0
    -8 16 0
    -8 16 0
    -8 16 0
    8 16 0
    8 16 0
    -10 -16 0
    -10 -16 0
    10 -16 0
    10 -16 0
    10 -16 0
    -10 -16 0
    -10 -16 0
    -10 16 0
    10 16 0
    -10 16 0
    -10 16 0
    10 16 0
    10 16 0
    12 -16 0
    12 -16 0
    12 -16 0
    12 -16 0
    12 -16 0
    -12 -16 0
    -12 -16 0
    -12 -16 0
    -12 -16 0
    -12 16 0
    -12 16 0
    12 16 0
    12 16 0
    -12 16 0
    12 16 0
    14 -16 0
    -14 -16 0
    14 -16 0
    14 -16 0
    14 -16 0
    14 -16 0
    -14 -16 0
    -14 -16 0
    -14 -16 0
    -14 -16 0
    -14 16 0
    -14 16 0
    14 16 0
    -14 16 0
    14 16 0
    14 16 0
    -16 -16 0
    16 -16 0
    -16 -16 0
    16 -16 0
    16 -16 0
    -16 -16 0
    -16 -16 0
    16 -16 0
    -16 -16 0
    16 -16 0
    -16 16 0
    -16 16 0
    16 16 0
    16 16 0
    16 16 0
    -16 16 0
    -18 -16 0
    -18 -16 0
    18 -16 0
    18 -16 0
    18 -16 0
    -18 -16 0
    -18 -16 0
    18 -16 0
    -18 -16 0
    -18 16 0
    18 16 0
    18 16 0
    18 16 0
    -18 16 0
    -18 16 0
    -20 -16 0
    -20 -16 0
    -20 -16 0
    20 -16 0
    -20 -16 0
    20 -16 0
    20 -16 0
    20 -16 0
    -20 16 0
    20 16 0
    20 16 0
    20 16 0
    -20 16 0
    -22 -16 0
    22 -16 0
    22 -16 0
    22 -16 0
    22 -16 0
    22 16 0
    22 16 0
    22 16 0
    -22 16 0
    24 -16 0
    -24 -16 0
    24 -16 0
    24 -16 0
    24 -16 0
    24 16 0
    24 16 0
    -24 16 0
    24 16 0
    -1 -17 0
    -1 -17 0
    -1 -17 0
    1 -17 0
    1 -17 0
    1 -17 0
    -1 -17 0
    1 -17 0
    -1 17 0
    1 17 0
    1 17 0
    1 17 0
    -1 17 0
    -1 17 0
    -1 17 0
    1 17 0
    -3 -17 0
    -3 -17 0
    -3 -17 0
    3 -17 0
    3 -17 0
    3 -17 0
    -3 -17 0
    3 -17 0
    -3 17 0
    3 17 0
    3 17 0
    -3 17 0
    -3 17 0
    3 17 0
    -3 17 0
    3 17 0
    -5 -17 0
    5 -17 0
    -5 -17 0
    5 -17 0
    5 -17 0
    -5 -17 0
    -5 -17 0
    5 -17 0
    5 17 0
    5 17 0
    -5 17 0
    5 17 0
    -5 17 0
    -5 17 0
    5 17 0
    -7 -17 0
    -7 -17 0
    -7 -17 0
    -7 -17 0
    7 -17 0
    7 -17 0
    7 -17 0
    -7 17 0
    7 17 0
    7 17 0
    -7 17 0
    7 17 0
    -7 17 0
    -9 -17 0
    9 -17 0
    -9 -17 0
    9 -17 0
    -9 -17 0
    9 -17 0
    9 -17 0
    -9 -17 0
    -9 17 0
    9 17 0
    9 17 0
    -9 17 0
    9 17 0
    -9 17 0
    -11 -17 0
    11 -17 0
    11 -17 0
    11 -17 0
    -11 -17 0
    -11 -17 0
    -11 -17 0
    11 -17 0
    -11 17 0
    11 17 0
    11 17 0
    -11 17 0
    -11 17 0
    11 17 0
    13 -17 0
    13 -17 0
    -13 -17 0
    -13 -17 0
    -13 -17 0
    13 -17 0
    -13 -17 0
    13 -17 0
    13 17 0
    -13 17 0
    -13 17 0
    -13 17 0
    13 17 0
    13 17 0
    -15 -17 0
    15 -17 0
    15 -17 0
    15 -17 0
    -15 -17 0
    15 -17 0
    -15 -17 0
    -15 -17 0
    15 -17 0
    -15 -17 0
    15 17 0
    15 17 0
    15 17 0
    -15 17 0
    -15 17 0
    -15 17 0
    17 -17 0
    -17 -17 0
    17 -17 0
    -17 -17 0
    17 -17 0
    17 -17 0
    -17 -17 0
    -17 -17 0
    -17 -17 0
    17 17 0
    17 17 0
    -17 17 0
    17 17 0
    -17 17 0
    -19 -17 0
    -19 -17 0
    -19 -17 0
    19 -17 0
    19 -17 0
    19 -17 0
    -19 -17 0
    -19 -17 0
    19 -17 0
    19 17 0
    19 17 0
    -19 17 0
    19 17 0
    21 -17 0
    21 -17 0
    -21 -17 0
    -21 -17 0
    21 -17 0
    21 17 0
    -21 17 0
    21 17 0
    21 17 0
    23 -17 0
    23 -17 0
    -23 -17 0
    23 -17 0
    23 17 0
    -23 17 0
    23 17 0
    23 17 0
    0 -18 0
    0 -18 0
    0 -18 0
    0 -18 0
    0 18 0
    0 18 0
    0 18 0
    0 18 0
    2 -18 0
    2 -18 0
    -2 -18 0
    -2 -18 0
    -2 -18 0
    -2 -18 0
    2 -18 0
    2 -18 0
    2 18 0
    -2 18 0
    -2 18 0
    -2 18 0
    2 18 0
    -2 18 0
    2 18 0
    2 18 0
    -4 -18 0
    4 -18 0
    -4 -18 0
    -4 -18 0
    4 -18 0
    4 -18 0
    -4 -18 0
    4 -18 0
    -4 18 0
    4 18 0
    4 18 0
    -4 18 0
    4 18 0
    -4 18 0
    4 18 0
    -6 -18 0
    6 -18 0
    6 -18 0
    -6 -18 0
    -6 -18 0
    -6 -18 0
    6 -18 0
    6 -18 0
    6 18 0
    -6 18 0
    6 18 0
    -6 18 0
    6 18 0
    -8 -18 0
    8 -18 0
    -8 -18 0
    -8 -18 0
    8 -18 0
    -8 -18 0
    8 -18 0
    8 -18 0
    8 18 0
    8 18 0
    8 18 0
    -8 18 0
    -8 18 0
    -8 18 0
    10 -18 0
    10 -18 0
    10 -18 0
    -10 -18 0
    -10 -18 0
    -10 -18 0
    -10 -18 0
    10 18 0
    -10 18 0
    -10 18 0
    10 18 0
    10 18 0
    12 -18 0
    12 -18 0
    -12 -18 0
    12 -18 0
    -12 -18 0
    12 -18 0
    12 -18 0
    -12 -18 0
    -12 -18 0
    -12 18 0
    -12 18 0
    12 18 0
    12 18 0
    -12 18 0
    12 18 0
    14 -18 0
    -14 -18 0
    14 -18 0
    -14 -18 0
    14 -18 0
    -14 -18 0
    -14 -18 0
    14 -18 0
    14 -18 0
    -14 18 0
    -14 18 0
    14 18 0
    14 18 0
    -14 18 0
    14 18 0
    -16 -18 0
    16 -18 0
    -16 -18 0
    -16 -18 0
    16 -18 0
    -16 -18 0
    16 -18 0
    16 -18 0
    -16 -18 0
    16 18 0
    -16 18 0
    16 18 0
    16 18 0
    -18 -18 0
    18 -18 0
    18 -18 0
    -18 -18 0
    -18 -18 0
    -18 -18 0
    18 -18 0
    -18 -18 0
    18 -18 0
    -18 18 0
    18 18 0
    18 18 0
    18 18 0
    20 -18 0
    -20 -18 0
    -20 -18 0
    20 -18 0
    20 -18 0
    20 -18 0
    -20 -18 0
    -20 -18 0
    20 18 0
    20 18 0
    -20 18 0
    20 18 0
    22 -18 0
    -22 -18 0
    22 -18 0
    22 -18 0
    22 -18 0
    22 18 0
    -22 18 0
    22 18 0
    22 18 0
    1 -19 0
    -1 -19 0
    1 -19 0
    1 -19 0
    -1 -19 0
    -1 -19 0
    1 -19 0
    -1 19 0
    -1 19 0
    1 19 0
    1 19 0
    -1 19 0
    1 19 0
    1 19 0
    -1 19 0
    -3 -19 0
    3 -19 0
    -3 -19 0
    3 -19 0
    3 -19 0
    3 -19 0
    -3 -19 0
    -3 -19 0
    3 19 0
    3 19 0
    3 19 0
    -3 19 0
    -3 19 0
    3 19 0
    -3 19 0
    -3 19 0
    5 -19 0
    5 -19 0
    -5 -19 0
    -5 -19 0
    5 -19 0
    5 -19 0
    -5 -19 0
    -5 -19 0
    5 19 0
    5 19 0
    -5 19 0
    -5 19 0
    5 19 0
    -5 19 0
    7 -19 0
    7 -19 0
    -7 -19 0
    7 -19 0
    -7 -19 0
    -7 -19 0
    7 -19 0
    -7 -19 0
    7 19 0
    7 19 0
    7 19 0
    -7 19 0
    -7 19 0
    9 -19 0
    -9 -19 0
    9 -19 0
    9 -19 0
    -9 -19 0
    -9 -19 0
    -9 -19 0
    9 -19 0
    9 19 0
    -9 19 0
    -9 19 0
    -9 19 0
    9 19 0
    9 19 0
    -11 -19 0
    -11 -19 0
    11 -19 0
    -11 -19 0
    11 -19 0
    11 -19 0
    11 -19 0
    11 19 0
    -11 19 0
    -11 19 0
    11 19 0
    11 19 0
    13 -19 0
    -13 -19 0
    -13 -19 0
    13 -19 0
    13 -19 0
    13 -19 0
    -13 -19 0
    -13 -19 0
    -13 19 0
    13 19 0
    13 19 0
    13 19 0
    -15 -19 0
    15 -19 0
    15 -19 0
    -15 -19 0
    15 -19 0
    -15 -19 0
    15 -19 0
    -15 -19 0
    -15 -19 0
    15 19 0
    15 19 0
    -15 19 0
    15 19 0
    -17 -19 0
    -17 -19 0
    17 -19 0
    17 -19 0
    -17 -19 0
    -17 -19 0
    17 -19 0
    17 -19 0
    -17 19 0
    17 19 0
    17 19 0
    19 -19 0
    -19 -19 0
    19 -19 0
    -19 -19 0
    19 -19 0
    19 -19 0
    -19 -19 0
    -19 -19 0
    19 19 0
    -19 19 0
    19 19 0
    19 19 0
    0 -20 0
    0 -20 0
    0 -20 0
    0 20 0
    0 20 0
    0 20 0
    0 20 0
    -2 -20 0
    2 -20 0
    2 -20 0
    2 -20 0
    -2 -20 0
    -2 -20 0
    -2 -20 0
    2 -20 0
    2 20 0
    2 20 0
    2 20 0
    -2 20 0
    -2 20 0
    -2 20 0
    -2 20 0
    2 20 0
    -4 -20 0
    4 -20 0
    4 -20 0
    4 -20 0
    4 -20 0
    -4 -20 0
    -4 -20 0
    -4 -20 0
    4 20 0
    4 20 0
    4 20 0
    -4 20 0
    -4 20 0
    -4 20 0
    6 -20 0
    -6 -20 0
    6 -20 0
    -6 -20 0
    6 -20 0
    -6 -20 0
    6 -20 0
    6 20 0
    6 20 0
    -6 20 0
    6 20 0
    -6 20 0
    -8 -20 0
    -8 -20 0
    8 -20 0
    -8 -20 0
    8 -20 0
    8 -20 0
    8 -20 0
    -8 20 0
    -8 20 0
    -8 20 0
    8 20 0
    8 20 0
    8 20 0
    10 -20 0
    -10 -20 0
    -10 -20 0
    10 -20 0
    -10 -20 0
    10 20 0
    -10 20 0
    10 20 0
    10 20 0
    12 -20 0
    12 -20 0
    -12 -20 0
    -12 -20 0
    12 -20 0
    -12 -20 0
    -12 -20 0
    12 -20 0
    12 20 0
    -12 20 0
    12 20 0
    12 20 0
    -14 -20 0
    14 -20 0
    14 -20 0
    14 -20 0
    -14 -20 0
    14 -20 0
    -14 -20 0
    -14 -20 0
    -14 -20 0
    14 20 0
    -14 20 0
    14 20 0
    14 20 0
    -16 -20 0
    16 -20 0
    16 -20 0
    16 -20 0
    -16 -20 0
    -16 -20 0
    -16 -20 0
    16 -20 0
    -16 20 0
    16 20 0
    16 20 0
    16 20 0
    18 -20 0
    -18 -20 0
    18 -20 0
    18 -20 0
    18 -20 0
    -18 -20 0
    -18 -20 0
    -18 -20 0
    18 20 0
    18 20 0
    18 20 0
    -18 20 0
    -1 -21 0
    1 -21 0
    1 -21 0
    -1 -21 0
    -1 -21 0
    1 -21 0
    -1 -21 0
    1 -21 0
    1 21 0
    1 21 0
    -1 21 0
    -1 21 0
    -1 21 0
    1 21 0
    1 21 0
    -1 21 0
    -3 -21 0
    3 -21 0
    3 -21 0
    -3 -21 0
    -3 -21 0
    3 -21 0
    -3 -21 0
    3 -21 0
    -3 21 0
    3 21 0
    -3 21 0
    -3 21 0
    3 21 0
    3 21 0
    -5 -21 0
    5 -21 0
    5 -21 0
    -5 -21 0
    -5 -21 0
    -5 -21 0
    5 -21 0
    5 -21 0
    5 21 0
    -5 21 0
    5 21 0
    5 21 0
    -5 21 0
    7 -21 0
    -7 -21 0
    -7 -21 0
    -7 -21 0
    -7 -21 0
    7 -21 0
    7 -21 0
    7 21 0
    7 21 0
    7 21 0
    -7 21 0
    -9 -21 0
    -9 -21 0
    9 -21 0
    -9 -21 0
    -9 -21 0
    9 -21 0
    9 -21 0
    9 21 0
    -9 21 0
    9 21 0
    9 21 0
    11 -21 0
    11 -21 0
    11 -21 0
    11 -21 0
    -11 -21 0
    -11 -21 0
    -11 -21 0
    11 21 0
    11 21 0
    -11 21 0
    11 21 0
    13 -21 0
    -13 -21 0
    13 -21 0
    -13 -21 0
    13 -21 0
    -13 -21 0
    13 -21 0
    13 21 0
    13 21 0
    -13 21 0
    13 21 0
    15 -21 0
    -15 -21 0
    -15 -21 0
    15 -21 0
    -15 -21 0
    -15 -21 0
    15 -21 0
    15 -21 0
    15 21 0
    -15 21 0
    15 21 0
    15 21 0
    0 -22 0
    0 -22 0
    0 -22 0
    0 22 0
    0 22 0
    0 22 0
    0 22 0
    -2 -22 0
    2 -22 0
    -2 -22 0
    2 -22 0
    -2 -22 0
    2 -22 0
    2 22 0
    -2 22 0
    2 22 0
    -2 22 0
    2 22 0
    -4 -22 0
    4 -22 0
    -4 -22 0
    4 -22 0
    4 -22 0
    -4 -22 0
    4 22 0
    4 22 0
    -4 22 0
    4 22 0
    6 -22 0
    6 -22 0
    6 -22 0
    -6 -22 0
    -6 -22 0
    -6 -22 0
    -6 22 0
    6 22 0
    6 22 0
    6 22 0
    8 -22 0
    -8 -22 0
    -8 -22 0
    8 -22 0
    8 -22 0
    -8 -22 0
    8 22 0
    -8 22 0
    8 22 0
    8 22 0
    -10 -22 0
    10 -22 0
    -10 -22 0
    10 -22 0
    10 -22 0
    -10 -22 0
    10 22 0
    -10 22 0
    10 22 0
    10 22 0
    12 -22 0
    -12 -22 0
    12 -22 0
    -12 -22 0
    -12 -22 0
    12 -22 0
    12 22 0
    -12 22 0
    12 22 0
    12 22 0
    -1 -23 0
    -1 -23 0
    1 -23 0
    -1 -23 0
    1 -23 0
    1 -23 0
    1 23 0
    1 23 0
    -1 23 0
    3 -23 0
    -3 -23 0
    3 -23 0
    -3 -23 0
    3 -23 0
    -3 -23 0
    3 23 0
    -3 23 0
    3 23 0
    5 -23 0
    -5 -23 0
    5 -23 0
    -5 -23 0
    5 -23 0
    -5 -23 0
    5 23 0
    5 23 0
    -7 -23 0
    -7 -23 0
    7 -23 0
    7 -23 0
    -7 -23 0
    7 -23 0
    -7 23 0
    7 23 0
    7 23 0
    7 23 0
    -9 -23 0
    -9 -23 0
    -9 -23 0
    9 -23 0
    9 -23 0
    9 23 0
    -9 23 0
    9 23 0
    9 23 0
    0 -24 0
    0 -24 0
    0 24 0
    0 24 0
    2 -24 0
    2 -24 0
    -2 -24 0
    2 -24 0
    -2 -24 0
    -2 -24 0
    2 24 0
    2 24 0
    -2 24 0
    -4 -24 0
    -4 -24 0
    4 -24 0
    4 -24 0
    -4 -24 0
    4 -24 0
    4 24 0
    4 24 0
    -4 24 0
    -32 0 1
    32 0 -1
    32 0 -1
    32 0 -1
    30 0 -1
    -30 0 1
    30 0 -1
    30 0 -1
    30 0 -1
    28 0 -1
    28 0 -1
    28 0 -1
    28 0 -1
    -28 0 1
    -28 0 1
    26 0 -1
    -26 0 1
    -26 0 1
    26 0 -1
    26 0 -1
    -26 0 1
    26 0 -1
    24 0 -1
    -24 0 1
    -24 0 1
    24 0 -1
    -24 0 1
    24 0 -1
    -24 0 1
    24 0 -1
    -22 0 1
    22 0 -1
    22 0 -1
    -22 0 1
    -22 0 1
    -22 0 1
    22 0 -1
    22 0 -1
    20 0 -1
    -20 0 1
    20 0 -1
    20 0 -1
    -20 0 1
    -20 0 1
    20 0 -1
    -20 0 1
    -18 0 1
    18 0 -1
    18 0 -1
    -18 0 1
    18 0 -1
    -18 0 1
    18 0 -1
    -18 0 1
    -16 0 1
    16 0 -1
    16 0 -1
    16 0 -1
    16 0 -1
    -16 0 1
    -16 0 1
    -16 0 1
    -14 0 1
    -14 0 1
    14 0 -1
    -14 0 1
    14 0 -1
    14 0 -1
    -14 0 1
    14 0 -1
    12 0 -1
    -12 0 1
    -12 0 1
    -12 0 1
    12 0 -1
    12 0 -1
    12 0 -1
    -12 0 1
    10 0 -1
    10 0 -1
    -10 0 1
    -10 0 1
    10 0 -1
    -10 0 1
    10 0 -1
    -8 0 1
    8 0 -1
    8 0 -1
    8 0 -1
    8 0 -1
    -8 0 1
    -8 0 1
    -6 0 1
    6 0 -1
    -6 0 1
    6 0 -1
    6 0 -1
    -6 0 1
    6 0 -1
    -4 0 1
    4 0 -1
    4 0 -1
    4 0 -1
    -4 0 1
    -4 0 1
    4 0 -1
    -4 0 -1
    4 0 1
    4 0 1
    -4 0 -1
    -4 0 -1
    4 0 1
    -4 0 -1
    4 0 1
    6 0 1
    -6 0 -1
    6 0 1
    6 0 1
    6 0 1
    -6 0 -1
    -6 0 -1
    -6 0 -1
    8 0 1
    -8 0 -1
    -8 0 -1
    8 0 1
    -8 0 -1
    8 0 1
    -8 0 -1
    8 0 1
    -10 0 -1
    10 0 1
    -10 0 -1
    10 0 1
    -10 0 -1
    10 0 1
    -10 0 -1
    10 0 1
    -12 0 -1
    -12 0 -1
    -12 0 -1
    12 0 1
    12 0 1
    12 0 1
    -12 0 -1
    12 0 1
    14 0 1
    14 0 1
    14 0 1
    -14 0 -1
    -14 0 -1
    -14 0 -1
    14 0 1
    -14 0 -1
    -16 0 -1
    -16 0 -1
    16 0 1
    16 0 1
    16 0 1
    16 0 1
    -16 0 -1
    -16 0 -1
    -18 0 -1
    18 0 1
    18 0 1
    -18 0 -1
    18 0 1
    18 0 1
    20 0 1
    -20 0 -1
    20 0 1
    -20 0 -1
    20 0 1
    -20 0 -1
    20 0 1
    22 0 1
    22 0 1
    22 0 1
    22 0 1
    -22 0 -1
    -22 0 -1
    -22 0 -1
    24 0 1
    -24 0 -1
    24 0 1
    -24 0 -1
    24 0 1
    -24 0 -1
    24 0 1
    26 0 1
    -26 0 -1
    26 0 1
    -26 0 -1
    26 0 1
    -26 0 -1
    26 0 1
    28 0 1
    28 0 1
    28 0 1
    -28 0 -1
    -28 0 -1
    -28 0 -1
    28 0 1
    28 0 1
    30 0 1
    30 0 1
    30 0 1
    -30 0 -1
    32 0 1
    32 0 1
    32 0 1
    -33 -1 1
    33 -1 -1
    33 -1 -1
    33 -1 -1
    -33 1 1
    33 1 -1
    33 1 -1
    31 -1 -1
    31 -1 -1
    31 -1 -1
    31 -1 -1
    -31 -1 1
    31 1 -1
    -31 1 1
    31 1 -1
    31 1 -1
    29 -1 -1
    29 -1 -1
    -29 -1 1
    29 -1 -1
    29 -1 -1
    -29 1 1
    29 1 -1
    29 1 -1
    29 1 -1
    27 -1 -1
    27 -1 -1
    27 -1 -1
    -27 -1 1
    27 -1 -1
    -27 -1 1
    -27 -1 1
    -27 1 1
    -27 1 1
    -27 1 1
    -27 1 1
    27 1 -1
    27 1 -1
    27 1 -1
    27 1 -1
    -25 -1 1
    25 -1 -1
    25 -1 -1
    25 -1 -1
    -25 -1 1
    25 -1 -1
    -25 -1 1
    -25 1 1
    25 1 -1
    -25 1 1
    25 1 -1
    25 1 -1
    25 1 -1
    -25 1 1
    -25 1 1
    -23 -1 1
    -23 -1 1
    23 -1 -1
    23 -1 -1
    23 -1 -1
    -23 -1 1
    23 -1 -1
    -23 -1 1
    23 1 -1
    -23 1 1
    23 1 -1
    23 1 -1
    -23 1 1
    -23 1 1
    23 1 -1
    -23 1 1
    21 -1 -1
    -21 -1 1
    -21 -1 1
    21 -1 -1
    -21 -1 1
    21 -1 -1
    -21 -1 1
    -21 1 1
    -21 1 1
    21 1 -1
    21 1 -1
    21 1 -1
    21 1 -1
    -21 1 1
    -21 1 1
    -19 -1 1
    -19 -1 1
    -19 -1 1
    -19 -1 1
    19 -1 -1
    19 -1 -1
    19 -1 -1
    19 -1 -1
    -19 1 1
    -19 1 1
    19 1 -1
    -19 1 1
    19 1 -1
    19 1 -1
    -19 1 1
    19 1 -1
    17 -1 -1
    17 -1 -1
    17 -1 -1
    17 -1 -1
    -17 -1 1
    -17 -1 1
    -17 1 1
    17 1 -1
    -17 1 1
    -17 1 1
    -17 1 1
    17 1 -1
    17 1 -1
    17 1 -1
    15 -1 -1
    -15 -1 1
    -15 -1 1
    -15 -1 1
    15 -1 -1
    15 -1 -1
    -15 -1 1
    15 -1 -1
    -15 1 1
    15 1 -1
    15 1 -1
    -15 1 1
    -15 1 1
    15 1 -1
    -15 1 1
    15 1 -1
    13 -1 -1
    13 -1 -1
    -13 -1 1
    13 -1 -1
    13 -1 -1
    -13 -1 1
    -13 -1 1
    -13 1 1
    -13 1 1
    13 1 -1
    13 1 -1
    -13 1 1
    -13 1 1
    13 1 -1
    13 1 -1
    11 -1 -1
    -11 -1 1
    11 -1 -1
    -11 -1 1
    11 -1 -1
    11 -1 -1
    -11 -1 1
    11 1 -1
    -11 1 1
    11 1 -1
    -11 1 1
    11 1 -1
    -11 1 1
    11 1 -1
    9 -1 -1
    9 -1 -1
    -9 -1 1
    9 -1 -1
    -9 -1 1
    -9 -1 1
    9 -1 -1
    9 1 -1
    9 1 -1
    -9 1 1
    9 1 -1
    -9 1 1
    -9 1 1
    9 1 -1
    7 -1 -1
    7 -1 -1
    7 -1 -1
    7 -1 -1
    -7 -1 1
    -7 -1 1
    -7 -1 1
    -7 -1 1
    7 1 -1
    -7 1 1
    -7 1 1
    7 1 -1
    7 1 -1
    7 1 -1
    -7 1 1
    -5 -1 1
    5 -1 -1
    5 -1 -1
    -5 -1 1
    5 -1 -1
    -5 -1 1
    5 -1 -1
    -5 -1 1
    5 1 -1
    5 1 -1
    -5 1 1
    -5 1 1
    5 1 -1
    -5 1 1
    5 1 -1
    3 -1 -1
    3 -1 -1
    3 -1 -1
    -3 -1 1
    3 1 -1
    3 1 -1
    3 1 -1
    3 -1 1
    3 -1 1
    3 -1 1
    3 -1 1
    3 1 1
    3 1 1
    3 1 1
    5 -1 1
    5 -1 1
    -5 -1 -1
    -5 -1 -1
    5 -1 1
    5 -1 1
    -5 1 -1
    -5 1 -1
    5 1 1
    5 1 1
    -5 1 -1
    -5 1 -1
    5 1 1
    7 -1 1
    7 -1 1
    -7 -1 -1
    7 -1 1
    -7 -1 -1
    7 -1 1
    7 1 1
    -7 1 -1
    -7 1 -1
    -7 1 -1
    7 1 1
    -7 1 -1
    7 1 1
    7 1 1
    9 -1 1
    9 -1 1
    -9 -1 -1
    -9 -1 -1
    9 -1 1
    -9 -1 -1
    -9 -1 -1
    9 -1 1
    -9 1 -1
    9 1 1
    9 1 1
    -9 1 -1
    9 1 1
    -9 1 -1
    -9 1 -1
    9 1 1
    11 -1 1
    -11 -1 -1
    -11 -1 -1
    11 -1 1
    11 -1 1
    11 -1 1
    -11 -1 -1
    -11 -1 -1
    11 1 1
    11 1 1
    -11 1 -1
    -11 1 -1
    11 1 1
    11 1 1
    -11 1 -1
    13 -1 1
    13 -1 1
    -13 -1 -1
    -13 -1 -1
    -13 -1 -1
    -13 -1 -1
    13 -1 1
    13 -1 1
    -13 1 -1
    13 1 1
    -13 1 -1
    13 1 1
    13 1 1
    -13 1 -1
    13 1 1
    -13 1 -1
    -15 -1 -1
    -15 -1 -1
    -15 -1 -1
    15 -1 1
    -15 -1 -1
    15 -1 1
    15 -1 1
    15 -1 1
    -15 1 -1
    -15 1 -1
    15 1 1
    15 1 1
    -15 1 -1
    -15 1 -1
    15 1 1
    15 1 1
    17 -1 1
    -17 -1 -1
    -17 -1 -1
    17 -1 1
    17 -1 1
    17 -1 1
    -17 -1 -1
    17 1 1
    -17 1 -1
    -17 1 -1
    17 1 1
    17 1 1
    17 1 1
    -17 1 -1
    19 -1 1
    -19 -1 -1
    19 -1 1
    -19 -1 -1
    -19 -1 -1
    19 -1 1
    19 -1 1
    -19 1 -1
    19 1 1
    19 1 1
    19 1 1
    -19 1 -1
    19 1 1
    -19 1 -1
    -19 1 -1
    21 -1 1
    -21 -1 -1
    21 -1 1
    21 -1 1
    -21 -1 -1
    -21 -1 -1
    21 -1 1
    21 1 1
    -21 1 -1
    -21 1 -1
    -21 1 -1
    21 1 1
    21 1 1
    21 1 1
    -21 1 -1
    -23 -1 -1
    -23 -1 -1
    -23 -1 -1
    23 -1 1
    23 -1 1
    23 -1 1
    23 -1 1
    -23 1 -1
    -23 1 -1
    -23 1 -1
    23 1 1
    23 1 1
    23 1 1
    23 1 1
    -25 -1 -1
    -25 -1 -1
    25 -1 1
    25 -1 1
    -25 -1 -1
    25 -1 1
    25 -1 1
    25 1 1
    -25 1 -1
    25 1 1
    25 1 1
    -25 1 -1
    -25 1 -1
    -27 -1 -1
    27 -1 1
    -27 -1 -1
    27 -1 1
    -27 -1 -1
    27 -1 1
    27 -1 1
    -27 1 -1
    -27 1 -1
    27 1 1
    27 1 1
    -27 1 -1
    27 1 1
    29 -1 1
    29 -1 1
    29 -1 1
    -29 -1 -1
    29 -1 1
    29 1 1
    29 1 1
    -29 1 -1
    29 1 1
    31 -1 1
    31 -1 1
    31 -1 1
    31 -1 1
    -31 -1 -1
    31 1 1
    31 1 1
    31 1 1
    -31 1 -1
    -32 -2 1
    32 -2 -1
    32 -2 -1
    32 -2 -1
    32 2 -1
    -32 2 1
    32 2 -1
    32 2 -1
    -30 -2 1
    30 -2 -1
    30 -2 -1
    30 -2 -1
    30 -2 -1
    -30 2 1
    30 2 -1
    30 2 -1
    30 2 -1
    28 -2 -1
    -28 -2 1
    28 -2 -1
    -28 -2 1
    28 -2 -1
    28 -2 -1
    28 2 -1
    -28 2 1
    28 2 -1
    28 2 -1
    -28 2 1
    -28 2 1
    -26 -2 1
    26 -2 -1
    26 -2 -1
    -26 -2 1
    26 -2 -1
    -26 -2 1
    26 -2 -1
    26 2 -1
    -26 2 1
    -26 2 1
    -26 2 1
    26 2 -1
    26 2 -1
    -26 2 1
    24 -2 -1
    -24 -2 1
    24 -2 -1
    24 -2 -1
    -24 -2 1
    24 -2 -1
    -24 -2 1
    24 2 -1
    -24 2 1
    24 2 -1
    24 2 -1
    -24 2 1
    -24 2 1
    -24 2 1
    -22 -2 1
    22 -2 -1
    22 -2 -1
    22 -2 -1
    -22 -2 1
    22 -2 -1
    -22 -2 1
    -22 -2 1
    22 2 -1
    22 2 -1
    -22 2 1
    -22 2 1
    -22 2 1
    22 2 -1
    -22 2 1
    22 2 -1
    20 -2 -1
    20 -2 -1
    20 -2 -1
    -20 -2 1
    -20 -2 1
    -20 -2 1
    -20 -2 1
    20 -2 -1
    20 2 -1
    -20 2 1
    -20 2 1
    -20 2 1
    -20 2 1
    20 2 -1
    20 2 -1
    20 2 -1
    -18 -2 1
    -18 -2 1
    -18 -2 1
    -18 -2 1
    18 -2 -1
    18 -2 -1
    18 -2 -1
    18 -2 -1
    -18 2 1
    18 2 -1
    18 2 -1
    18 2 -1
    -18 2 1
    -18 2 1
    18 2 -1
    16 -2 -1
    -16 -2 1
    16 -2 -1
    -16 -2 1
    16 -2 -1
    16 -2 -1
    -16 -2 1
    -16 2 1
    -16 2 1
    -16 2 1
    16 2 -1
    16 2 -1
    16 2 -1
    -16 2 1
    16 2 -1
    -14 -2 1
    -14 -2 1
    14 -2 -1
    14 -2 -1
    -14 -2 1
    14 -2 -1
    14 -2 -1
    14 2 -1
    -14 2 1
    -14 2 1
    -14 2 1
    14 2 -1
    14 2 -1
    14 2 -1
    -14 2 1
    12 -2 -1
    -12 -2 1
    -12 -2 1
    12 -2 -1
    -12 -2 1
    12 -2 -1
    12 -2 -1
    12 2 -1
    -12 2 1
    -12 2 1
    12 2 -1
    -12 2 1
    12 2 -1
    12 2 -1
    -12 2 1
    10 -2 -1
    10 -2 -1
    -10 -2 1
    -10 -2 1
    10 -2 -1
    10 -2 -1
    -10 -2 1
    -10 -2 1
    -10 2 1
    -10 2 1
    10 2 -1
    -10 2 1
    10 2 -1
    10 2 -1
    10 2 -1
    -10 2 1
    -8 -2 1
    -8 -2 1
    8 -2 -1
    -8 -2 1
    8 -2 -1
    8 -2 -1
    -8 -2 1
    8 -2 -1
    -8 2 1
    8 2 -1
    -8 2 1
    -8 2 1
    8 2 -1
    8 2 -1
    8 2 -1
    6 -2 -1
    6 -2 -1
    -6 -2 1
    -6 -2 1
    6 -2 -1
    -6 -2 1
    6 -2 -1
    -6 2 1
    6 2 -1
    6 2 -1
    -6 2 1
    6 2 -1
    -6 2 1
    -4 -2 1
    -4 -2 1
    4 -2 -1
    4 -2 -1
    -4 -2 1
    -4 -2 1
    4 -2 -1
    4 -2 -1
    4 2 -1
    -4 2 1
    4 2 -1
    4 2 -1
    4 2 -1
    -4 2 1
    -4 2 1
    2 2 1
    -4 -2 -1
    4 -2 1
    4 -2 1
    4 -2 1
    -4 -2 -1
    4 -2 1
    -4 -2 -1
    4 2 1
    -4 2 -1
    4 2 1
    4 2 1
    -4 2 -1
    -4 2 -1
    4 2 1
    6 -2 1
    -6 -2 -1
    -6 -2 -1
    6 -2 1
    6 -2 1
    6 -2 1
    6 2 1
    6 2 1
    -6 2 -1
    -6 2 -1
    -6 2 -1
    6 2 1
    -6 2 -1
    8 -2 1
    8 -2 1
    -8 -2 -1
    -8 -2 -1
    8 -2 1
    8 -2 1
    8 2 1
    -8 2 -1
    8 2 1
    8 2 1
    -8 2 -1
    -8 2 -1
    -8 2 -1
    10 -2 1
    10 -2 1
    -10 -2 -1
    -10 -2 -1
    10 -2 1
    10 -2 1
    -10 2 -1
    -10 2 -1
    10 2 1
    10 2 1
    -10 2 -1
    10 2 1
    -10 2 -1
    -12 -2 -1
    12 -2 1
    -12 -2 -1
    -12 -2 -1
    12 -2 1
    12 -2 1
    12 -2 1
    12 2 1
    -12 2 -1
    -12 2 -1
    -12 2 -1
    -12 2 -1
    12 2 1
    12 2 1
    14 -2 1
    -14 -2 -1
    -14 -2 -1
    14 -2 1
    -14 -2 -1
    14 -2 1
    14 -2 1
    -14 2 -1
    14 2 1
    -14 2 -1
    14 2 1
    -14 2 -1
    -14 2 -1
    14 2 1
    -16 -2 -1
    16 -2 1
    16 -2 1
    16 -2 1
    16 -2 1
    -16 -2 -1
    -16 -2 -1
    16 2 1
    -16 2 -1
    -16 2 -1
    16 2 1
    -16 2 -1
    -16 2 -1
    16 2 1
    -18 -2 -1
    18 -2 1
    18 -2 1
    -18 -2 -1
    18 -2 1
    18 -2 1
    -18 -2 -1
    18 2 1
    18 2 1
    -18 2 -1
    18 2 1
    -18 2 -1
    -18 2 -1
    -18 2 -1
    20 -2 1
    -20 -2 -1
    20 -2 1
    -20 -2 -1
    20 -2 1
    -20 -2 -1
    20 -2 1
    20 2 1
    20 2 1
    -20 2 -1
    -20 2 -1
    20 2 1
    -20 2 -1
    -20 2 -1
    -22 -2 -1
    22 -2 1
    22 -2 1
    22 -2 1
    -22 -2 -1
    22 -2 1
    -22 -2 -1
    -22 2 -1
    22 2 1
    -22 2 -1
    -22 2 -1
    22 2 1
    22 2 1
    -22 2 -1
    24 -2 1
    -24 -2 -1
    24 -2 1
    24 -2 1
    24 -2 1
    -24 -2 -1
    -24 -2 -1
    -24 2 -1
    24 2 1
    -24 2 -1
    24 2 1
    -24 2 -1
    24 2 1
    -26 -2 -1
    26 -2 1
    -26 -2 -1
    26 -2 1
    26 -2 1
    26 -2 1
    26 2 1
    26 2 1
    -26 2 -1
    26 2 1
    -26 2 -1
    28 -2 1
    -28 -2 -1
    -28 -2 -1
    -28 -2 -1
    28 -2 1
    28 -2 1
    28 -2 1
    28 2 1
    -28 2 -1
    28 2 1
    -28 2 -1
    28 2 1
    30 -2 1
    30 -2 1
    30 -2 1
    30 -2 1
    -30 -2 -1
    30 2 1
    -30 2 -1
    30 2 1
    30 2 1
    32 -2 1
    32 -2 1
    32 -2 1
    -32 -2 -1
    32 -2 1
    32 -2 1
    32 2 1
    32 2 1
    32 2 1
    -32 2 -1
    -31 -3 1
    31 -3 -1
    31 -3 -1
    31 -3 -1
    31 -3 -1
    31 3 -1
    -31 3 1
    31 3 -1
    31 3 -1
    29 -3 -1
    29 -3 -1
    29 -3 -1
    29 -3 -1
    -29 -3 1
    29 3 -1
    29 3 -1
    -29 3 1
    29 3 -1
    -29 3 1
    -27 -3 1
    27 -3 -1
    -27 -3 1
    27 -3 -1
    27 -3 -1
    27 -3 -1
    -27 3 1
    -27 3 1
    -27 3 1
    27 3 -1
    -27 3 1
    27 3 -1
    27 3 -1
    25 -3 -1
    25 -3 -1
    -25 -3 1
    -25 -3 1
    25 -3 -1
    -25 -3 1
    25 -3 -1
    25 3 -1
    -25 3 1
    -25 3 1
    -25 3 1
    25 3 -1
    25 3 -1
    -25 3 1
    23 -3 -1
    -23 -3 1
    -23 -3 1
    23 -3 -1
    -23 -3 1
    23 -3 -1
    23 -3 -1
    -23 3 1
    23 3 -1
    23 3 -1
    -23 3 1
    23 3 -1
    -23 3 1
    -23 3 1
    21 -3 -1
    21 -3 -1
    -21 -3 1
    21 -3 -1
    -21 -3 1
    -21 -3 1
    21 -3 -1
    -21 3 1
    21 3 -1
    -21 3 1
    21 3 -1
    21 3 -1
    -21 3 1
    -21 3 1
    -19 -3 1
    19 -3 -1
    19 -3 -1
    19 -3 -1
    -19 -3 1
    19 -3 -1
    -19 3 1
    19 3 -1
    -19 3 1
    -19 3 1
    19 3 -1
    19 3 -1
    -19 3 1
    -17 -3 1
    17 -3 -1
    17 -3 -1
    -17 -3 1
    -17 -3 1
    17 -3 -1
    17 -3 -1
    -17 3 1
    -17 3 1
    17 3 -1
    17 3 -1
    17 3 -1
    -17 3 1
    17 3 -1
    -17 3 1
    15 -3 -1
    -15 -3 1
    15 -3 -1
    -15 -3 1
    15 -3 -1
    -15 -3 1
    15 -3 -1
    -15 3 1
    -15 3 1
    15 3 -1
    -15 3 1
    15 3 -1
    -15 3 1
    15 3 -1
    15 3 -1
    13 -3 -1
    13 -3 -1
    13 -3 -1
    -13 -3 1
    -13 -3 1
    -13 -3 1
    13 -3 -1
    -13 -3 1
    -13 3 1
    13 3 -1
    -13 3 1
    13 3 -1
    -13 3 1
    13 3 -1
    -13 3 1
    13 3 -1
    11 -3 -1
    -11 -3 1
    -11 -3 1
    -11 -3 1
    11 -3 -1
    11 -3 -1
    11 -3 -1
    -11 -3 1
    -11 3 1
    -11 3 1
    -11 3 1
    -11 3 1
    11 3 -1
    11 3 -1
    11 3 -1
    -9 -3 1
    9 -3 -1
    9 -3 -1
    -9 -3 1
    9 -3 -1
    -9 -3 1
    -9 -3 1
    9 3 -1
    -9 3 1
    9 3 -1
    9 3 -1
    9 3 -1
    -9 3 1
    -9 3 1
    -9 3 1
    -7 -3 1
    -7 -3 1
    -7 -3 1
    7 -3 -1
    -7 -3 1
    7 -3 -1
    7 -3 -1
    7 -3 -1
    7 3 -1
    -7 3 1
    -7 3 1
    7 3 -1
    7 3 -1
    -7 3 1
    5 -3 -1
    5 -3 -1
    5 -3 -1
    -5 -3 1
    -5 -3 1
    -5 -3 1
    5 -3 -1
    -5 -3 1
    -5 3 1
    5 3 -1
    5 3 -1
    5 3 -1
    -5 3 1
    3 -3 -1
    -3 -3 1
    -3 -3 1
    -3 -3 1
    -3 -3 1
    3 -3 -1
    -3 3 1
    3 3 -1
    3 3 -1
    3 3 -1
    -3 3 1
    1 -3 -1
    1 -3 -1
    -1 -3 1
    -1 -3 1
    -1 -3 1
    1 -3 -1
    1 -3 -1
    -1 -3 1
    -1 3 1
    -1 3 1
    1 3 -1
    1 3 -1
    1 3 -1
    -1 3 1
    -1 3 1
    1 3 -1
    -1 -3 -1
    -1 -3 -1
    1 -3 1
    1 -3 1
    -1 -3 -1
    1 -3 1
    1 -3 1
    -1 -3 -1
    -1 3 -1
    1 3 1
    1 3 1
    1 3 1
    -1 3 -1
    1 3 1
    3 -3 1
    -3 -3 -1
    -3 -3 -1
    3 -3 1
    3 -3 1
    -3 -3 -1
    -3 -3 -1
    3 -3 1
    -3 3 -1
    3 3 1
    3 3 1
    3 3 1
    -3 3 -1
    -3 3 -1
    3 3 1
    5 -3 1
    -5 -3 -1
    -5 -3 -1
    5 -3 1
    -5 -3 -1
    5 -3 1
    5 -3 1
    -5 -3 -1
    -5 3 -1
    5 3 1
    5 3 1
    5 3 1
    5 3 1
    -5 3 -1
    -5 3 -1
    7 -3 1
    -7 -3 -1
    7 -3 1
    7 -3 1
    7 -3 1
    -7 -3 -1
    -7 -3 -1
    -7 3 -1
    7 3 1
    -7 3 -1
    7 3 1
    7 3 1
    9 -3 1
    9 -3 1
    9 -3 1
    9 -3 1
    -9 -3 -1
    -9 -3 -1
    -9 3 -1
    -9 3 -1
    9 3 1
    9 3 1
    -9 3 -1
    -9 3 -1
    9 3 1
    11 -3 1
    11 -3 1
    11 -3 1
    -11 -3 -1
    11 -3 1
    -11 -3 -1
    11 3 1
    -11 3 -1
    -11 3 -1
    11 3 1
    -11 3 -1
    11 3 1
    -11 3 -1
    13 -3 1
    -13 -3 -1
    13 -3 1
    -13 -3 -1
    13 -3 1
    13 -3 1
    -13 -3 -1
    -13 3 -1
    13 3 1
    13 3 1
    13 3 1
    -13 3 -1
    -13 3 -1
    -13 3 -1
    15 -3 1
    15 -3 1
    -15 -3 -1
    -15 -3 -1
    -15 -3 -1
    15 -3 1
    15 -3 1
    -15 3 -1
    -15 3 -1
    -15 3 -1
    -15 3 -1
    15 3 1
    15 3 1
    15 3 1
    -17 -3 -1
    17 -3 1
    17 -3 1
    17 -3 1
    -17 -3 -1
    17 -3 1
    -17 -3 -1
    17 3 1
    -17 3 -1
    -17 3 -1
    17 3 1
    -17 3 -1
    -17 3 -1
    17 3 1
    19 -3 1
    -19 -3 -1
    19 -3 1
    19 -3 1
    -19 -3 -1
    19 -3 1
    -19 -3 -1
    19 3 1
    -19 3 -1
    -19 3 -1
    -19 3 -1
    -19 3 -1
    19 3 1
    19 3 1
    21 -3 1
    -21 -3 -1
    -21 -3 -1
    -21 -3 -1
    21 -3 1
    21 -3 1
    21 -3 1
    -21 3 -1
    -21 3 -1
    -21 3 -1
    -21 3 -1
    21 3 1
    21 3 1
    21 3 1
    -23 -3 -1
    23 -3 1
    23 -3 1
    23 -3 1
    -23 -3 -1
    23 -3 1
    -23 3 -1
    -23 3 -1
    -23 3 -1
    -23 3 -1
    23 3 1
    23 3 1
    23 3 1
    -25 -3 -1
    25 -3 1
    -25 -3 -1
    25 -3 1
    25 -3 1
    -25 -3 -1
    25 -3 1
    25 3 1
    25 3 1
    25 3 1
    -25 3 -1
    -25 3 -1
    -25 3 -1
    27 -3 1
    -27 -3 -1
    27 -3 1
    -27 -3 -1
    27 -3 1
    27 -3 1
    -27 -3 -1
    -27 3 -1
    27 3 1
    -27 3 -1
    -27 3 -1
    27 3 1
    27 3 1
    29 -3 1
    29 -3 1
    -29 -3 -1
    29 -3 1
    29 -3 1
    29 3 1
    -29 3 -1
    29 3 1
    29 3 1
    31 -3 1
    -31 -3 -1
    31 -3 1
    31 -3 1
    31 3 1
    31 3 1
    -31 3 -1
    31 3 1
    32 -4 -1
    -32 -4 1
    32 -4 -1
    32 -4 -1
    32 -4 -1
    32 4 -1
    32 4 -1
    32 4 -1
    -32 4 1
    30 -4 -1
    -30 -4 1
    30 -4 -1
    30 -4 -1
    30 -4 -1
    -30 4 1
    30 4 -1
    30 4 -1
    -30 4 1
    30 4 -1
    28 -4 -1
    -28 -4 1
    28 -4 -1
    28 -4 -1
    28 -4 -1
    -28 4 1
    28 4 -1
    -28 4 1
    -28 4 1
    28 4 -1
    28 4 -1
    26 -4 -1
    26 -4 -1
    -26 -4 1
    -26 -4 1
    26 -4 -1
    26 -4 -1
    -26 4 1
    -26 4 1
    -26 4 1
    26 4 -1
    -26 4 1
    26 4 -1
    26 4 -1
    -24 -4 1
    24 -4 -1
    24 -4 -1
    24 -4 -1
    -24 -4 1
    -24 -4 1
    24 -4 -1
    -24 4 1
    -24 4 1
    24 4 -1
    -24 4 1
    24 4 -1
    -24 4 1
    24 4 -1
    -22 -4 1
    -22 -4 1
    22 -4 -1
    22 -4 -1
    22 -4 -1
    -22 -4 1
    22 -4 -1
    -22 4 1
    22 4 -1
    22 4 -1
    -22 4 1
    22 4 -1
    -22 4 1
    -22 4 1
    20 -4 -1
    20 -4 -1
    -20 -4 1
    -20 -4 1
    20 -4 -1
    20 -4 -1
    -20 4 1
    20 4 -1
    20 4 -1
    20 4 -1
    -20 4 1
    -20 4 1
    -20 4 1
    18 -4 -1
    -18 -4 1
    18 -4 -1
    18 -4 -1
    18 -4 -1
    18 4 -1
    -18 4 1
    -18 4 1
    -18 4 1
    18 4 -1
    -18 4 1
    18 4 -1
    -16 -4 1
    16 -4 -1
    16 -4 -1
    -16 -4 1
    -16 -4 1
    16 -4 -1
    16 -4 -1
    16 4 -1
    -16 4 1
    -16 4 1
    -16 4 1
    16 4 -1
    -16 4 1
    16 4 -1
    -14 -4 1
    14 -4 -1
    14 -4 -1
    14 -4 -1
    -14 -4 1
    14 -4 -1
    -14 -4 1
    14 4 -1
    -14 4 1
    -14 4 1
    -14 4 1
    14 4 -1
    14 4 -1
    -14 4 1
    -12 -4 1
    12 -4 -1
    -12 -4 1
    -12 -4 1
    12 -4 -1
    12 -4 -1
    -12 -4 1
    12 -4 -1
    -12 4 1
    12 4 -1
    12 4 -1
    -12 4 1
    -12 4 1
    12 4 -1
    -12 4 1
    10 -4 -1
    -10 -4 1
    -10 -4 1
    -10 -4 1
    -10 -4 1
    10 -4 -1
    10 -4 -1
    10 -4 -1
    10 4 -1
    -10 4 1
    10 4 -1
    -10 4 1
    -10 4 1
    10 4 -1
    -10 4 1
    8 -4 -1
    -8 -4 1
    -8 -4 1
    -8 -4 1
    8 -4 -1
    8 -4 -1
    -8 -4 1
    -8 -4 1
    8 -4 -1
    8 4 -1
    8 4 -1
    -8 4 1
    -8 4 1
    8 4 -1
    6 -4 -1
    6 -4 -1
    -6 -4 1
    6 -4 -1
    -6 -4 1
    -6 -4 1
    -6 -4 1
    6 -4 -1
    -6 -4 1
    6 4 -1
    -6 4 1
    -6 4 1
    6 4 -1
    6 4 -1
    -4 -4 1
    4 -4 -1
    -4 -4 1
    -4 -4 1
    4 -4 -1
    -4 -4 1
    4 4 -1
    4 4 -1
    -4 4 1
    4 4 -1
    -4 4 1
    2 -4 -1
    2 -4 -1
    -2 -4 1
    -2 -4 1
    -2 -4 1
    2 -4 -1
    2 -4 -1
    -2 -4 1
    2 4 -1
    2 4 -1
    2 4 -1
    -2 4 1
    -2 4 1
    2 4 -1
    -2 4 1
    -2 4 1
    0 -4 1
    0 -4 -1
    0 -4 1
    0 -4 1
    0 -4 -1
    0 -4 -1
    0 -4 -1
    0 -4 1
    0 4 1
    0 4 1
    0 4 -1
    0 4 -1
    0 4 1
    0 4 -1
    0 4 1
    0 4 -1
    -2 -4 -1
    -2 -4 -1
    2 -4 1
    2 -4 1
    2 -4 1
    -2 -4 -1
    -2 -4 -1
    2 4 1
    2 4 1
    2 4 1
    2 4 1
    -4 -4 -1
    -4 -4 -1
    -4 -4 -1
    4 -4 1
    4 -4 1
    -4 -4 -1
    4 -4 1
    4 -4 1
    4 4 1
    -4 4 -1
    -4 4 -1
    4 4 1
    4 4 1
    -4 4 -1
    4 4 1
    6 -4 1
    6 -4 1
    6 -4 1
    -6 -4 -1
    -6 -4 -1
    -6 -4 -1
    6 -4 1
    -6 -4 -1
    -6 4 -1
    6 4 1
    6 4 1
    6 4 1
    6 4 1
    -6 4 -1
    -6 4 -1
    -8 -4 -1
    -8 -4 -1
    8 -4 1
    8 -4 1
    -8 -4 -1
    8 -4 1
    -8 -4 -1
    8 -4 1
    -8 4 -1
    8 4 1
    -8 4 -1
    8 4 1
    -8 4 -1
    8 4 1
    -10 -4 -1
    10 -4 1
    10 -4 1
    10 -4 1
    -10 -4 -1
    -10 -4 -1
    10 -4 1
    10 4 1
    10 4 1
    -10 4 -1
    -10 4 -1
    -10 4 -1
    10 4 1
    12 -4 1
    12 -4 1
    -12 -4 -1
    -12 -4 -1
    12 -4 1
    12 -4 1
    -12 4 -1
    12 4 1
    12 4 1
    -12 4 -1
    12 4 1
    -12 4 -1
    -14 -4 -1
    -14 -4 -1
    14 -4 1
    14 -4 1
    14 -4 1
    14 -4 1
    14 4 1
    -14 4 -1
    -14 4 -1
    -14 4 -1
    14 4 1
    14 4 1
    -14 4 -1
    -16 -4 -1
    -16 -4 -1
    16 -4 1
    16 -4 1
    -16 -4 -1
    16 -4 1
    16 -4 1
    16 4 1
    16 4 1
    -16 4 -1
    16 4 1
    -16 4 -1
    -16 4 -1
    -16 4 -1
    18 -4 1
    -18 -4 -1
    18 -4 1
    18 -4 1
    18 -4 1
    -18 -4 -1
    -18 -4 -1
    -18 4 -1
    18 4 1
    18 4 1
    18 4 1
    -18 4 -1
    -18 4 -1
    -18 4 -1
    -20 -4 -1
    -20 -4 -1
    20 -4 1
    20 -4 1
    20 -4 1
    -20 -4 -1
    20 -4 1
    20 4 1
    20 4 1
    -20 4 -1
    -20 4 -1
    -20 4 -1
    20 4 1
    -20 4 -1
    22 -4 1
    -22 -4 -1
    22 -4 1
    -22 -4 -1
    22 -4 1
    -22 -4 -1
    -22 4 -1
    -22 4 -1
    -22 4 -1
    -22 4 -1
    22 4 1
    22 4 1
    22 4 1
    24 -4 1
    24 -4 1
    -24 -4 -1
    24 -4 1
    24 -4 1
    -24 -4 -1
    -24 -4 -1
    -24 4 -1
    -24 4 -1
    -24 4 -1
    -24 4 -1
    24 4 1
    24 4 1
    24 4 1
    26 -4 1
    26 -4 1
    26 -4 1
    -26 -4 -1
    -26 -4 -1
    -26 -4 -1
    26 -4 1
    -26 4 -1
    -26 4 -1
    26 4 1
    -26 4 -1
    26 4 1
    -26 4 -1
    26 4 1
    -28 -4 -1
    28 -4 1
    -28 -4 -1
    28 -4 1
    28 -4 1
    -28 -4 -1
    28 -4 1
    -28 4 -1
    -28 4 -1
    28 4 1
    28 4 1
    28 4 1
    -30 -4 -1
    30 -4 1
    30 -4 1
    30 -4 1
    30 -4 1
    30 4 1
    30 4 1
    30 4 1
    -30 4 -1
    32 -4 1
    32 -4 1
    32 -4 1
    32 -4 1
    -32 -4 -1
    32 4 1
    32 4 1
    32 4 1
    -32 4 -1
    31 -5 -1
    -31 -5 1
    31 -5 -1
    31 -5 -1
    31 -5 -1
    31 5 -1
    31 5 -1
    29 -5 -1
    29 -5 -1
    29 -5 -1
    29 -5 -1
    -29 5 1
    -29 5 1
    29 5 -1
    29 5 -1
    27 -5 -1
    27 -5 -1
    -27 -5 1
    27 -5 -1
    27 -5 -1
    -27 -5 1
    -27 -5 1
    27 5 -1
    -27 5 1
    27 5 -1
    -27 5 1
    27 5 -1
    -27 5 1
    25 -5 -1
    25 -5 -1
    -25 -5 1
    25 -5 -1
    -25 -5 1
    25 -5 -1
    -25 5 1
    -25 5 1
    -25 5 1
    25 5 -1
    25 5 -1
    -25 5 1
    25 5 -1
    -23 -5 1
    23 -5 -1
    23 -5 -1
    -23 -5 1
    -23 -5 1
    23 -5 -1
    23 5 -1
    -23 5 1
    23 5 -1
    -23 5 1
    -23 5 1
    23 5 -1
    -23 5 1
    21 -5 -1
    -21 -5 1
    21 -5 -1
    21 -5 -1
    21 -5 -1
    -21 -5 1
    21 5 -1
    21 5 -1
    21 5 -1
    -21 5 1
    -21 5 1
    -21 5 1
    -21 5 1
    19 -5 -1
    -19 -5 1
    -19 -5 1
    19 -5 -1
    -19 -5 1
    19 -5 -1
    19 -5 -1
    -19 5 1
    -19 5 1
    -19 5 1
    19 5 -1
    19 5 -1
    -19 5 1
    19 5 -1
    -17 -5 1
    17 -5 -1
    17 -5 -1
    17 -5 -1
    17 -5 -1
    -17 -5 1
    -17 5 1
    17 5 -1
    17 5 -1
    -17 5 1
    -17 5 1
    -17 5 1
    17 5 -1
    15 -5 -1
    15 -5 -1
    15 -5 -1
    15 -5 -1
    -15 -5 1
    -15 -5 1
    -15 -5 1
    15 5 -1
    -15 5 1
    15 5 -1
    -15 5 1
    15 5 -1
    -15 5 1
    -15 5 1
    -13 -5 1
    13 -5 -1
    13 -5 -1
    13 -5 -1
    -13 -5 1
    -13 -5 1
    -13 -5 1
    -13 -5 1
    13 -5 -1
    13 5 -1
    -13 5 1
    -13 5 1
    -13 5 1
    13 5 -1
    -13 5 1
    13 5 -1
    -11 -5 1
    11 -5 -1
    -11 -5 1
    11 -5 -1
    -11 -5 1
    -11 -5 1
    11 -5 -1
    11 -5 -1
    -11 -5 1
    -11 5 1
    11 5 -1
    11 5 -1
    -11 5 1
    -11 5 1
    11 5 -1
    9 -5 -1
    9 -5 -1
    -9 -5 1
    -9 -5 1
    9 -5 -1
    -9 -5 1
    -9 -5 1
    -9 -5 1
    -9 5 1
    9 5 -1
    -9 5 1
    -9 5 1
    9 5 -1
    9 5 -1
    7 -5 -1
    7 -5 -1
    -7 -5 1
    -7 -5 1
    -7 -5 1
    7 -5 -1
    7 -5 -1
    -7 -5 1
    -7 -5 1
    -7 5 1
    7 5 -1
    7 5 -1
    -7 5 1
    7 5 -1
    -5 -5 1
    5 -5 -1
    5 -5 -1
    -5 -5 1
    -5 -5 1
    -5 -5 1
    5 5 -1
    -5 5 1
    5 5 -1
    -5 5 1
    5 5 -1
    3 -5 -1
    3 -5 -1
    3 -5 -1
    -3 -5 1
    -3 -5 1
    -3 -5 1
    -3 -5 1
    3 -5 -1
    -3 5 1
    3 5 -1
    3 5 -1
    3 5 -1
    -3 5 1
    -3 5 1
    1 -5 -1
    1 -5 -1
    -1 -5 1
    1 -5 -1
    -1 -5 1
    -1 -5 1
    1 -5 -1
    -1 -5 1
    -1 5 1
    1 5 -1
    -1 5 1
    -1 5 1
    1 5 -1
    -1 5 1
    1 5 -1
    1 5 -1
    -1 -5 -1
    -1 -5 -1
    1 -5 1
    -1 -5 -1
    1 -5 1
    -1 -5 -1
    1 -5 1
    1 -5 1
    -1 5 -1
    1 5 1
    -1 5 -1
    1 5 1
    1 5 1
    -1 5 -1
    1 5 1
    -3 -5 -1
    -3 -5 -1
    3 -5 1
    3 -5 1
    -3 -5 -1
    3 -5 1
    -3 -5 -1
    3 -5 1
    -3 5 -1
    -3 5 -1
    -3 5 -1
    3 5 1
    3 5 1
    3 5 1
    3 5 1
    5 -5 1
    5 -5 1
    5 -5 1
    -5 -5 -1
    5 -5 1
    -5 -5 -1
    -5 -5 -1
    -5 -5 -1
    5 5 1
    -5 5 -1
    -5 5 -1
    5 5 1
    5 5 1
    5 5 1
    -5 5 -1
    7 -5 1
    7 -5 1
    7 -5 1
    -7 -5 -1
    7 -5 1
    -7 -5 -1
    -7 -5 -1
    -7 -5 -1
    -7 5 -1
    7 5 1
    7 5 1
    -7 5 -1
    -7 5 -1
    7 5 1
    7 5 1
    -9 -5 -1
    9 -5 1
    9 -5 1
    -9 -5 -1
    9 -5 1
    -9 -5 -1
    -9 -5 -1
    9 -5 1
    -9 -5 -1
    -9 5 -1
    9 5 1
    9 5 1
    -9 5 -1
    -9 5 -1
    9 5 1
    -11 -5 -1
    11 -5 1
    -11 -5 -1
    11 -5 1
    11 -5 1
    11 -5 1
    -11 -5 -1
    11 5 1
    -11 5 -1
    11 5 1
    -11 5 -1
    11 5 1
    -11 5 -1
    13 -5 1
    13 -5 1
    -13 -5 -1
    13 -5 1
    -13 -5 -1
    -13 -5 -1
    13 -5 1
    -13 5 -1
    13 5 1
    13 5 1
    -13 5 -1
    13 5 1
    -13 5 -1
    15 -5 1
    -15 -5 -1
    -15 -5 -1
    15 -5 1
    15 -5 1
    15 -5 1
    15 5 1
    15 5 1
    -15 5 -1
    15 5 1
    -15 5 -1
    -17 -5 -1
    17 -5 1
    17 -5 1
    17 -5 1
    17 -5 1
    17 5 1
    -17 5 -1
    17 5 1
    -17 5 -1
    17 5 1
    -19 -5 -1
    -19 -5 -1
    19 -5 1
    19 -5 1
    -19 -5 -1
    19 -5 1
    19 -5 1
    -19 5 -1
    -19 5 -1
    -19 5 -1
    19 5 1
    19 5 1
    19 5 1
    21 -5 1
    -21 -5 -1
    21 -5 1
    21 -5 1
    21 -5 1
    -21 -5 -1
    -21 -5 -1
    21 5 1
    -21 5 -1
    21 5 1
    21 5 1
    -21 5 -1
    -21 5 -1
    -23 -5 -1
    23 -5 1
    -23 -5 -1
    23 -5 1
    -23 -5 -1
    23 -5 1
    23 -5 1
    -23 5 -1
    23 5 1
    23 5 1
    -23 5 -1
    -23 5 -1
    23 5 1
    -25 -5 -1
    25 -5 1
    25 -5 1
    -25 -5 -1
    -25 -5 -1
    25 -5 1
    25 -5 1
    25 5 1
    -25 5 -1
    -25 5 -1
    25 5 1
    25 5 1
    27 -5 1
    27 -5 1
    27 -5 1
    -27 -5 -1
    -27 -5 -1
    27 -5 1
    -27 -5 -1
    -27 5 -1
    27 5 1
    27 5 1
    -27 5 -1
    27 5 1
    29 -5 1
    29 -5 1
    29 -5 1
    -29 -5 -1
    29 -5 1
    29 5 1
    29 5 1
    29 5 1
    -29 5 -1
    31 -5 1
    31 -5 1
    -31 -5 -1
    31 -5 1
    31 -5 1
    31 5 1
    -31 5 -1
    31 5 1
    31 5 1
    32 -6 -1
    32 -6 -1
    32 -6 -1
    32 -6 -1
    -32 -6 1
    32 6 -1
    -32 6 1
    32 6 -1
    32 6 -1
    30 -6 -1
    30 -6 -1
    30 -6 -1
    30 -6 -1
    30 6 -1
    30 6 -1
    30 6 -1
    -30 6 1
    -30 6 1
    28 -6 -1
    -28 -6 1
    28 -6 -1
    -28 -6 1
    28 -6 -1
    28 -6 -1
    28 6 -1
    28 6 -1
    -28 6 1
    28 6 -1
    -28 6 1
    -26 -6 1
    -26 -6 1
    26 -6 -1
    26 -6 -1
    -26 -6 1
    26 -6 -1
    26 -6 -1
    26 6 -1
    -26 6 1
    26 6 -1
    -26 6 1
    26 6 -1
    -24 -6 1
    24 -6 -1
    24 -6 -1
    24 -6 -1
    -24 -6 1
    24 -6 -1
    24 6 -1
    24 6 -1
    -24 6 1
    24 6 -1
    22 -6 -1
    22 -6 -1
    -22 -6 1
    -22 -6 1
    22 -6 -1
    22 -6 -1
    22 6 -1
    -22 6 1
    -22 6 1
    22 6 -1
    -22 6 1
    22 6 -1
    -20 -6 1
    20 -6 -1
    20 -6 -1
    20 -6 -1
    20 -6 -1
    -20 -6 1
    -20 -6 1
    20 6 -1
    -20 6 1
    -20 6 1
    20 6 -1
    20 6 -1
    -20 6 1
    18 -6 -1
    18 -6 -1
    -18 -6 1
    -18 -6 1
    18 -6 -1
    18 -6 -1
    -18 -6 1
    18 6 -1
    -18 6 1
    18 6 -1
    18 6 -1
    -18 6 1
    -18 6 1
    16 -6 -1
    -16 -6 1
    16 -6 -1
    16 -6 -1
    -16 -6 1
    16 -6 -1
    -16 -6 1
    -16 6 1
    16 6 -1
    -16 6 1
    16 6 -1
    16 6 -1
    14 -6 -1
    -14 -6 1
    -14 -6 1
    -14 -6 1
    14 -6 -1
    14 -6 -1
    -14 -6 1
    14 -6 -1
    -14 -6 1
    14 6 -1
    -14 6 1
    14 6 -1
    14 6 -1
    -14 6 1
    -14 6 1
    12 -6 -1
    12 -6 -1
    -12 -6 1
    -12 -6 1
    12 -6 -1
    -12 -6 1
    -12 -6 1
    -12 -6 1
    12 -6 -1
    -12 6 1
    -12 6 1
    12 6 -1
    12 6 -1
    12 6 -1
    -12 6 1
    -10 -6 1
    -10 -6 1
    10 -6 -1
    -10 -6 1
    10 -6 -1
    -10 -6 1
    -10 -6 1
    10 -6 -1
    10 -6 -1
    -10 6 1
    -10 6 1
    10 6 -1
    -10 6 1
    10 6 -1
    10 6 -1
    8 -6 -1
    -8 -6 1
    8 -6 -1
    -8 -6 1
    -8 -6 1
    -8 -6 1
    -8 -6 1
    8 -6 -1
    -8 6 1
    -8 6 1
    8 6 -1
    -8 6 1
    8 6 -1
    6 -6 -1
    6 -6 -1
    -6 -6 1
    -6 -6 1
    -6 -6 1
    -6 -6 1
    6 -6 -1
    -6 6 1
    6 6 -1
    -6 6 1
    6 6 -1
    6 6 -1
    -4 -6 1
    -4 -6 1
    -4 -6 1
    -4 -6 1
    4 -6 -1
    4 -6 -1
    4 -6 -1
    4 -6 -1
    -4 6 1
    4 6 -1
    -4 6 1
    4 6 -1
    -4 6 1
    4 6 -1
    4 6 -1
    -2 -6 1
    -2 -6 1
    2 -6 -1
    2 -6 -1
    -2 -6 1
    -2 -6 1
    2 -6 -1
    2 -6 -1
    -2 6 1
    2 6 -1
    -2 6 1
    2 6 -1
    -2 6 1
    -2 6 1
    2 6 -1
    2 6 -1
    0 -6 1
    0 -6 -1
    0 -6 1
    0 -6 -1
    0 -6 1
    0 -6 1
    0 -6 -1
    0 6 -1
    0 6 -1
    0 6 1
    0 6 1
    0 6 -1
    0 6 1
    0 6 -1
    0 6 1
    2 -6 1
    2 -6 1
    2 -6 1
    -2 -6 -1
    2 -6 1
    -2 -6 -1
    -2 -6 -1
    -2 -6 -1
    -2 6 -1
    2 6 1
    -2 6 -1
    -2 6 -1
    2 6 1
    2 6 1
    2 6 1
    -4 -6 -1
    4 -6 1
    -4 -6 -1
    -4 -6 -1
    4 -6 1
    -4 -6 -1
    4 -6 1
    4 -6 1
    -4 6 -1
    4 6 1
    4 6 1
    -4 6 -1
    4 6 1
    -4 6 -1
    4 6 1
    -4 6 -1
    6 -6 1
    6 -6 1
    -6 -6 -1
    -6 -6 -1
    6 -6 1
    6 -6 1
    -6 -6 -1
    -6 -6 -1
    -6 6 -1
    6 6 1
    6 6 1
    -6 6 -1
    6 6 1
    -6 6 -1
    6 6 1
    8 -6 1
    8 -6 1
    8 -6 1
    -8 -6 -1
    8 -6 1
    8 -6 1
    -8 -6 -1
    -8 -6 -1
    -8 -6 -1
    8 6 1
    -8 6 -1
    -8 6 -1
    -8 6 -1
    8 6 1
    8 6 1
    -10 -6 -1
    10 -6 1
    10 -6 1
    -10 -6 -1
    10 -6 1
    -10 -6 -1
    -10 -6 -1
    10 -6 1
    -10 -6 -1
    -10 6 -1
    -10 6 -1
    10 6 1
    -10 6 -1
    10 6 1
    10 6 1
    12 -6 1
    12 -6 1
    -12 -6 -1
    12 -6 1
    -12 -6 -1
    -12 -6 -1
    12 -6 1
    -12 6 -1
    -12 6 -1
    12 6 1
    -12 6 -1
    12 6 1
    12 6 1
    14 -6 1
    14 -6 1
    -14 -6 -1
    -14 -6 -1
    14 -6 1
    -14 -6 -1
    14 -6 1
    14 6 1
    -14 6 -1
    14 6 1
    -14 6 -1
    -14 6 -1
    14 6 1
    16 -6 1
    16 -6 1
    -16 -6 -1
    -16 -6 -1
    -16 -6 -1
    16 -6 1
    16 -6 1
    16 6 1
    16 6 1
    16 6 1
    -16 6 -1
    -16 6 -1
    -18 -6 -1
    -18 -6 -1
    18 -6 1
    18 -6 1
    18 -6 1
    18 -6 1
    18 6 1
    18 6 1
    -18 6 -1
    -18 6 -1
    -18 6 -1
    18 6 1
    20 -6 1
    -20 -6 -1
    -20 -6 -1
    20 -6 1
    -20 -6 -1
    20 -6 1
    20 -6 1
    -20 6 -1
    20 6 1
    -20 6 -1
    20 6 1
    20 6 1
    -20 6 -1
    -22 -6 -1
    -22 -6 -1
    22 -6 1
    22 -6 1
    -22 -6 -1
    22 -6 1
    22 -6 1
    22 6 1
    22 6 1
    -22 6 -1
    -22 6 -1
    22 6 1
    -22 6 -1
    -24 -6 -1
    -24 -6 -1
    24 -6 1
    24 -6 1
    -24 -6 -1
    24 -6 1
    24 -6 1
    24 6 1
    -24 6 -1
    -24 6 -1
    24 6 1
    24 6 1
    -24 6 -1
    -26 -6 -1
    -26 -6 -1
    26 -6 1
    26 -6 1
    -26 -6 -1
    26 -6 1
    26 -6 1
    26 6 1
    26 6 1
    -26 6 -1
    26 6 1
    -26 6 -1
    -26 6 -1
    -28 -6 -1
    28 -6 1
    28 -6 1
    28 -6 1
    -28 6 -1
    28 6 1
    28 6 1
    28 6 1
    30 -6 1
    -30 -6 -1
    30 -6 1
    30 -6 1
    30 6 1
    30 6 1
    30 6 1
    -30 6 -1
    32 6 1
    31 -7 -1
    31 -7 -1
    31 -7 -1
    31 7 -1
    31 7 -1
    31 7 -1
    -31 7 1
    -31 7 1
    29 -7 -1
    29 -7 -1
    29 -7 -1
    -29 -7 1
    29 -7 -1
    -29 7 1
    29 7 -1
    -29 7 1
    29 7 -1
    29 7 -1
    27 -7 -1
    27 -7 -1
    27 -7 -1
    -27 -7 1
    27 -7 -1
    -27 -7 1
    -27 -7 1
    -27 7 1
    -27 7 1
    -27 7 1
    27 7 -1
    27 7 -1
    27 7 -1
    -25 -7 1
    -25 -7 1
    25 -7 -1
    25 -7 -1
    25 -7 -1
    25 -7 -1
    -25 7 1
    25 7 -1
    -25 7 1
    25 7 -1
    -25 7 1
    25 7 -1
    -23 -7 1
    23 -7 -1
    -23 -7 1
    23 -7 -1
    23 -7 -1
    -23 -7 1
    23 -7 -1
    -23 7 1
    23 7 -1
    23 7 -1
    23 7 -1
    -23 7 1
    -23 7 1
    21 -7 -1
    -21 -7 1
    -21 -7 1
    21 -7 -1
    21 -7 -1
    21 -7 -1
    -21 -7 1
    -21 7 1
    -21 7 1
    21 7 -1
    21 7 -1
    -21 7 1
    -19 -7 1
    19 -7 -1
    19 -7 -1
    19 -7 -1
    -19 -7 1
    -19 -7 1
    19 -7 -1
    19 7 -1
    -19 7 1
    19 7 -1
    -19 7 1
    -19 7 1
    19 7 -1
    -17 -7 1
    17 -7 -1
    -17 -7 1
    17 -7 -1
    -17 -7 1
    17 -7 -1
    17 -7 -1
    -17 7 1
    -17 7 1
    17 7 -1
    -17 7 1
    17 7 -1
    17 7 -1
    -15 -7 1
    -15 -7 1
    -15 -7 1
    15 -7 -1
    -15 -7 1
    15 -7 -1
    -15 -7 1
    15 -7 -1
    15 -7 -1
    -15 7 1
    15 7 -1
    15 7 -1
    -15 7 1
    -15 7 1
    15 7 -1
    13 -7 -1
    -13 -7 1
    -13 -7 1
    -13 -7 1
    13 -7 -1
    13 -7 -1
    13 -7 -1
    -13 -7 1
    -13 -7 1
    13 7 -1
    13 7 -1
    -13 7 1
    -13 7 1
    13 7 -1
    -13 7 1
    -11 -7 1
    -11 -7 1
    11 -7 -1
    -11 -7 1
    -11 -7 1
    11 -7 -1
    11 -7 -1
    11 -7 -1
    -11 -7 1
    -11 7 1
    11 7 -1
    11 7 -1
    -11 7 1
    11 7 -1
    -11 7 1
    -9 -7 1
    9 -7 -1
    -9 -7 1
    9 -7 -1
    9 -7 -1
    -9 -7 1
    9 -7 -1
    -9 -7 1
    -9 -7 1
    9 7 -1
    -9 7 1
    -9 7 1
    -9 7 1
    9 7 -1
    9 7 -1
    7 -7 -1
    -7 -7 1
    7 -7 -1
    7 -7 -1
    7 -7 -1
    -7 -7 1
    -7 -7 1
    -7 -7 1
    7 -7 -1
    7 7 -1
    7 7 -1
    -7 7 1
    -7 7 1
    7 7 -1
    5 -7 -1
    5 -7 -1
    5 -7 -1
    -5 -7 1
    5 -7 -1
    -5 -7 1
    -5 -7 1
    -5 -7 1
    -5 7 1
    -5 7 1
    5 7 -1
    5 7 -1
    5 7 -1
    -3 -7 1
    -3 -7 1
    3 -7 -1
    3 -7 -1
    -3 -7 1
    3 -7 -1
    3 -7 -1
    -3 -7 1
    -3 7 1
    3 7 -1
    3 7 -1
    -3 7 1
    -3 7 1
    -3 7 1
    3 7 -1
    3 7 -1
    1 -7 -1
    -1 -7 1
    1 -7 -1
    1 -7 -1
    -1 -7 1
    -1 -7 1
    -1 -7 1
    1 -7 -1
    -1 7 1
    1 7 -1
    1 7 -1
    1 7 -1
    1 7 -1
    -1 7 1
    -1 7 1
    -1 7 1
    1 -7 1
    -1 -7 -1
    -1 -7 -1
    1 -7 1
    -1 -7 -1
    1 -7 1
    1 -7 1
    -1 -7 -1
    -1 7 -1
    1 7 1
    -1 7 -1
    1 7 1
    -1 7 -1
    1 7 1
    1 7 1
    -1 7 -1
    3 -7 1
    -3 -7 -1
    -3 -7 -1
    3 -7 1
    3 -7 1
    -3 -7 -1
    -3 -7 -1
    3 7 1
    -3 7 -1
    -3 7 -1
    3 7 1
    -3 7 -1
    3 7 1
    3 7 1
    5 -7 1
    5 -7 1
    -5 -7 -1
    5 -7 1
    -5 -7 -1
    -5 -7 -1
    5 -7 1
    -5 -7 -1
    -5 7 -1
    5 7 1
    5 7 1
    5 7 1
    -5 7 -1
    -5 7 -1
    5 7 1
    -7 -7 -1
    7 -7 1
    -7 -7 -1
    7 -7 1
    7 -7 1
    -7 -7 -1
    7 -7 1
    -7 -7 -1
    7 7 1
    7 7 1
    -7 7 -1
    7 7 1
    -7 7 -1
    -7 7 -1
    7 7 1
    -9 -7 -1
    9 -7 1
    -9 -7 -1
    9 -7 1
    9 -7 1
    -9 -7 -1
    9 -7 1
    -9 -7 -1
    9 -7 1
    -9 7 -1
    9 7 1
    9 7 1
    -9 7 -1
    9 7 1
    -9 7 -1
    -11 -7 -1
    -11 -7 -1
    11 -7 1
    -11 -7 -1
    11 -7 1
    11 -7 1
    -11 -7 -1
    11 -7 1
    -11 -7 -1
    -11 7 -1
    11 7 1
    11 7 1
    11 7 1
    -11 7 -1
    -13 -7 -1
    13 -7 1
    13 -7 1
    -13 -7 -1
    13 -7 1
    13 -7 1
    -13 -7 -1
    13 7 1
    -13 7 -1
    13 7 1
    -13 7 -1
    -13 7 -1
    13 7 1
    -15 -7 -1
    15 -7 1
    -15 -7 -1
    -15 -7 -1
    15 -7 1
    15 -7 1
    15 -7 1
    15 7 1
    -15 7 -1
    15 7 1
    -15 7 -1
    15 7 1
    -15 7 -1
    -17 -7 -1
    17 -7 1
    -17 -7 -1
    -17 -7 -1
    17 -7 1
    17 -7 1
    17 -7 1
    -17 7 -1
    17 7 1
    17 7 1
    17 7 1
    -17 7 -1
    -17 7 -1
    19 -7 1
    19 -7 1
    -19 -7 -1
    19 -7 1
    -19 -7 -1
    19 -7 1
    -19 7 -1
    19 7 1
    19 7 1
    -19 7 -1
    19 7 1
    -19 7 -1
    21 -7 1
    -21 -7 -1
    -21 -7 -1
    21 -7 1
    21 -7 1
    21 -7 1
    -21 7 -1
    -21 7 -1
    -21 7 -1
    21 7 1
    21 7 1
    21 7 1
    23 -7 1
    23 -7 1
    -23 -7 -1
    -23 -7 -1
    -23 -7 -1
    23 -7 1
    23 -7 1
    -23 7 -1
    23 7 1
    -23 7 -1
    23 7 1
    -23 7 -1
    23 7 1
    25 -7 1
    25 -7 1
    25 -7 1
    25 -7 1
    -25 -7 -1
    -25 -7 -1
    25 7 1
    -25 7 -1
    25 7 1
    25 7 1
    -25 7 -1
    -25 7 -1
    27 -7 1
    -27 -7 -1
    -27 -7 -1
    27 -7 1
    27 -7 1
    -27 -7 -1
    -27 7 -1
    27 7 1
    -27 7 -1
    27 7 1
    27 7 1
    29 -7 1
    29 -7 1
    29 -7 1
    -29 -7 -1
    29 -7 1
    29 7 1
    -29 7 -1
    29 7 1
    29 7 1
    31 -7 1
    31 -7 1
    31 -7 1
    -31 -7 -1
    -31 7 -1
    31 7 1
    31 7 1
    31 7 1
    30 -8 -1
    30 -8 -1
    -30 -8 1
    30 -8 -1
    30 -8 -1
    30 8 -1
    -30 8 1
    30 8 -1
    -30 8 1
    30 8 -1
    28 -8 -1
    28 -8 -1
    28 -8 -1
    -28 -8 1
    28 8 -1
    -28 8 1
    28 8 -1
    -28 8 1
    28 8 -1
    26 -8 -1
    -26 -8 1
    26 -8 -1
    26 -8 -1
    26 -8 -1
    -26 -8 1
    26 8 -1
    26 8 -1
    -26 8 1
    -26 8 1
    -26 8 1
    26 8 -1
    -24 -8 1
    24 -8 -1
    24 -8 -1
    24 -8 -1
    24 -8 -1
    -24 -8 1
    -24 8 1
    24 8 -1
    24 8 -1
    24 8 -1
    -24 8 1
    -22 -8 1
    -22 -8 1
    -22 -8 1
    22 -8 -1
    22 -8 -1
    22 -8 -1
    22 -8 -1
    22 8 -1
    -22 8 1
    22 8 -1
    22 8 -1
    -22 8 1
    -22 8 1
    20 -8 -1
    -20 -8 1
    -20 -8 1
    20 -8 -1
    20 -8 -1
    20 -8 -1
    -20 -8 1
    -20 8 1
    20 8 -1
    -20 8 1
    -20 8 1
    20 8 -1
    20 8 -1
    18 -8 -1
    -18 -8 1
    18 -8 -1
    18 -8 -1
    -18 -8 1
    18 -8 -1
    -18 -8 1
    18 8 -1
    18 8 -1
    18 8 -1
    -18 8 1
    -18 8 1
    -18 8 1
    16 -8 -1
    -16 -8 1
    -16 -8 1
    16 -8 -1
    16 -8 -1
    -16 -8 1
    -16 -8 1
    -16 -8 1
    16 -8 -1
    -16 8 1
    16 8 -1
    -16 8 1
    16 8 -1
    -16 8 1
    16 8 -1
    14 -8 -1
    -14 -8 1
    14 -8 -1
    -14 -8 1
    14 -8 -1
    -14 -8 1
    -14 -8 1
    14 -8 -1
    -14 -8 1
    14 8 -1
    14 8 -1
    -14 8 1
    14 8 -1
    -14 8 1
    -14 8 1
    -12 -8 1
    -12 -8 1
    12 -8 -1
    12 -8 -1
    -12 -8 1
    -12 -8 1
    12 -8 -1
    12 -8 -1
    -12 -8 1
    12 8 -1
    12 8 -1
    -12 8 1
    12 8 -1
    -12 8 1
    -12 8 1
    10 -8 -1
    -10 -8 1
    10 -8 -1
    10 -8 -1
    -10 -8 1
    10 -8 -1
    10 -8 -1
    -10 -8 1
    -10 -8 1
    -10 -8 1
    10 8 -1
    -10 8 1
    -10 8 1
    10 8 -1
    10 8 -1
    -10 8 1
    8 -8 -1
    8 -8 -1
    -8 -8 1
    -8 -8 1
    -8 -8 1
    8 -8 -1
    8 -8 -1
    8 -8 -1
    -8 -8 1
    -8 8 1
    8 8 -1
    8 8 -1
    8 8 -1
    -8 8 1
    -6 -8 1
    6 -8 -1
    6 -8 -1
    6 -8 -1
    -6 -8 1
    -6 -8 1
    6 -8 -1
    -6 -8 1
    6 8 -1
    6 8 -1
    -6 8 1
    -6 8 1
    6 8 -1
    4 -8 -1
    4 -8 -1
    4 -8 -1
    -4 -8 1
    -4 -8 1
    -4 -8 1
    -4 -8 1
    4 -8 -1
    4 8 -1
    4 8 -1
    -4 8 1
    4 8 -1
    -4 8 1
    4 8 -1
    -4 8 1
    2 -8 -1
    -2 -8 1
    -2 -8 1
    -2 -8 1
    2 -8 -1
    2 -8 -1
    2 -8 -1
    -2 8 1
    -2 8 1
    2 8 -1
    -2 8 1
    2 8 -1
    2 8 -1
    2 8 -1
    -2 8 1
    0 -8 -1
    0 -8 1
    0 -8 -1
    0 -8 -1
    0 -8 1
    0 -8 1
    0 -8 1
    0 -8 -1
    0 8 -1
    0 8 1
    0 8 -1
    0 8 1
    0 8 1
    0 8 -1
    0 8 1
    0 8 -1
    2 -8 1
    2 -8 1
    -2 -8 -1
    2 -8 1
    -2 -8 -1
    -2 -8 -1
    2 -8 1
    -2 -8 -1
    -2 8 -1
    2 8 1
    -2 8 -1
    2 8 1
    2 8 1
    -2 8 -1
    2 8 1
    4 -8 1
    4 -8 1
    -4 -8 -1
    -4 -8 -1
    -4 -8 -1
    4 -8 1
    4 -8 1
    -4 -8 -1
    -4 8 -1
    -4 8 -1
    -4 8 -1
    4 8 1
    4 8 1
    4 8 1
    4 8 1
    -4 8 -1
    6 -8 1
    6 -8 1
    6 -8 1
    -6 -8 -1
    -6 -8 -1
    -6 -8 -1
    -6 -8 -1
    6 -8 1
    -6 8 -1
    -6 8 -1
    -6 8 -1
    6 8 1
    6 8 1
    6 8 1
    6 8 1
    8 -8 1
    -8 -8 -1
    8 -8 1
    8 -8 1
    -8 -8 -1
    8 -8 1
    -8 -8 -1
    -8 -8 -1
    8 8 1
    -8 8 -1
    -8 8 -1
    8 8 1
    8 8 1
    -8 8 -1
    -10 -8 -1
    -10 -8 -1
    -10 -8 -1
    10 -8 1
    10 -8 1
    -10 -8 -1
    10 -8 1
    10 -8 1
    10 -8 1
    10 8 1
    10 8 1
    -10 8 -1
    -10 8 -1
    10 8 1
    -10 8 -1
    -12 -8 -1
    12 -8 1
    -12 -8 -1
    -12 -8 -1
    -12 -8 -1
    -12 -8 -1
    12 -8 1
    12 -8 1
    12 -8 1
    12 -8 1
    12 8 1
    12 8 1
    -12 8 -1
    -12 8 -1
    12 8 1
    -12 8 -1
    -14 -8 -1
    14 -8 1
    -14 -8 -1
    -14 -8 -1
    -14 -8 -1
    14 -8 1
    14 -8 1
    -14 -8 -1
    14 -8 1
    14 8 1
    -14 8 -1
    14 8 1
    -14 8 -1
    14 8 1
    -14 8 -1
    16 -8 1
    -16 -8 -1
    16 -8 1
    16 -8 1
    -16 -8 -1
    16 -8 1
    -16 -8 -1
    16 8 1
    -16 8 -1
    16 8 1
    -16 8 -1
    16 8 1
    -16 8 -1
    -18 -8 -1
    18 -8 1
    18 -8 1
    -18 -8 -1
    18 -8 1
    -18 -8 -1
    18 -8 1
    -18 8 -1
    18 8 1
    18 8 1
    18 8 1
    -18 8 -1
    -18 8 -1
    -20 -8 -1
    20 -8 1
    20 -8 1
    20 -8 1
    -20 -8 -1
    -20 -8 -1
    20 -8 1
    -20 8 -1
    20 8 1
    20 8 1
    -20 8 -1
    -20 8 -1
    20 8 1
    22 -8 1
    -22 -8 -1
    -22 -8 -1
    22 -8 1
    22 -8 1
    22 -8 1
    -22 8 -1
    -22 8 -1
    22 8 1
    22 8 1
    -22 8 -1
    -24 -8 -1
    -24 -8 -1
    24 -8 1
    -24 -8 -1
    24 -8 1
    24 -8 1
    24 -8 1
    -24 8 -1
    -24 8 -1
    24 8 1
    24 8 1
    24 8 1
    -26 -8 -1
    -26 -8 -1
    -26 -8 -1
    26 -8 1
    26 -8 1
    26 -8 1
    26 8 1
    26 8 1
    -26 8 -1
    26 8 1
    -26 8 -1
    -28 -8 -1
    28 -8 1
    28 -8 1
    28 -8 1
    28 -8 1
    -28 8 -1
    28 8 1
    28 8 1
    28 8 1
    -28 8 -1
    -30 -8 -1
    30 -8 1
    30 -8 1
    30 -8 1
    30 -8 1
    30 8 1
    30 8 1
    30 8 1
    -30 8 -1
    29 -9 -1
    29 -9 -1
    29 -9 -1
    -29 -9 1
    -29 9 1
    -29 9 1
    29 9 -1
    29 9 -1
    29 9 -1
    27 -9 -1
    -27 -9 1
    27 -9 -1
    27 -9 -1
    27 -9 -1
    27 9 -1
    27 9 -1
    -27 9 1
    27 9 -1
    -27 9 1
    -25 -9 1
    25 -9 -1
    25 -9 -1
    -25 -9 1
    25 -9 -1
    -25 -9 1
    25 -9 -1
    25 9 -1
    25 9 -1
    25 9 -1
    -25 9 1
    -25 9 1
    -25 9 1
    23 -9 -1
    -23 -9 1
    -23 -9 1
    23 -9 -1
    23 -9 -1
    23 -9 -1
    -23 -9 1
    -23 9 1
    23 9 -1
    23 9 -1
    23 9 -1
    -23 9 1
    -23 9 1
    21 -9 -1
    -21 -9 1
    -21 -9 1
    21 -9 -1
    -21 -9 1
    21 -9 -1
    21 -9 -1
    21 9 -1
    -21 9 1
    21 9 -1
    21 9 -1
    -21 9 1
    -21 9 1
    19 -9 -1
    19 -9 -1
    -19 -9 1
    -19 -9 1
    19 -9 -1
    -19 -9 1
    19 -9 -1
    19 9 -1
    -19 9 1
    19 9 -1
    -19 9 1
    -19 9 1
    19 9 -1
    -17 -9 1
    -17 -9 1
    -17 -9 1
    17 -9 -1
    -17 -9 1
    17 -9 -1
    17 -9 -1
    17 -9 -1
    17 9 -1
    -17 9 1
    -17 9 1
    17 9 -1
    -17 9 1
    17 9 -1
    -15 -9 1
    15 -9 -1
    15 -9 -1
    -15 -9 1
    15 -9 -1
    -15 -9 1
    -15 -9 1
    15 -9 -1
    -15 -9 1
    15 9 -1
    -15 9 1
    15 9 -1
    -15 9 1
    -15 9 1
    15 9 -1
    -13 -9 1
    13 -9 -1
    13 -9 -1
    -13 -9 1
    -13 -9 1
    13 -9 -1
    -13 -9 1
    -13 -9 1
    13 -9 -1
    13 9 -1
    -13 9 1
    13 9 -1
    -13 9 1
    -13 9 1
    13 9 -1
    11 -9 -1
    -11 -9 1
    11 -9 -1
    -11 -9 1
    11 -9 -1
    -11 -9 1
    11 -9 -1
    11 -9 -1
    -11 -9 1
    -11 -9 1
    11 9 -1
    -11 9 1
    -11 9 1
    11 9 -1
    11 9 -1
    -11 9 1
    9 -9 -1
    9 -9 -1
    -9 -9 1
    -9 -9 1
    -9 -9 1
    9 -9 -1
    9 -9 -1
    9 -9 -1
    -9 -9 1
    9 9 -1
    9 9 -1
    -9 9 1
    9 9 -1
    -9 9 1
    -9 9 1
    7 -9 -1
    -7 -9 1
    -7 -9 1
    7 -9 -1
    -7 -9 1
    -7 -9 1
    7 -9 -1
    7 -9 -1
    -7 9 1
    -7 9 1
    7 9 -1
    7 9 -1
    7 9 -1
    -5 -9 1
    5 -9 -1
    5 -9 -1
    -5 -9 1
    5 -9 -1
    -5 -9 1
    5 -9 -1
    -5 -9 1
    -5 9 1
    5 9 -1
    5 9 -1
    5 9 -1
    -5 9 1
    5 9 -1
    -5 9 1
    -3 -9 1
    -3 -9 1
    3 -9 -1
    3 -9 -1
    -3 -9 1
    3 -9 -1
    3 -9 -1
    -3 -9 1
    3 9 -1
    -3 9 1
    -3 9 1
    3 9 -1
    3 9 -1
    3 9 -1
    -3 9 1
    -3 9 1
    -1 -9 1
    1 -9 -1
    1 -9 -1
    1 -9 -1
    -1 -9 1
    -1 -9 1
    1 -9 -1
    -1 -9 1
    -1 9 1
    1 9 -1
    1 9 -1
    -1 9 1
    1 9 -1
    -1 9 1
    -1 9 1
    1 9 -1
    -1 -9 -1
    -1 -9 -1
    -1 -9 -1
    -1 -9 -1
    1 -9 1
    1 -9 1
    1 -9 1
    1 -9 1
    1 9 1
    -1 9 -1
    1 9 1
    1 9 1
    -1 9 -1
    -1 9 -1
    1 9 1
    -1 9 -1
    -3 -9 -1
    -3 -9 -1
    3 -9 1
    3 -9 1
    3 -9 1
    -3 -9 -1
    -3 -9 -1
    3 -9 1
    3 9 1
    3 9 1
    3 9 1
    -3 9 -1
    3 9 1
    -3 9 -1
    -3 9 -1
    5 -9 1
    -5 -9 -1
    -5 -9 -1
    -5 -9 -1
    5 -9 1
    -5 -9 -1
    5 -9 1
    5 -9 1
    5 9 1
    5 9 1
    -5 9 -1
    5 9 1
    -5 9 -1
    -5 9 -1
    5 9 1
    -7 -9 -1
    -7 -9 -1
    7 -9 1
    7 -9 1
    7 -9 1
    -7 -9 -1
    7 -9 1
    -7 -9 -1
    -7 9 -1
    -7 9 -1
    7 9 1
    7 9 1
    7 9 1
    -7 9 -1
    7 9 1
    -9 -9 -1
    -9 -9 -1
    9 -9 1
    9 -9 1
    -9 -9 -1
    -9 -9 -1
    9 -9 1
    9 9 1
    -9 9 -1
    9 9 1
    9 9 1
    -9 9 -1
    -9 9 -1
    11 -9 1
    11 -9 1
    -11 -9 -1
    11 -9 1
    -11 -9 -1
    11 -9 1
    -11 -9 -1
    -11 -9 -1
    11 -9 1
    -11 9 -1
    -11 9 -1
    11 9 1
    -11 9 -1
    11 9 1
    11 9 1
    13 -9 1
    -13 -9 -1
    13 -9 1
    13 -9 1
    -13 -9 -1
    13 -9 1
    13 -9 1
    -13 -9 -1
    -13 -9 -1
    -13 -9 -1
    13 9 1
    -13 9 -1
    13 9 1
    -13 9 -1
    13 9 1
    15 -9 1
    15 -9 1
    -15 -9 -1
    15 -9 1
    -15 -9 -1
    15 -9 1
    -15 -9 -1
    -15 -9 -1
    15 -9 1
    -15 -9 -1
    -15 9 -1
    15 9 1
    -15 9 -1
    15 9 1
    -15 9 -1
    15 9 1
    -17 -9 -1
    17 -9 1
    -17 -9 -1
    17 -9 1
    17 -9 1
    17 -9 1
    -17 -9 -1
    -17 9 -1
    -17 9 -1
    17 9 1
    17 9 1
    -17 9 -1
    17 9 1
    -19 -9 -1
    19 -9 1
    -19 -9 -1
    19 -9 1
    19 -9 1
    -19 -9 -1
    -19 9 -1
    19 9 1
    19 9 1
    19 9 1
    -19 9 -1
    -19 9 -1
    21 -9 1
    -21 -9 -1
    -21 -9 -1
    21 -9 1
    21 -9 1
    -21 -9 -1
    21 -9 1
    -21 9 -1
    21 9 1
    21 9 1
    -21 9 -1
    21 9 1
    -21 9 -1
    -23 -9 -1
    -23 -9 -1
    23 -9 1
    23 -9 1
    23 -9 1
    23 -9 1
    -23 9 -1
    23 9 1
    -23 9 -1
    23 9 1
    23 9 1
    -23 9 -1
    25 -9 1
    25 -9 1
    -25 -9 -1
    25 -9 1
    -25 -9 -1
    -25 -9 -1
    25 -9 1
    25 9 1
    -25 9 -1
    -25 9 -1
    -25 9 -1
    25 9 1
    -27 -9 -1
    27 -9 1
    27 -9 1
    27 -9 1
    27 -9 1
    27 9 1
    -27 9 -1
    -27 9 -1
    27 9 1
    27 9 1
    29 -9 1
    29 -9 1
    -29 -9 -1
    29 -9 1
    29 -9 1
    -29 9 -1
    29 9 1
    29 9 1
    -29 9 -1
    29 9 1
    -30 -10 1
    30 -10 -1
    30 -10 -1
    30 -10 -1
    30 10 -1
    30 10 -1
    -30 10 1
    30 10 -1
    -30 10 1
    28 -10 -1
    28 -10 -1
    -28 -10 1
    28 -10 -1
    28 -10 -1
    28 10 -1
    28 10 -1
    -28 10 1
    28 10 -1
    -28 10 1
    -26 -10 1
    -26 -10 1
    26 -10 -1
    26 -10 -1
    26 -10 -1
    26 -10 -1
    26 10 -1
    26 10 -1
    -26 10 1
    -26 10 1
    26 10 -1
    24 -10 -1
    24 -10 -1
    24 -10 -1
    -24 -10 1
    -24 -10 1
    24 -10 -1
    -24 -10 1
    24 10 -1
    24 10 -1
    -24 10 1
    -24 10 1
    -24 10 1
    24 10 -1
    -22 -10 1
    22 -10 -1
    22 -10 -1
    -22 -10 1
    22 -10 -1
    -22 -10 1
    22 -10 -1
    -22 10 1
    -22 10 1
    22 10 -1
    -22 10 1
    20 -10 -1
    20 -10 -1
    20 -10 -1
    -20 -10 1
    20 -10 -1
    -20 -10 1
    -20 -10 1
    -20 10 1
    20 10 -1
    -20 10 1
    -20 10 1
    20 10 -1
    20 10 -1
    18 -10 -1
    18 -10 -1
    18 -10 -1
    -18 -10 1
    -18 -10 1
    -18 -10 1
    18 -10 -1
    18 10 -1
    18 10 -1
    -18 10 1
    -18 10 1
    18 10 -1
    -18 10 1
    -16 -10 1
    16 -10 -1
    16 -10 -1
    -16 -10 1
    -16 -10 1
    16 -10 -1
    16 -10 -1
    16 10 -1
    -16 10 1
    16 10 -1
    16 10 -1
    -16 10 1
    -16 10 1
    14 -10 -1
    14 -10 -1
    -14 -10 1
    -14 -10 1
    14 -10 -1
    -14 -10 1
    -14 -10 1
    14 -10 -1
    -14 -10 1
    14 -10 -1
    -14 10 1
    14 10 -1
    14 10 -1
    14 10 -1
    -14 10 1
    -14 10 1
    12 -10 -1
    -12 -10 1
    12 -10 -1
    -12 -10 1
    -12 -10 1
    -12 -10 1
    -12 -10 1
    12 -10 -1
    12 -10 -1
    12 -10 -1
    12 10 -1
    -12 10 1
    12 10 -1
    -12 10 1
    12 10 -1
    -10 -10 1
    10 -10 -1
    -10 -10 1
    10 -10 -1
    -10 -10 1
    10 -10 -1
    -10 -10 1
    10 -10 -1
    10 -10 -1
    10 10 -1
    -10 10 1
    10 10 -1
    -10 10 1
    -10 10 1
    10 10 -1
    8 -10 -1
    -8 -10 1
    8 -10 -1
    -8 -10 1
    -8 -10 1
    -8 -10 1
    8 -10 -1
    -8 10 1
    8 10 -1
    8 10 -1
    -8 10 1
    8 10 -1
    -8 10 1
    6 -10 -1
    -6 -10 1
    -6 -10 1
    -6 -10 1
    6 -10 -1
    6 -10 -1
    6 -10 -1
    -6 -10 1
    -6 10 1
    6 10 -1
    6 10 -1
    -6 10 1
    6 10 -1
    -4 -10 1
    -4 -10 1
    4 -10 -1
    4 -10 -1
    4 -10 -1
    -4 -10 1
    -4 -10 1
    4 -10 -1
    -4 10 1
    4 10 -1
    4 10 -1
    4 10 -1
    4 10 -1
    -4 10 1
    -4 10 1
    -2 -10 1
    2 -10 -1
    -2 -10 1
    2 -10 -1
    2 -10 -1
    -2 -10 1
    2 -10 -1
    -2 -10 1
    2 10 -1
    -2 10 1
    2 10 -1
    -2 10 1
    2 10 -1
    -2 10 1
    -2 10 1
    2 10 -1
    0 -10 1
    0 -10 -1
    0 -10 1
    0 -10 1
    0 -10 -1
    0 -10 -1
    0 -10 1
    0 -10 -1
    0 10 -1
    0 10 -1
    0 10 -1
    0 10 1
    0 10 1
    0 10 -1
    0 10 1
    0 10 1
    2 -10 1
    2 -10 1
    -2 -10 -1
    2 -10 1
    -2 -10 -1
    -2 -10 -1
    -2 -10 -1
    2 -10 1
    -2 10 -1
    -2 10 -1
    2 10 1
    2 10 1
    2 10 1
    -2 10 -1
    2 10 1
    -2 10 -1
    -4 -10 -1
    4 -10 1
    4 -10 1
    -4 -10 -1
    4 -10 1
    -4 -10 -1
    -4 -10 -1
    4 -10 1
    4 10 1
    -4 10 -1
    -4 10 -1
    -4 10 -1
    4 10 1
    4 10 1
    4 10 1
    -6 -10 -1
    6 -10 1
    -6 -10 -1
    -6 -10 -1
    6 -10 1
    6 -10 1
    -6 -10 -1
    6 -10 1
    6 10 1
    -6 10 -1
    6 10 1
    -6 10 -1
    6 10 1
    6 10 1
    -6 10 -1
    -8 -10 -1
    8 -10 1
    -8 -10 -1
    -8 -10 -1
    8 -10 1
    8 -10 1
    8 -10 1
    -8 -10 -1
    -8 10 -1
    -8 10 -1
    8 10 1
    8 10 1
    8 10 1
    8 10 1
    -8 10 -1
    10 -10 1
    10 -10 1
    10 -10 1
    -10 -10 -1
    -10 -10 -1
    -10 -10 -1
    -10 -10 -1
    10 -10 1
    -10 10 -1
    10 10 1
    -10 10 -1
    10 10 1
    -10 10 -1
    10 10 1
    12 -10 1
    12 -10 1
    -12 -10 -1
    12 -10 1
    -12 -10 -1
    12 -10 1
    -12 -10 -1
    -12 -10 -1
    12 -10 1
    -12 10 -1
    12 10 1
    -12 10 -1
    12 10 1
    -12 10 -1
    12 10 1
    -14 -10 -1
    14 -10 1
    14 -10 1
    -14 -10 -1
    -14 -10 -1
    14 -10 1
    -14 -10 -1
    14 -10 1
    14 -10 1
    -14 -10 -1
    -14 10 -1
    -14 10 -1
    14 10 1
    -14 10 -1
    14 10 1
    14 10 1
    16 -10 1
    -16 -10 -1
    -16 -10 -1
    16 -10 1
    16 -10 1
    16 -10 1
    16 -10 1
    -16 -10 -1
    -16 -10 -1
    -16 -10 -1
    16 10 1
    -16 10 -1
    16 10 1
    -16 10 -1
    16 10 1
    -16 10 -1
    -18 -10 -1
    -18 -10 -1
    18 -10 1
    -18 -10 -1
    18 -10 1
    18 -10 1
    18 -10 1
    -18 10 -1
    18 10 1
    -18 10 -1
    -18 10 -1
    18 10 1
    18 10 1
    20 -10 1
    -20 -10 -1
    20 -10 1
    -20 -10 -1
    20 -10 1
    20 -10 1
    -20 -10 -1
    -20 10 -1
    -20 10 -1
    20 10 1
    -20 10 -1
    20 10 1
    20 10 1
    -22 -10 -1
    22 -10 1
    22 -10 1
    -22 -10 -1
    22 -10 1
    -22 -10 -1
    22 -10 1
    -22 10 -1
    -22 10 -1
    22 10 1
    22 10 1
    22 10 1
    24 -10 1
    -24 -10 -1
    24 -10 1
    24 -10 1
    24 -10 1
    -24 -10 -1
    -24 -10 -1
    24 10 1
    -24 10 -1
    -24 10 -1
    24 10 1
    24 10 1
    -24 10 -1
    -26 -10 -1
    26 -10 1
    26 -10 1
    26 -10 1
    26 -10 1
    -26 -10 -1
    -26 10 -1
    26 10 1
    26 10 1
    -26 10 -1
    26 10 1
    28 -10 1
    28 -10 1
    -28 -10 -1
    28 -10 1
    28 10 1
    28 10 1
    -28 10 -1
    28 10 1
    -28 10 -1
    30 -10 1
    30 -10 1
    -30 -10 -1
    30 -10 1
    30 -10 1
    30 10 1
    30 10 1
    30 10 1
    -30 10 -1
    -29 -11 1
    29 -11 -1
    29 -11 -1
    29 -11 -1
    29 11 -1
    -29 11 1
    -29 11 1
    29 11 -1
    29 11 -1
    27 -11 -1
    27 -11 -1
    27 -11 -1
    27 -11 -1
    -27 -11 1
    27 11 -1
    27 11 -1
    27 11 -1
    25 -11 -1
    25 -11 -1
    -25 -11 1
    -25 -11 1
    -25 -11 1
    25 -11 -1
    25 -11 -1
    25 11 -1
    25 11 -1
    25 11 -1
    -25 11 1
    -25 11 1
    23 -11 -1
    23 -11 -1
    23 -11 -1
    -23 -11 1
    23 -11 -1
    -23 -11 1
    -23 -11 1
    -23 11 1
    23 11 -1
    -23 11 1
    23 11 -1
    -23 11 1
    23 11 -1
    -21 -11 1
    21 -11 -1
    21 -11 -1
    -21 -11 1
    21 -11 -1
    -21 -11 1
    21 -11 -1
    21 11 -1
    21 11 -1
    -21 11 1
    -21 11 1
    21 11 -1
    -21 11 1
    19 -11 -1
    -19 -11 1
    19 -11 -1
    19 -11 -1
    -19 -11 1
    -19 -11 1
    19 -11 -1
    19 11 -1
    19 11 -1
    -19 11 1
    -19 11 1
    -19 11 1
    19 11 -1
    -17 -11 1
    17 -11 -1
    -17 -11 1
    -17 -11 1
    17 -11 -1
    17 -11 -1
    17 -11 -1
    -17 -11 1
    17 -11 -1
    17 11 -1
    -17 11 1
    -17 11 1
    -17 11 1
    17 11 -1
    17 11 -1
    -15 -11 1
    -15 -11 1
    -15 -11 1
    15 -11 -1
    -15 -11 1
    15 -11 -1
    15 -11 -1
    -15 -11 1
    15 -11 -1
    15 -11 -1
    15 11 -1
    -15 11 1
    15 11 -1
    -15 11 1
    -15 11 1
    15 11 -1
    13 -11 -1
    13 -11 -1
    -13 -11 1
    -13 -11 1
    13 -11 -1
    -13 -11 1
    13 -11 -1
    -13 -11 1
    13 -11 -1
    -13 -11 1
    13 11 -1
    -13 11 1
    13 11 -1
    -13 11 1
    -13 11 1
    13 11 -1
    11 -11 -1
    -11 -11 1
    11 -11 -1
    11 -11 -1
    -11 -11 1
    11 -11 -1
    -11 -11 1
    11 -11 -1
    11 11 -1
    -11 11 1
    11 11 -1
    11 11 -1
    -11 11 1
    -11 11 1
    9 -11 -1
    -9 -11 1
    9 -11 -1
    9 -11 -1
    -9 -11 1
    -9 -11 1
    -9 -11 1
    -9 11 1
    -9 11 1
    -9 11 1
    9 11 -1
    9 11 -1
    9 11 -1
    7 -11 -1
    -7 -11 1
    7 -11 -1
    -7 -11 1
    -7 -11 1
    7 -11 -1
    -7 -11 1
    7 -11 -1
    7 11 -1
    7 11 -1
    -7 11 1
    -7 11 1
    7 11 -1
    5 -11 -1
    5 -11 -1
    5 -11 -1
    -5 -11 1
    -5 -11 1
    -5 -11 1
    -5 -11 1
    5 -11 -1
    -5 11 1
    -5 11 1
    5 11 -1
    -5 11 1
    5 11 -1
    5 11 -1
    5 11 -1
    3 -11 -1
    3 -11 -1
    3 -11 -1
    3 -11 -1
    -3 -11 1
    -3 -11 1
    -3 -11 1
    -3 -11 1
    3 11 -1
    -3 11 1
    3 11 -1
    -3 11 1
    3 11 -1
    3 11 -1
    -3 11 1
    -3 11 1
    1 -11 -1
    -1 -11 1
    1 -11 -1
    1 -11 -1
    -1 -11 1
    -1 -11 1
    -1 -11 1
    1 -11 -1
    1 11 -1
    -1 11 1
    -1 11 1
    -1 11 1
    1 11 -1
    1 11 -1
    -1 11 1
    1 11 -1
    -1 -11 -1
    1 -11 1
    -1 -11 -1
    1 -11 1
    -1 -11 -1
    1 -11 1
    -1 -11 -1
    1 -11 1
    -1 11 -1
    -1 11 -1
    1 11 1
    1 11 1
    -1 11 -1
    1 11 1
    -1 11 -1
    1 11 1
    -3 -11 -1
    3 -11 1
    -3 -11 -1
    -3 -11 -1
    3 -11 1
    3 -11 1
    3 -11 1
    -3 -11 -1
    3 11 1
    -3 11 -1
    3 11 1
    -3 11 -1
    3 11 1
    -3 11 -1
    3 11 1
    -5 -11 -1
    -5 -11 -1
    5 -11 1
    -5 -11 -1
    5 -11 1
    5 -11 1
    5 -11 1
    -5 -11 -1
    -5 11 -1
    5 11 1
    -5 11 -1
    5 11 1
    5 11 1
    -5 11 -1
    -5 11 -1
    5 11 1
    -7 -11 -1
    -7 -11 -1
    7 -11 1
    7 -11 1
    7 -11 1
    -7 -11 -1
    7 -11 1
    -7 -11 -1
    7 11 1
    -7 11 -1
    -7 11 -1
    7 11 1
    -7 11 -1
    7 11 1
    7 11 1
    -9 -11 -1
    -9 -11 -1
    -9 -11 -1
    9 -11 1
    9 -11 1
    9 -11 1
    -9 -11 -1
    9 -11 1
    -9 11 -1
    9 11 1
    9 11 1
    -9 11 -1
    9 11 1
    -9 11 -1
    9 11 1
    11 -11 1
    -11 -11 -1
    11 -11 1
    11 -11 1
    11 -11 1
    11 -11 1
    -11 -11 -1
    -11 -11 -1
    -11 -11 -1
    -11 11 -1
    11 11 1
    -11 11 -1
    11 11 1
    -11 11 -1
    11 11 1
    13 -11 1
    -13 -11 -1
    -13 -11 -1
    13 -11 1
    13 -11 1
    13 -11 1
    13 -11 1
    -13 -11 -1
    -13 -11 -1
    13 11 1
    -13 11 -1
    13 11 1
    -13 11 -1
    -13 11 -1
    13 11 1
    -15 -11 -1
    15 -11 1
    -15 -11 -1
    15 -11 1
    -15 -11 -1
    -15 -11 -1
    15 -11 1
    15 -11 1
    15 -11 1
    -15 -11 -1
    -15 11 -1
    15 11 1
    15 11 1
    -15 11 -1
    -15 11 -1
    15 11 1
    17 -11 1
    17 -11 1
    -17 -11 -1
    -17 -11 -1
    -17 -11 -1
    17 -11 1
    -17 -11 -1
    17 -11 1
    -17 11 -1
    -17 11 -1
    17 11 1
    17 11 1
    17 11 1
    -17 11 -1
    19 -11 1
    -19 -11 -1
    19 -11 1
    19 -11 1
    19 -11 1
    -19 -11 -1
    19 -11 1
    -19 -11 -1
    -19 11 -1
    19 11 1
    19 11 1
    -19 11 -1
    19 11 1
    -19 11 -1
    -21 -11 -1
    21 -11 1
    -21 -11 -1
    -21 -11 -1
    21 -11 1
    21 -11 1
    21 -11 1
    21 -11 1
    -21 11 -1
    21 11 1
    21 11 1
    -21 11 -1
    21 11 1
    -21 11 -1
    23 -11 1
    23 -11 1
    23 -11 1
    -23 -11 -1
    23 -11 1
    23 11 1
    -23 11 -1
    -23 11 -1
    -23 11 -1
    23 11 1
    23 11 1
    25 -11 1
    25 -11 1
    25 -11 1
    25 -11 1
    -25 -11 -1
    -25 -11 -1
    -25 -11 -1
    25 11 1
    -25 11 -1
    25 11 1
    25 11 1
    -25 11 -1
    27 -11 1
    27 -11 1
    27 -11 1
    27 -11 1
    27 11 1
    -27 11 -1
    -27 11 -1
    27 11 1
    27 11 1
    29 -11 1
    -29 -11 -1
    29 -11 1
    29 -11 1
    29 -11 1
    29 11 1
    29 11 1
    -29 11 -1
    29 11 1
    -29 11 -1
    28 -12 -1
    28 -12 -1
    28 -12 -1
    -28 -12 1
    28 -12 -1
    -28 12 1
    28 12 -1
    -28 12 1
    28 12 -1
    28 12 -1
    26 -12 -1
    26 -12 -1
    -26 -12 1
    26 -12 -1
    26 -12 -1
    -26 12 1
    -26 12 1
    26 12 -1
    26 12 -1
    26 12 -1
    24 -12 -1
    -24 -12 1
    -24 -12 1
    -24 -12 1
    24 -12 -1
    24 -12 -1
    24 -12 -1
    24 12 -1
    -24 12 1
    -24 12 1
    24 12 -1
    24 12 -1
    22 -12 -1
    -22 -12 1
    -22 -12 1
    22 -12 -1
    22 -12 -1
    22 -12 -1
    22 -12 -1
    -22 -12 1
    -22 12 1
    -22 12 1
    -22 12 1
    22 12 -1
    22 12 -1
    22 12 -1
    -20 -12 1
    20 -12 -1
    20 -12 -1
    -20 -12 1
    -20 -12 1
    20 -12 -1
    20 -12 -1
    20 -12 -1
    20 12 -1
    -20 12 1
    20 12 -1
    -20 12 1
    20 12 -1
    -20 12 1
    18 -12 -1
    -18 -12 1
    18 -12 -1
    -18 -12 1
    18 -12 -1
    -18 -12 1
    -18 -12 1
    -18 12 1
    -18 12 1
    18 12 -1
    -18 12 1
    18 12 -1
    18 12 -1
    16 -12 -1
    16 -12 -1
    -16 -12 1
    -16 -12 1
    -16 -12 1
    16 -12 -1
    16 -12 -1
    -16 -12 1
    16 -12 -1
    -16 -12 1
    16 12 -1
    -16 12 1
    16 12 -1
    16 12 -1
    -16 12 1
    -16 12 1
    -14 -12 1
    -14 -12 1
    14 -12 -1
    14 -12 -1
    -14 -12 1
    14 -12 -1
    14 -12 -1
    14 -12 -1
    -14 -12 1
    -14 -12 1
    -14 12 1
    14 12 -1
    14 12 -1
    14 12 -1
    -14 12 1
    -14 12 1
    12 -12 -1
    -12 -12 1
    12 -12 -1
    -12 -12 1
    12 -12 -1
    -12 -12 1
    12 -12 -1
    -12 -12 1
    -12 -12 1
    12 -12 -1
    12 12 -1
    12 12 -1
    12 12 -1
    -12 12 1
    -12 12 1
    -12 12 1
    10 -12 -1
    10 -12 -1
    10 -12 -1
    -10 -12 1
    10 -12 -1
    10 -12 -1
    -10 -12 1
    -10 -12 1
    -10 -12 1
    -10 12 1
    -10 12 1
    10 12 -1
    10 12 -1
    -10 12 1
    10 12 -1
    -8 -12 1
    8 -12 -1
    8 -12 -1
    -8 -12 1
    -8 -12 1
    -8 -12 1
    8 -12 -1
    8 -12 -1
    -8 12 1
    -8 12 1
    8 12 -1
    8 12 -1
    8 12 -1
    -6 -12 1
    6 -12 -1
    -6 -12 1
    -6 -12 1
    6 -12 -1
    6 -12 -1
    -6 -12 1
    6 -12 -1
    6 12 -1
    6 12 -1
    -6 12 1
    6 12 -1
    -6 12 1
    4 -12 -1
    -4 -12 1
    -4 -12 1
    4 -12 -1
    4 -12 -1
    -4 -12 1
    -4 -12 1
    4 -12 -1
    -4 12 1
    -4 12 1
    4 12 -1
    -4 12 1
    4 12 -1
    4 12 -1
    -4 12 1
    4 12 -1
    -2 -12 1
    2 -12 -1
    -2 -12 1
    2 -12 -1
    2 -12 -1
    2 -12 -1
    -2 -12 1
    -2 -12 1
    -2 12 1
    -2 12 1
    -2 12 1
    2 12 -1
    2 12 -1
    2 12 -1
    2 12 -1
    -2 12 1
    0 -12 -1
    0 -12 -1
    0 -12 1
    0 -12 -1
    0 -12 1
    0 -12 1
    0 -12 1
    0 -12 -1
    0 12 1
    0 12 1
    0 12 -1
    0 12 -1
    0 12 -1
    0 12 1
    0 12 1
    0 12 -1
    2 -12 1
    -2 -12 -1
    2 -12 1
    -2 -12 -1
    2 -12 1
    -2 -12 -1
    2 -12 1
    -2 -12 -1
    -2 12 -1
    2 12 1
    2 12 1
    -2 12 -1
    -2 12 -1
    -2 12 -1
    2 12 1
    2 12 1
    -4 -12 -1
    -4 -12 -1
    4 -12 1
    4 -12 1
    4 -12 1
    -4 -12 -1
    4 -12 1
    -4 -12 -1
    4 12 1
    -4 12 -1
    -4 12 -1
    4 12 1
    4 12 1
    -4 12 -1
    4 12 1
    -6 -12 -1
    6 -12 1
    -6 -12 -1
    6 -12 1
    6 -12 1
    -6 -12 -1
    -6 -12 -1
    6 -12 1
    -6 12 -1
    6 12 1
    6 12 1
    -6 12 -1
    6 12 1
    -6 12 -1
    -8 -12 -1
    -8 -12 -1
    -8 -12 -1
    8 -12 1
    8 -12 1
    8 -12 1
    -8 -12 -1
    8 -12 1
    8 12 1
    8 12 1
    8 12 1
    -8 12 -1
    -8 12 -1
    -8 12 -1
    8 12 1
    -10 -12 -1
    10 -12 1
    -10 -12 -1
    10 -12 1
    -10 -12 -1
    10 -12 1
    -10 -12 -1
    -10 12 -1
    10 12 1
    10 12 1
    -10 12 -1
    10 12 1
    -10 12 -1
    12 -12 1
    12 -12 1
    -12 -12 -1
    12 -12 1
    12 -12 1
    -12 -12 -1
    -12 -12 -1
    12 -12 1
    -12 -12 -1
    -12 12 -1
    -12 12 -1
    -12 12 -1
    12 12 1
    12 12 1
    12 12 1
    -14 -12 -1
    -14 -12 -1
    14 -12 1
    14 -12 1
    -14 -12 -1
    14 -12 1
    -14 -12 -1
    -14 -12 -1
    14 -12 1
    14 -12 1
    14 12 1
    14 12 1
    14 12 1
    -14 12 -1
    -14 12 -1
    -14 12 -1
    -16 -12 -1
    16 -12 1
    16 -12 1
    -16 -12 -1
    -16 -12 -1
    16 -12 1
    16 -12 1
    16 -12 1
    -16 -12 -1
    -16 -12 -1
    -16 12 -1
    16 12 1
    -16 12 -1
    16 12 1
    -16 12 -1
    16 12 1
    18 -12 1
    -18 -12 -1
    -18 -12 -1
    18 -12 1
    18 -12 1
    -18 -12 -1
    18 -12 1
    -18 12 -1
    -18 12 -1
    18 12 1
    -18 12 -1
    18 12 1
    18 12 1
    20 -12 1
    20 -12 1
    -20 -12 -1
    -20 -12 -1
    20 -12 1
    -20 -12 -1
    20 -12 1
    20 -12 1
    20 12 1
    -20 12 -1
    20 12 1
    -20 12 -1
    -20 12 -1
    20 12 1
    -22 -12 -1
    22 -12 1
    22 -12 1
    -22 -12 -1
    -22 -12 -1
    22 -12 1
    22 -12 1
    -22 12 -1
    22 12 1
    22 12 1
    -22 12 -1
    -22 12 -1
    22 12 1
    24 -12 1
    -24 -12 -1
    24 -12 1
    -24 -12 -1
    24 -12 1
    -24 -12 -1
    24 -12 1
    24 12 1
    -24 12 -1
    24 12 1
    24 12 1
    -24 12 -1
    26 -12 1
    26 -12 1
    -26 -12 -1
    26 -12 1
    26 -12 1
    -26 12 -1
    26 12 1
    -26 12 -1
    26 12 1
    26 12 1
    28 -12 1
    28 -12 1
    28 -12 1
    28 12 1
    28 12 1
    -28 12 -1
    28 12 1
    -28 12 -1
    27 -13 -1
    27 -13 -1
    27 -13 -1
    -27 -13 1
    27 -13 -1
    27 13 -1
    -27 13 1
    -27 13 1
    27 13 -1
    27 13 -1
    25 -13 -1
    25 -13 -1
    -25 -13 1
    -25 -13 1
    25 -13 -1
    25 -13 -1
    -25 13 1
    -25 13 1
    25 13 -1
    25 13 -1
    25 13 -1
    23 -13 -1
    -23 -13 1
    -23 -13 1
    -23 -13 1
    23 -13 -1
    23 -13 -1
    23 -13 -1
    -23 13 1
    23 13 -1
    23 13 -1
    23 13 -1
    -23 13 1
    21 -13 -1
    21 -13 -1
    21 -13 -1
    -21 -13 1
    21 -13 -1
    -21 -13 1
    -21 -13 1
    21 -13 -1
    -21 13 1
    -21 13 1
    -21 13 1
    21 13 -1
    21 13 -1
    -19 -13 1
    -19 -13 1
    -19 -13 1
    19 -13 -1
    19 -13 -1
    19 -13 -1
    19 -13 -1
    -19 -13 1
    19 -13 -1
    19 13 -1
    19 13 -1
    -19 13 1
    -19 13 1
    19 13 -1
    -19 13 1
    17 -13 -1
    -17 -13 1
    17 -13 -1
    17 -13 -1
    -17 -13 1
    17 -13 -1
    -17 -13 1
    -17 -13 1
    17 -13 -1
    -17 -13 1
    -17 13 1
    -17 13 1
    -17 13 1
    17 13 -1
    17 13 -1
    17 13 -1
    15 -13 -1
    -15 -13 1
    -15 -13 1
    15 -13 -1
    15 -13 -1
    -15 -13 1
    15 -13 -1
    -15 -13 1
    -15 -13 1
    15 13 -1
    15 13 -1
    -15 13 1
    -15 13 1
    -15 13 1
    15 13 -1
    13 -13 -1
    -13 -13 1
    13 -13 -1
    13 -13 -1
    -13 -13 1
    13 -13 -1
    -13 -13 1
    -13 -13 1
    -13 -13 1
    13 -13 -1
    -13 13 1
    -13 13 1
    13 13 -1
    13 13 -1
    13 13 -1
    -13 13 1
    11 -13 -1
    -11 -13 1
    -11 -13 1
    11 -13 -1
    11 -13 -1
    -11 -13 1
    -11 -13 1
    11 -13 -1
    11 -13 -1
    11 13 -1
    -11 13 1
    -11 13 1
    11 13 -1
    11 13 -1
    -11 13 1
    -9 -13 1
    9 -13 -1
    -9 -13 1
    9 -13 -1
    -9 -13 1
    9 -13 -1
    -9 -13 1
    -9 13 1
    9 13 -1
    9 13 -1
    -9 13 1
    9 13 -1
    -9 13 1
    -7 -13 1
    7 -13 -1
    -7 -13 1
    7 -13 -1
    -7 -13 1
    7 -13 -1
    -7 -13 1
    7 -13 -1
    7 13 -1
    7 13 -1
    -7 13 1
    7 13 -1
    -7 13 1
    5 -13 -1
    -5 -13 1
    -5 -13 1
    5 -13 -1
    5 -13 -1
    -5 -13 1
    5 -13 -1
    5 13 -1
    5 13 -1
    -5 13 1
    5 13 -1
    -5 13 1
    -5 13 1
    5 13 -1
    3 -13 -1
    -3 -13 1
    3 -13 -1
    -3 -13 1
    3 -13 -1
    3 -13 -1
    -3 -13 1
    -3 -13 1
    -3 13 1
    -3 13 1
    3 13 -1
    3 13 -1
    -3 13 1
    3 13 -1
    -3 13 1
    3 13 -1
    -1 -13 1
    -1 -13 1
    -1 -13 1
    1 -13 -1
    1 -13 -1
    1 -13 -1
    -1 -13 1
    1 -13 -1
    -1 13 1
    1 13 -1
    1 13 -1
    -1 13 1
    -1 13 1
    1 13 -1
    -1 13 1
    1 13 -1
    -1 -13 -1
    1 -13 1
    -1 -13 -1
    1 -13 1
    1 -13 1
    -1 -13 -1
    -1 -13 -1
    1 -13 1
    1 13 1
    1 13 1
    1 13 1
    -1 13 -1
    1 13 1
    -1 13 -1
    -1 13 -1
    -1 13 -1
    3 -13 1
    3 -13 1
    3 -13 1
    -3 -13 -1
    -3 -13 -1
    -3 -13 -1
    3 -13 1
    -3 -13 -1
    -3 13 -1
    -3 13 -1
    3 13 1
    3 13 1
    -3 13 -1
    3 13 1
    3 13 1
    -3 13 -1
    5 -13 1
    -5 -13 -1
    5 -13 1
    -5 -13 -1
    -5 -13 -1
    5 -13 1
    5 -13 1
    -5 -13 -1
    -5 13 -1
    5 13 1
    5 13 1
    -5 13 -1
    5 13 1
    -5 13 -1
    5 13 1
    7 -13 1
    7 -13 1
    7 -13 1
    7 -13 1
    -7 -13 -1
    -7 -13 -1
    -7 -13 -1
    -7 -13 -1
    7 13 1
    7 13 1
    -7 13 -1
    7 13 1
    7 13 1
    -7 13 -1
    -7 13 -1
    9 -13 1
    9 -13 1
    9 -13 1
    -9 -13 -1
    -9 -13 -1
    9 -13 1
    -9 -13 -1
    9 13 1
    -9 13 -1
    9 13 1
    -9 13 -1
    9 13 1
    9 13 1
    -9 13 -1
    -11 -13 -1
    -11 -13 -1
    11 -13 1
    -11 -13 -1
    11 -13 1
    11 -13 1
    11 -13 1
    -11 -13 -1
    -11 13 -1
    11 13 1
    11 13 1
    -11 13 -1
    11 13 1
    -11 13 -1
    13 -13 1
    -13 -13 -1
    13 -13 1
    -13 -13 -1
    -13 -13 -1
    -13 -13 -1
    13 -13 1
    13 -13 1
    13 -13 1
    13 13 1
    13 13 1
    13 13 1
    -13 13 -1
    -13 13 -1
    -13 13 -1
    -15 -13 -1
    15 -13 1
    15 -13 1
    -15 -13 -1
    15 -13 1
    15 -13 1
    -15 -13 -1
    -15 -13 -1
    -15 -13 -1
    15 -13 1
    -15 13 -1
    15 13 1
    -15 13 -1
    -15 13 -1
    15 13 1
    15 13 1
    17 -13 1
    -17 -13 -1
    17 -13 1
    -17 -13 -1
    -17 -13 -1
    17 -13 1
    -17 -13 -1
    -17 -13 -1
    17 -13 1
    17 -13 1
    17 13 1
    -17 13 -1
    -17 13 -1
    17 13 1
    17 13 1
    -17 13 -1
    19 -13 1
    -19 -13 -1
    -19 -13 -1
    19 -13 1
    19 -13 1
    -19 -13 -1
    19 -13 1
    19 -13 1
    19 13 1
    -19 13 -1
    -19 13 -1
    -19 13 -1
    19 13 1
    19 13 1
    21 -13 1
    21 -13 1
    21 -13 1
    21 -13 1
    -21 -13 -1
    -21 -13 -1
    -21 -13 -1
    21 13 1
    21 13 1
    -21 13 -1
    -21 13 -1
    21 13 1
    -21 13 -1
    -23 -13 -1
    -23 -13 -1
    23 -13 1
    23 -13 1
    23 -13 1
    -23 -13 -1
    23 -13 1
    23 13 1
    23 13 1
    23 13 1
    -23 13 -1
    25 -13 1
    25 -13 1
    -25 -13 -1
    25 -13 1
    25 -13 1
    25 13 1
    25 13 1
    25 13 1
    -25 13 -1
    -25 13 -1
    27 -13 1
    27 -13 1
    -27 -13 -1
    27 -13 1
    -27 13 -1
    -27 13 -1
    27 13 1
    27 13 1
    27 13 1
    -26 -14 1
    26 -14 -1
    26 -14 -1
    26 -14 -1
    26 -14 -1
    26 14 -1
    26 14 -1
    26 14 -1
    -26 14 1
    24 -14 -1
    24 -14 -1
    -24 -14 1
    24 -14 -1
    24 -14 -1
    -24 -14 1
    24 14 -1
    -24 14 1
    -24 14 1
    24 14 -1
    24 14 -1
    -22 -14 1
    22 -14 -1
    22 -14 -1
    22 -14 -1
    -22 -14 1
    22 -14 -1
    22 14 -1
    22 14 -1
    -22 14 1
    22 14 -1
    -22 14 1
    20 -14 -1
    -20 -14 1
    20 -14 -1
    20 -14 -1
    -20 -14 1
    20 -14 -1
    -20 -14 1
    -20 -14 1
    20 -14 -1
    -20 -14 1
    20 14 -1
    -20 14 1
    -20 14 1
    20 14 -1
    20 14 -1
    -18 -14 1
    18 -14 -1
    -18 -14 1
    -18 -14 1
    18 -14 -1
    -18 -14 1
    -18 -14 1
    18 -14 -1
    18 -14 -1
    18 -14 -1
    18 14 -1
    -18 14 1
    18 14 -1
    -18 14 1
    18 14 -1
    16 -14 -1
    -16 -14 1
    16 -14 -1
    -16 -14 1
    -16 -14 1
    16 -14 -1
    16 -14 -1
    -16 -14 1
    -16 -14 1
    16 -14 -1
    16 14 -1
    -16 14 1
    16 14 -1
    -16 14 1
    -16 14 1
    16 14 -1
    -14 -14 1
    -14 -14 1
    14 -14 -1
    -14 -14 1
    -14 -14 1
    14 -14 -1
    14 -14 -1
    -14 -14 1
    14 -14 -1
    14 -14 -1
    -14 14 1
    14 14 -1
    -14 14 1
    14 14 -1
    -14 14 1
    14 14 -1
    12 -14 -1
    -12 -14 1
    12 -14 -1
    12 -14 -1
    -12 -14 1
    -12 -14 1
    12 -14 -1
    -12 -14 1
    12 -14 -1
    -12 14 1
    -12 14 1
    12 14 -1
    12 14 -1
    -12 14 1
    12 14 -1
    10 -14 -1
    10 -14 -1
    -10 -14 1
    10 -14 -1
    -10 -14 1
    10 -14 -1
    -10 -14 1
    -10 -14 1
    -10 14 1
    10 14 -1
    -10 14 1
    10 14 -1
    10 14 -1
    -10 14 1
    8 -14 -1
    -8 -14 1
    8 -14 -1
    -8 -14 1
    -8 -14 1
    8 -14 -1
    -8 -14 1
    8 -14 -1
    8 14 -1
    -8 14 1
    8 14 -1
    8 14 -1
    -8 14 1
    -6 -14 1
    -6 -14 1
    -6 -14 1
    6 -14 -1
    6 -14 -1
    -6 -14 1
    6 -14 -1
    6 -14 -1
    6 14 -1
    -6 14 1
    6 14 -1
    -6 14 1
    6 14 -1
    -6 14 1
    -4 -14 1
    4 -14 -1
    4 -14 -1
    -4 -14 1
    4 -14 -1
    -4 -14 1
    4 -14 -1
    -4 -14 1
    -4 14 1
    4 14 -1
    4 14 -1
    4 14 -1
    -4 14 1
    -4 14 1
    4 14 -1
    -2 -14 1
    2 -14 -1
    2 -14 -1
    -2 -14 1
    -2 -14 1
    2 -14 -1
    -2 -14 1
    2 -14 -1
    2 14 -1
    -2 14 1
    -2 14 1
    2 14 -1
    2 14 -1
    2 14 -1
    -2 14 1
    -2 14 1
    0 -14 1
    0 -14 -1
    0 -14 1
    0 -14 1
    0 -14 -1
    0 -14 1
    0 -14 -1
    0 -14 -1
    0 14 -1
    0 14 1
    0 14 1
    0 14 -1
    0 14 1
    0 14 -1
    0 14 -1
    0 14 1
    2 -14 1
    2 -14 1
    2 -14 1
    2 -14 1
    -2 -14 -1
    -2 -14 -1
    -2 -14 -1
    -2 -14 -1
    -2 14 -1
    -2 14 -1
    2 14 1
    -2 14 -1
    2 14 1
    -2 14 -1
    2 14 1
    2 14 1
    -4 -14 -1
    -4 -14 -1
    4 -14 1
    4 -14 1
    4 -14 1
    4 -14 1
    -4 -14 -1
    -4 14 -1
    -4 14 -1
    4 14 1
    4 14 1
    4 14 1
    -4 14 -1
    4 14 1
    6 -14 1
    -6 -14 -1
    6 -14 1
    -6 -14 -1
    -6 -14 -1
    6 -14 1
    6 -14 1
    -6 -14 -1
    6 14 1
    -6 14 -1
    -6 14 -1
    6 14 1
    6 14 1
    -6 14 -1
    6 14 1
    8 -14 1
    8 -14 1
    -8 -14 -1
    -8 -14 -1
    8 -14 1
    8 -14 1
    -8 -14 -1
    -8 -14 -1
    8 14 1
    8 14 1
    -8 14 -1
    -8 14 -1
    8 14 1
    -8 14 -1
    8 14 1
    10 -14 1
    10 -14 1
    10 -14 1
    10 -14 1
    -10 -14 -1
    -10 -14 -1
    -10 -14 -1
    -10 -14 -1
    -10 14 -1
    10 14 1
    -10 14 -1
    10 14 1
    10 14 1
    -10 14 -1
    12 -14 1
    12 -14 1
    -12 -14 -1
    -12 -14 -1
    -12 -14 -1
    12 -14 1
    12 -14 1
    12 -14 1
    -12 -14 -1
    12 14 1
    12 14 1
    12 14 1
    -12 14 -1
    -12 14 -1
    -12 14 -1
    14 -14 1
    14 -14 1
    -14 -14 -1
    -14 -14 -1
    14 -14 1
    14 -14 1
    14 -14 1
    -14 -14 -1
    -14 -14 -1
    14 14 1
    14 14 1
    14 14 1
    -14 14 -1
    -14 14 -1
    -14 14 -1
    16 -14 1
    16 -14 1
    -16 -14 -1
    -16 -14 -1
    16 -14 1
    16 -14 1
    16 -14 1
    -16 -14 -1
    -16 -14 -1
    -16 14 -1
    16 14 1
    -16 14 -1
    -16 14 -1
    16 14 1
    16 14 1
    -18 -14 -1
    18 -14 1
    18 -14 1
    -18 -14 -1
    18 -14 1
    -18 -14 -1
    18 -14 1
    18 -14 1
    -18 -14 -1
    -18 -14 -1
    18 14 1
    18 14 1
    18 14 1
    -18 14 -1
    -18 14 -1
    -20 -14 -1
    -20 -14 -1
    20 -14 1
    20 -14 1
    -20 -14 -1
    20 -14 1
    20 -14 1
    20 14 1
    -20 14 -1
    20 14 1
    -20 14 -1
    20 14 1
    -20 14 -1
    22 -14 1
    22 -14 1
    -22 -14 -1
    -22 -14 -1
    22 -14 1
    -22 -14 -1
    22 -14 1
    -22 14 -1
    22 14 1
    -22 14 -1
    22 14 1
    22 14 1
    24 -14 1
    24 -14 1
    -24 -14 -1
    24 -14 1
    24 -14 1
    24 14 1
    -24 14 -1
    24 14 1
    -24 14 -1
    24 14 1
    26 -14 1
    26 -14 1
    26 -14 1
    26 -14 1
    -26 -14 -1
    26 14 1
    -26 14 -1
    26 14 1
    26 14 1
    25 -15 -1
    25 -15 -1
    -25 -15 1
    25 -15 -1
    25 -15 -1
    -25 15 1
    25 15 -1
    25 15 -1
    25 15 -1
    -23 -15 1
    23 -15 -1
    -23 -15 1
    23 -15 -1
    23 -15 -1
    23 -15 -1
    23 15 -1
    23 15 -1
    -23 15 1
    23 15 -1
    21 -15 -1
    -21 -15 1
    21 -15 -1
    -21 -15 1
    21 -15 -1
    -21 -15 1
    21 -15 -1
    21 15 -1
    -21 15 1
    -21 15 1
    21 15 -1
    21 15 -1
    19 -15 -1
    -19 -15 1
    19 -15 -1
    -19 -15 1
    -19 -15 1
    19 -15 -1
    -19 -15 1
    -19 -15 1
    19 -15 -1
    19 15 -1
    -19 15 1
    -19 15 1
    -19 15 1
    19 15 -1
    19 15 -1
    -17 -15 1
    17 -15 -1
    -17 -15 1
    -17 -15 1
    -17 -15 1
    -17 -15 1
    17 -15 -1
    17 -15 -1
    17 -15 -1
    -17 15 1
    17 15 -1
    17 15 -1
    17 15 -1
    -17 15 1
    -17 15 1
    15 -15 -1
    15 -15 -1
    15 -15 -1
    -15 -15 1
    -15 -15 1
    -15 -15 1
    15 -15 -1
    -15 -15 1
    -15 -15 1
    15 -15 -1
    -15 15 1
    15 15 -1
    15 15 -1
    -15 15 1
    15 15 -1
    -15 15 1
    -13 -15 1
    13 -15 -1
    13 -15 -1
    -13 -15 1
    -13 -15 1
    13 -15 -1
    -13 -15 1
    13 -15 -1
    13 -15 -1
    -13 -15 1
    13 15 -1
    13 15 -1
    -13 15 1
    13 15 -1
    -13 15 1
    -13 15 1
    11 -15 -1
    -11 -15 1
    -11 -15 1
    11 -15 -1
    11 -15 -1
    11 -15 -1
    -11 -15 1
    11 -15 -1
    -11 -15 1
    11 15 -1
    -11 15 1
    -11 15 1
    11 15 -1
    11 15 -1
    -11 15 1
    9 -15 -1
    -9 -15 1
    9 -15 -1
    -9 -15 1
    9 -15 -1
    -9 -15 1
    -9 -15 1
    9 -15 -1
    -9 15 1
    9 15 -1
    9 15 -1
    -9 15 1
    9 15 -1
    -9 15 1
    7 -15 -1
    -7 -15 1
    -7 -15 1
    7 -15 -1
    -7 -15 1
    -7 -15 1
    7 -15 -1
    7 -15 -1
    -7 15 1
    7 15 -1
    7 15 -1
    7 15 -1
    -7 15 1
    5 -15 -1
    -5 -15 1
    5 -15 -1
    -5 -15 1
    5 -15 -1
    -5 -15 1
    5 -15 -1
    -5 -15 1
    5 15 -1
    -5 15 1
    5 15 -1
    -5 15 1
    -5 15 1
    5 15 -1
    5 15 -1
    -3 -15 1
    -3 -15 1
    3 -15 -1
    3 -15 -1
    3 -15 -1
    -3 -15 1
    3 -15 -1
    -3 -15 1
    -3 15 1
    3 15 -1
    3 15 -1
    3 15 -1
    3 15 -1
    -3 15 1
    -3 15 1
    -3 15 1
    1 -15 -1
    -1 -15 1
    1 -15 -1
    1 -15 -1
    1 -15 -1
    -1 -15 1
    -1 -15 1
    -1 -15 1
    -1 15 1
    1 15 -1
    1 15 -1
    1 15 -1
    -1 15 1
    -1 15 1
    -1 15 1
    1 15 -1
    -1 -15 -1
    1 -15 1
    -1 -15 -1
    1 -15 1
    1 -15 1
    -1 -15 -1
    -1 -15 -1
    -1 15 -1
    -1 15 -1
    1 15 1
    1 15 1
    1 15 1
    -1 15 -1
    -1 15 -1
    1 15 1
    -3 -15 -1
    -3 -15 -1
    3 -15 1
    3 -15 1
    3 -15 1
    -3 -15 -1
    -3 -15 -1
    3 -15 1
    -3 15 -1
    3 15 1
    -3 15 -1
    -3 15 -1
    3 15 1
    3 15 1
    -3 15 -1
    5 -15 1
    -5 -15 -1
    -5 -15 -1
    -5 -15 -1
    5 -15 1
    5 -15 1
    -5 -15 -1
    5 -15 1
    -5 15 -1
    5 15 1
    5 15 1
    5 15 1
    -5 15 -1
    5 15 1
    -7 -15 -1
    -7 -15 -1
    7 -15 1
    7 -15 1
    -7 -15 -1
    7 -15 1
    7 -15 1
    -7 -15 -1
    7 15 1
    7 15 1
    7 15 1
    -7 15 -1
    -7 15 -1
    -7 15 -1
    7 15 1
    9 -15 1
    -9 -15 -1
    9 -15 1
    -9 -15 -1
    -9 -15 -1
    -9 -15 -1
    9 -15 1
    9 15 1
    9 15 1
    9 15 1
    -9 15 -1
    -9 15 -1
    -9 15 -1
    11 -15 1
    -11 -15 -1
    -11 -15 -1
    -11 -15 -1
    11 -15 1
    11 -15 1
    11 -15 1
    -11 -15 -1
    11 15 1
    11 15 1
    -11 15 -1
    -11 15 -1
    11 15 1
    -11 15 -1
    -13 -15 -1
    13 -15 1
    -13 -15 -1
    13 -15 1
    13 -15 1
    -13 -15 -1
    13 -15 1
    13 -15 1
    -13 -15 -1
    -13 15 -1
    13 15 1
    13 15 1
    -13 15 -1
    13 15 1
    -13 15 -1
    15 -15 1
    -15 -15 -1
    -15 -15 -1
    15 -15 1
    -15 -15 -1
    -15 -15 -1
    15 -15 1
    15 -15 1
    15 -15 1
    -15 -15 -1
    -15 15 -1
    -15 15 -1
    15 15 1
    15 15 1
    -15 15 -1
    15 15 1
    -17 -15 -1
    -17 -15 -1
    17 -15 1
    -17 -15 -1
    17 -15 1
    17 -15 1
    17 -15 1
    17 -15 1
    -17 -15 -1
    -17 -15 -1
    17 15 1
    17 15 1
    17 15 1
    -17 15 -1
    -17 15 -1
    -17 15 -1
    -19 -15 -1
    -19 -15 -1
    -19 -15 -1
    19 -15 1
    19 -15 1
    -19 -15 -1
    -19 -15 -1
    19 -15 1
    19 -15 1
    19 15 1
    -19 15 -1
    19 15 1
    -19 15 -1
    -19 15 -1
    -21 -15 -1
    21 -15 1
    21 -15 1
    21 -15 1
    -21 -15 -1
    21 -15 1
    -21 -15 -1
    21 15 1
    -21 15 -1
    21 15 1
    -21 15 -1
    21 15 1
    23 -15 1
    23 -15 1
    23 -15 1
    23 -15 1
    -23 -15 -1
    23 15 1
    23 15 1
    -23 15 -1
    23 15 1
    25 -15 1
    25 -15 1
    -25 -15 -1
    25 -15 1
    25 -15 1
    25 15 1
    -25 15 -1
    25 15 1
    25 15 1
    24 -16 -1
    24 -16 -1
    24 -16 -1
    24 -16 -1
    -24 -16 1
    24 16 -1
    24 16 -1
    24 16 -1
    -24 16 1
    22 -16 -1
    -22 -16 1
    22 -16 -1
    -22 -16 1
    22 -16 -1
    22 -16 -1
    22 16 -1
    -22 16 1
    22 16 -1
    20 -16 -1
    -20 -16 1
    20 -16 -1
    -20 -16 1
    20 -16 -1
    -20 -16 1
    -20 -16 1
    -20 -16 1
    20 -16 -1
    20 16 -1
    20 16 -1
    -20 16 1
    -20 16 1
    18 -16 -1
    18 -16 -1
    18 -16 -1
    -18 -16 1
    -18 -16 1
    18 -16 -1
    -18 -16 1
    -18 -16 1
    -18 -16 1
    18 16 -1
    -18 16 1
    -18 16 1
    18 16 -1
    18 16 -1
    -18 16 1
    16 -16 -1
    16 -16 -1
    -16 -16 1
    -16 -16 1
    -16 -16 1
    -16 -16 1
    16 -16 -1
    16 -16 -1
    16 -16 -1
    -16 -16 1
    -16 16 1
    -16 16 1
    -16 16 1
    16 16 -1
    16 16 -1
    16 16 -1
    14 -16 -1
    -14 -16 1
    14 -16 -1
    -14 -16 1
    -14 -16 1
    -14 -16 1
    14 -16 -1
    14 -16 -1
    -14 -16 1
    14 -16 -1
    14 16 -1
    14 16 -1
    -14 16 1
    14 16 -1
    -14 16 1
    -14 16 1
    -12 -16 1
    -12 -16 1
    12 -16 -1
    12 -16 -1
    12 -16 -1
    12 -16 -1
    -12 -16 1
    -12 -16 1
    12 -16 -1
    12 16 -1
    -12 16 1
    -12 16 1
    12 16 -1
    -12 16 1
    12 16 -1
    -10 -16 1
    10 -16 -1
    -10 -16 1
    10 -16 -1
    -10 -16 1
    -10 -16 1
    -10 16 1
    -10 16 1
    10 16 -1
    -10 16 1
    10 16 -1
    10 16 -1
    -8 -16 1
    8 -16 -1
    8 -16 -1
    -8 -16 1
    8 -16 -1
    -8 -16 1
    -8 -16 1
    8 -16 -1
    8 16 -1
    -8 16 1
    8 16 -1
    -8 16 1
    8 16 -1
    -8 16 1
    -6 -16 1
    -6 -16 1
    6 -16 -1
    -6 -16 1
    6 -16 -1
    -6 -16 1
    6 -16 -1
    6 -16 -1
    6 16 -1
    6 16 -1
    6 16 -1
    -6 16 1
    -6 16 1
    -6 16 1
    -4 -16 1
    -4 -16 1
    4 -16 -1
    4 -16 -1
    -4 -16 1
    -4 -16 1
    4 -16 -1
    4 -16 -1
    4 16 -1
    -4 16 1
    -4 16 1
    4 16 -1
    -4 16 1
    4 16 -1
    4 16 -1
    -2 -16 1
    2 -16 -1
    2 -16 -1
    -2 -16 1
    -2 -16 1
    -2 -16 1
    2 -16 -1
    2 -16 -1
    -2 16 1
    -2 16 1
    2 16 -1
    2 16 -1
    2 16 -1
    2 16 -1
    -2 16 1
    -2 16 1
    0 -16 1
    0 -16 1
    0 -16 -1
    0 -16 1
    0 -16 1
    0 -16 -1
    0 -16 -1
    0 -16 -1
    0 16 1
    0 16 1
    0 16 -1
    0 16 1
    0 16 -1
    0 16 -1
    0 16 1
    0 16 -1
    -2 -16 -1
    2 -16 1
    -2 -16 -1
    2 -16 1
    2 -16 1
    -2 -16 -1
    -2 -16 -1
    2 -16 1
    -2 16 -1
    2 16 1
    -2 16 -1
    -2 16 -1
    2 16 1
    2 16 1
    2 16 1
    -2 16 -1
    -4 -16 -1
    -4 -16 -1
    4 -16 1
    4 -16 1
    4 -16 1
    -4 -16 -1
    -4 -16 -1
    4 -16 1
    4 16 1
    -4 16 -1
    4 16 1
    4 16 1
    4 16 1
    -4 16 -1
    -4 16 -1
    -6 -16 -1
    -6 -16 -1
    -6 -16 -1
    6 -16 1
    6 -16 1
    6 -16 1
    -6 -16 -1
    -6 16 -1
    6 16 1
    -6 16 -1
    6 16 1
    6 16 1
    -6 16 -1
    6 16 1
    -8 -16 -1
    8 -16 1
    -8 -16 -1
    8 -16 1
    8 -16 1
    -8 -16 -1
    -8 -16 -1
    8 -16 1
    -8 16 -1
    8 16 1
    -8 16 -1
    8 16 1
    -8 16 -1
    8 16 1
    8 16 1
    10 -16 1
    -10 -16 -1
    -10 -16 -1
    -10 -16 -1
    -10 -16 -1
    10 -16 1
    10 -16 1
    10 -16 1
    10 16 1
    10 16 1
    -10 16 -1
    -10 16 -1
    10 16 1
    -10 16 -1
    12 -16 1
    12 -16 1
    12 -16 1
    -12 -16 -1
    -12 -16 -1
    12 -16 1
    -12 -16 -1
    -12 -16 -1
    12 -16 1
    -12 16 -1
    12 16 1
    12 16 1
    -12 16 -1
    -12 16 -1
    12 16 1
    14 -16 1
    14 -16 1
    -14 -16 -1
    -14 -16 -1
    14 -16 1
    14 -16 1
    -14 -16 -1
    14 -16 1
    -14 -16 -1
    -14 16 -1
    -14 16 -1
    14 16 1
    -14 16 -1
    14 16 1
    14 16 1
    16 -16 1
    -16 -16 -1
    16 -16 1
    16 -16 1
    -16 -16 -1
    -16 -16 -1
    -16 -16 -1
    16 -16 1
    16 -16 1
    -16 -16 -1
    -16 16 -1
    16 16 1
    16 16 1
    16 16 1
    -16 16 -1
    -18 -16 -1
    18 -16 1
    18 -16 1
    18 -16 1
    -18 -16 -1
    18 -16 1
    -18 -16 -1
    -18 -16 -1
    -18 -16 -1
    -18 16 -1
    -18 16 -1
    18 16 1
    18 16 1
    -18 16 -1
    18 16 1
    -20 -16 -1
    -20 -16 -1
    20 -16 1
    -20 -16 -1
    -20 -16 -1
    20 -16 1
    20 -16 1
    20 -16 1
    -20 -16 -1
    -20 16 -1
    20 16 1
    -20 16 -1
    20 16 1
    20 16 1
    22 -16 1
    22 -16 1
    22 -16 1
    -22 -16 -1
    -22 -16 -1
    22 -16 1
    -22 16 -1
    22 16 1
    22 16 1
    22 16 1
    -24 -16 -1
    24 -16 1
    24 -16 1
    24 -16 1
    24 16 1
    -24 16 -1
    24 16 1
    24 16 1
    -23 -17 1
    23 -17 -1
    23 -17 -1
    23 -17 -1
    23 -17 -1
    23 17 -1
    23 17 -1
    23 17 -1
    -21 -17 1
    21 -17 -1
    -21 -17 1
    21 -17 -1
    -21 -17 1
    -21 -17 1
    21 -17 -1
    21 -17 -1
    21 17 -1
    21 17 -1
    21 17 -1
    -21 17 1
    -19 -17 1
    19 -17 -1
    19 -17 -1
    -19 -17 1
    19 -17 -1
    -19 -17 1
    -19 -17 1
    19 -17 -1
    -19 -17 1
    -19 17 1
    19 17 -1
    19 17 -1
    -17 -17 1
    -17 -17 1
    17 -17 -1
    17 -17 -1
    -17 -17 1
    17 -17 -1
    -17 -17 1
    17 -17 -1
    -17 -17 1
    -17 17 1
    17 17 -1
    -17 17 1
    17 17 -1
    17 17 -1
    15 -17 -1
    -15 -17 1
    -15 -17 1
    15 -17 -1
    -15 -17 1
    -15 -17 1
    -15 -17 1
    15 -17 -1
    15 -17 -1
    15 -17 -1
    -15 17 1
    15 17 -1
    -15 17 1
    -15 17 1
    15 17 -1
    15 17 -1
    13 -17 -1
    -13 -17 1
    13 -17 -1
    -13 -17 1
    -13 -17 1
    13 -17 -1
    13 -17 -1
    13 -17 -1
    -13 -17 1
    13 17 -1
    13 17 -1
    -13 17 1
    13 17 -1
    -13 17 1
    -11 -17 1
    11 -17 -1
    -11 -17 1
    11 -17 -1
    11 -17 -1
    -11 -17 1
    11 -17 -1
    -11 -17 1
    11 -17 -1
    -11 17 1
    11 17 -1
    11 17 -1
    11 17 -1
    -11 17 1
    -11 17 1
    -9 -17 1
    -9 -17 1
    9 -17 -1
    9 -17 -1
    9 -17 -1
    9 -17 -1
    -9 -17 1
    -9 -17 1
    -9 17 1
    9 17 -1
    -9 17 1
    9 17 -1
    -9 17 1
    9 17 -1
    -7 -17 1
    -7 -17 1
    -7 -17 1
    -7 -17 1
    7 -17 -1
    7 -17 -1
    7 -17 -1
    7 -17 -1
    7 17 -1
    7 17 -1
    -7 17 1
    7 17 -1
    -7 17 1
    5 -17 -1
    -5 -17 1
    -5 -17 1
    5 -17 -1
    -5 -17 1
    5 -17 -1
    5 -17 -1
    -5 -17 1
    5 17 -1
    5 17 -1
    -5 17 1
    -5 17 1
    5 17 -1
    -5 17 1
    -3 -17 1
    3 -17 -1
    -3 -17 1
    3 -17 -1
    -3 -17 1
    3 -17 -1
    -3 -17 1
    3 -17 -1
    -3 17 1
    3 17 -1
    3 17 -1
    -3 17 1
    3 17 -1
    -3 17 1
    -3 17 1
    3 17 -1
    1 -17 -1
    -1 -17 1
    1 -17 -1
    -1 -17 1
    1 -17 -1
    1 -17 -1
    -1 -17 1
    -1 -17 1
    -1 17 1
    1 17 -1
    1 17 -1
    -1 17 1
    1 17 -1
    1 17 -1
    -1 17 1
    -1 17 1
    -1 -17 -1
    -1 -17 -1
    -1 -17 -1
    -1 -17 -1
    1 -17 1
    1 -17 1
    1 -17 1
    1 -17 1
    -1 17 -1
    1 17 1
    1 17 1
    1 17 1
    -1 17 -1
    1 17 1
    -1 17 -1
    -1 17 -1
    3 -17 1
    -3 -17 -1
    -3 -17 -1
    3 -17 1
    -3 -17 -1
    3 -17 1
    3 -17 1
    -3 -17 -1
    -3 17 -1
    3 17 1
    -3 17 -1
    3 17 1
    -3 17 -1
    -3 17 -1
    3 17 1
    3 17 1
    -5 -17 -1
    5 -17 1
    -5 -17 -1
    5 -17 1
    5 -17 1
    5 -17 1
    -5 -17 -1
    -5 -17 -1
    5 17 1
    5 17 1
    5 17 1
    -5 17 -1
    5 17 1
    -5 17 -1
    -7 -17 -1
    -7 -17 -1
    7 -17 1
    7 -17 1
    -7 -17 -1
    7 -17 1
    -7 -17 -1
    7 -17 1
    -7 17 -1
    -7 17 -1
    -7 17 -1
    7 17 1
    7 17 1
    7 17 1
    7 17 1
    9 -17 1
    -9 -17 -1
    9 -17 1
    -9 -17 -1
    9 -17 1
    -9 -17 -1
    9 -17 1
    -9 -17 -1
    -9 17 -1
    9 17 1
    9 17 1
    9 17 1
    -9 17 -1
    -9 17 -1
    -11 -17 -1
    11 -17 1
    11 -17 1
    11 -17 1
    -11 -17 -1
    -11 -17 -1
    -11 -17 -1
    11 -17 1
    -11 17 -1
    11 17 1
    11 17 1
    11 17 1
    -11 17 -1
    -11 17 -1
    13 -17 1
    -13 -17 -1
    -13 -17 -1
    13 -17 1
    -13 -17 -1
    13 -17 1
    13 -17 1
    13 -17 1
    -13 -17 -1
    -13 17 -1
    13 17 1
    -13 17 -1
    13 17 1
    13 17 1
    -13 17 -1
    15 -17 1
    15 -17 1
    -15 -17 -1
    15 -17 1
    15 -17 1
    -15 -17 -1
    -15 -17 -1
    -15 -17 -1
    -15 -17 -1
    15 17 1
    -15 17 -1
    15 17 1
    -15 17 -1
    -15 17 -1
    17 -17 1
    -17 -17 -1
    17 -17 1
    -17 -17 -1
    -17 -17 -1
    17 -17 1
    -17 -17 -1
    -17 -17 -1
    17 17 1
    17 17 1
    -17 17 -1
    17 17 1
    -17 17 -1
    -19 -17 -1
    19 -17 1
    -19 -17 -1
    -19 -17 -1
    19 -17 1
    19 -17 1
    -19 -17 -1
    19 -17 1
    19 17 1
    19 17 1
    -19 17 -1
    -21 -17 -1
    21 -17 1
    21 -17 1
    21 -17 1
    -21 -17 -1
    21 17 1
    -21 17 -1
    21 17 1
    23 -17 1
    23 -17 1
    23 -17 1
    23 -17 1
    -23 -17 -1
    23 17 1
    -23 17 -1
    23 17 1
    23 17 1
    22 -18 -1
    -22 -18 1
    22 -18 -1
    22 -18 -1
    22 18 -1
    22 18 -1
    22 18 -1
    20 -18 -1
    -20 -18 1
    -20 -18 1
    20 -18 -1
    -20 -18 1
    20 -18 -1
    -20 -18 1
    20 18 -1
    20 18 -1
    -20 18 1
    20 18 -1
    -18 -18 1
    18 -18 -1
    -18 -18 1
    -18 -18 1
    18 -18 -1
    -18 -18 1
    18 -18 -1
    18 -18 -1
    18 18 -1
    18 18 -1
    -18 18 1
    18 18 -1
    16 -18 -1
    -16 -18 1
    -16 -18 1
    16 -18 -1
    -16 -18 1
    -16 -18 1
    16 -18 -1
    16 -18 -1
    -16 -18 1
    16 18 -1
    16 18 -1
    16 18 -1
    -16 18 1
    -14 -18 1
    14 -18 -1
    14 -18 -1
    -14 -18 1
    -14 -18 1
    -14 -18 1
    -14 -18 1
    14 -18 -1
    14 -18 -1
    14 -18 -1
    14 18 -1
    14 18 -1
    -14 18 1
    14 18 -1
    -14 18 1
    -14 18 1
    12 -18 -1
    -12 -18 1
    12 -18 -1
    -12 -18 1
    12 -18 -1
    -12 -18 1
    12 -18 -1
    12 -18 -1
    -12 -18 1
    -12 18 1
    12 18 -1
    -12 18 1
    12 18 -1
    12 18 -1
    -12 18 1
    10 -18 -1
    10 -18 -1
    -10 -18 1
    -10 -18 1
    10 -18 -1
    10 -18 -1
    -10 -18 1
    -10 -18 1
    -10 18 1
    -10 18 1
    -10 18 1
    10 18 -1
    10 18 -1
    10 18 -1
    -8 -18 1
    8 -18 -1
    -8 -18 1
    -8 -18 1
    -8 -18 1
    8 -18 -1
    8 -18 -1
    8 -18 -1
    -8 18 1
    -8 18 1
    8 18 -1
    8 18 -1
    8 18 -1
    -6 -18 1
    6 -18 -1
    6 -18 -1
    -6 -18 1
    -6 -18 1
    6 -18 -1
    6 -18 -1
    -6 -18 1
    6 18 -1
    -6 18 1
    6 18 -1
    6 18 -1
    -6 18 1
    -6 18 1
    -4 -18 1
    4 -18 -1
    4 -18 -1
    -4 -18 1
    4 -18 -1
    -4 -18 1
    -4 -18 1
    4 -18 -1
    4 18 -1
    -4 18 1
    4 18 -1
    4 18 -1
    -4 18 1
    -4 18 1
    -2 -18 1
    -2 -18 1
    2 -18 -1
    2 -18 -1
    2 -18 -1
    2 -18 -1
    -2 -18 1
    -2 18 1
    2 18 -1
    -2 18 1
    2 18 -1
    2 18 -1
    -2 18 1
    -2 18 1
    2 18 -1
    0 -18 1
    0 -18 1
    0 -18 -1
    0 -18 1
    0 -18 -1
    0 -18 -1
    0 -18 1
    0 -18 -1
    0 18 -1
    0 18 -1
    0 18 -1
    0 18 1
    0 18 -1
    0 18 1
    0 18 1
    0 18 1
    2 -18 1
    -2 -18 -1
    -2 -18 -1
    -2 -18 -1
    -2 -18 -1
    2 -18 1
    2 -18 1
    2 -18 1
    2 18 1
    -2 18 -1
    -2 18 -1
    -2 18 -1
    2 18 1
    -2 18 -1
    2 18 1
    2 18 1
    4 -18 1
    -4 -18 -1
    -4 -18 -1
    -4 -18 -1
    4 -18 1
    4 -18 1
    -4 -18 -1
    4 -18 1
    -4 18 -1
    -4 18 -1
    4 18 1
    -4 18 -1
    4 18 1
    4 18 1
    4 18 1
    -6 -18 -1
    -6 -18 -1
    -6 -18 -1
    6 -18 1
    6 -18 1
    6 -18 1
    6 -18 1
    -6 -18 -1
    6 18 1
    -6 18 -1
    6 18 1
    6 18 1
    -6 18 -1
    -6 18 -1
    6 18 1
    8 -18 1
    8 -18 1
    -8 -18 -1
    8 -18 1
    -8 -18 -1
    8 -18 1
    -8 -18 -1
    -8 -18 -1
    -8 18 -1
    8 18 1
    8 18 1
    -8 18 -1
    8 18 1
    -8 18 -1
    -10 -18 -1
    -10 -18 -1
    10 -18 1
    10 -18 1
    -10 -18 -1
    10 -18 1
    10 -18 1
    -10 -18 -1
    -10 18 -1
    -10 18 -1
    10 18 1
    10 18 1
    10 18 1
    -10 18 -1
    -12 -18 -1
    12 -18 1
    -12 -18 -1
    12 -18 1
    12 -18 1
    -12 -18 -1
    12 -18 1
    -12 -18 -1
    12 -18 1
    12 18 1
    -12 18 -1
    -12 18 -1
    -12 18 -1
    12 18 1
    12 18 1
    14 -18 1
    -14 -18 -1
    -14 -18 -1
    14 -18 1
    14 -18 1
    -14 -18 -1
    -14 -18 -1
    14 -18 1
    14 18 1
    -14 18 -1
    -14 18 -1
    14 18 1
    -14 18 -1
    14 18 1
    16 -18 1
    -16 -18 -1
    -16 -18 -1
    -16 -18 -1
    16 -18 1
    16 -18 1
    -16 -18 -1
    16 -18 1
    -16 -18 -1
    16 18 1
    16 18 1
    -16 18 -1
    16 18 1
    18 -18 1
    -18 -18 -1
    18 -18 1
    -18 -18 -1
    18 -18 1
    -18 -18 -1
    18 -18 1
    -18 -18 -1
    18 18 1
    18 18 1
    18 18 1
    -18 18 -1
    20 -18 1
    20 -18 1
    -20 -18 -1
    20 -18 1
    -20 -18 -1
    20 -18 1
    -20 -18 -1
    -20 -18 -1
    20 18 1
    20 18 1
    20 18 1
    -22 -18 -1
    22 -18 1
    22 -18 1
    22 18 1
    22 18 1
    -19 -19 1
    19 -19 -1
    19 -19 -1
    -19 -19 1
    19 -19 -1
    19 -19 -1
    -19 -19 1
    -19 -19 1
    19 19 -1
    19 19 -1
    -19 19 1
    19 19 -1
    17 -19 -1
    17 -19 -1
    -17 -19 1
    -17 -19 1
    -17 -19 1
    17 -19 -1
    17 -19 -1
    -17 -19 1
    17 19 -1
    17 19 -1
    -17 19 1
    17 19 -1
    15 -19 -1
    15 -19 -1
    -15 -19 1
    -15 -19 1
    15 -19 -1
    -15 -19 1
    -15 -19 1
    15 -19 -1
    -15 19 1
    15 19 -1
    15 19 -1
    15 19 -1
    13 -19 -1
    13 -19 -1
    13 -19 -1
    -13 -19 1
    -13 -19 1
    13 -19 -1
    -13 -19 1
    -13 -19 1
    13 19 -1
    -13 19 1
    13 19 -1
    13 19 -1
    -11 -19 1
    11 -19 -1
    -11 -19 1
    11 -19 -1
    -11 -19 1
    11 -19 -1
    11 -19 -1
    -11 -19 1
    11 -19 -1
    -11 19 1
    11 19 -1
    11 19 -1
    -11 19 1
    11 19 -1
    -11 19 1
    -9 -19 1
    -9 -19 1
    9 -19 -1
    -9 -19 1
    9 -19 -1
    9 -19 -1
    -9 -19 1
    9 19 -1
    -9 19 1
    -9 19 1
    9 19 -1
    9 19 -1
    -9 19 1
    7 -19 -1
    7 -19 -1
    -7 -19 1
    -7 -19 1
    -7 -19 1
    7 -19 -1
    7 -19 -1
    -7 -19 1
    7 19 -1
    -7 19 1
    -7 19 1
    7 19 -1
    7 19 -1
    -5 -19 1
    -5 -19 1
    5 -19 -1
    -5 -19 1
    5 -19 -1
    5 -19 -1
    -5 -19 1
    5 -19 -1
    5 19 -1
    -5 19 1
    5 19 -1
    -5 19 1
    -5 19 1
    5 19 -1
    -3 -19 1
    -3 -19 1
    -3 -19 1
    -3 -19 1
    3 -19 -1
    3 -19 -1
    3 -19 -1
    3 -19 -1
    3 19 -1
    -3 19 1
    -3 19 1
    3 19 -1
    3 19 -1
    -3 19 1
    1 -19 -1
    -1 -19 1
    1 -19 -1
    -1 -19 1
    -1 -19 1
    -1 -19 1
    1 -19 -1
    1 -19 -1
    1 19 -1
    -1 19 1
    -1 19 1
    -1 19 1
    -1 19 1
    1 19 -1
    1 19 -1
    -1 -19 -1
    -1 -19 -1
    -1 -19 -1
    1 -19 1
    1 -19 1
    1 -19 1
    1 -19 1
    -1 -19 -1
    -1 19 -1
    -1 19 -1
    -1 19 -1
    -1 19 -1
    1 19 1
    1 19 1
    1 19 1
    1 19 1
    -3 -19 -1
    3 -19 1
    -3 -19 -1
    -3 -19 -1
    3 -19 1
    -3 -19 -1
    3 -19 1
    3 -19 1
    3 19 1
    3 19 1
    -3 19 -1
    -3 19 -1
    3 19 1
    -3 19 -1
    -3 19 -1
    -5 -19 -1
    -5 -19 -1
    -5 -19 -1
    5 -19 1
    5 -19 1
    5 -19 1
    5 -19 1
    -5 -19 -1
    5 19 1
    5 19 1
    -5 19 -1
    5 19 1
    -5 19 -1
    5 19 1
    7 -19 1
    -7 -19 -1
    7 -19 1
    7 -19 1
    -7 -19 -1
    -7 -19 -1
    -7 -19 -1
    7 -19 1
    -7 19 -1
    -7 19 -1
    7 19 1
    -7 19 -1
    7 19 1
    7 19 1
    -9 -19 -1
    -9 -19 -1
    9 -19 1
    9 -19 1
    -9 -19 -1
    9 -19 1
    9 -19 1
    -9 -19 -1
    -9 19 -1
    -9 19 -1
    -9 19 -1
    9 19 1
    9 19 1
    9 19 1
    -11 -19 -1
    11 -19 1
    -11 -19 -1
    -11 -19 -1
    11 -19 1
    11 -19 1
    11 -19 1
    -11 -19 -1
    -11 19 -1
    11 19 1
    11 19 1
    11 19 1
    -11 19 -1
    -11 19 -1
    13 -19 1
    13 -19 1
    -13 -19 -1
    -13 -19 -1
    13 -19 1
    -13 -19 -1
    13 -19 1
    -13 -19 -1
    -13 19 -1
    13 19 1
    13 19 1
    13 19 1
    15 -19 1
    -15 -19 -1
    15 -19 1
    -15 -19 -1
    -15 -19 -1
    -15 -19 -1
    -15 -19 -1
    15 -19 1
    15 -19 1
    15 19 1
    15 19 1
    15 19 1
    -15 19 -1
    17 -19 1
    17 -19 1
    17 -19 1
    -17 -19 -1
    -17 -19 -1
    -17 -19 -1
    -17 -19 -1
    17 -19 1
    17 19 1
    17 19 1
    -17 19 -1
    17 19 1
    19 -19 1
    19 -19 1
    19 -19 1
    -19 -19 -1
    -19 -19 -1
    19 -19 1
    -19 -19 -1
    -19 -19 -1
    19 19 1
    19 19 1
    19 19 1
    18 -20 -1
    18 -20 -1
    -18 -20 1
    -18 -20 1
    18 -20 -1
    -18 -20 1
    18 -20 -1
    18 20 -1
    18 20 -1
    -18 20 1
    18 20 -1
    16 -20 -1
    -16 -20 1
    16 -20 -1
    -16 -20 1
    16 -20 -1
    -16 -20 1
    16 -20 -1
    -16 -20 1
    16 20 -1
    16 20 -1
    16 20 -1
    -14 -20 1
    -14 -20 1
    -14 -20 1
    14 -20 -1
    14 -20 -1
    14 -20 -1
    -14 -20 1
    -14 20 1
    14 20 -1
    14 20 -1
    14 20 -1
    12 -20 -1
    12 -20 -1
    -12 -20 1
    12 -20 -1
    -12 -20 1
    -12 -20 1
    -12 -20 1
    12 -20 -1
    12 20 -1
    12 20 -1
    -12 20 1
    12 20 -1
    -10 -20 1
    10 -20 -1
    -10 -20 1
    10 -20 -1
    -10 -20 1
    10 -20 -1
    -10 -20 1
    -10 20 1
    10 20 -1
    10 20 -1
    -10 20 1
    10 20 -1
    8 -20 -1
    8 -20 -1
    8 -20 -1
    -8 -20 1
    -8 -20 1
    -8 -20 1
    8 -20 -1
    -8 -20 1
    -8 20 1
    8 20 -1
    -8 20 1
    8 20 -1
    8 20 -1
    -8 20 1
    6 -20 -1
    6 -20 -1
    -6 -20 1
    -6 -20 1
    -6 -20 1
    6 -20 -1
    6 -20 -1
    -6 -20 1
    -6 20 1
    -6 20 1
    6 20 -1
    6 20 -1
    -6 20 1
    6 20 -1
    -4 -20 1
    4 -20 -1
    4 -20 -1
    -4 -20 1
    4 -20 -1
    -4 -20 1
    4 -20 -1
    4 20 -1
    -4 20 1
    4 20 -1
    4 20 -1
    -4 20 1
    2 -20 -1
    2 -20 -1
    -2 -20 1
    -2 -20 1
    -2 -20 1
    2 -20 -1
    2 -20 -1
    -2 -20 1
    2 20 -1
    -2 20 1
    -2 20 1
    -2 20 1
    2 20 -1
    2 20 -1
    0 -20 1
    0 -20 1
    0 -20 -1
    0 -20 -1
    0 -20 1
    0 -20 -1
    0 -20 1
    0 -20 -1
    0 20 1
    0 20 1
    0 20 -1
    0 20 1
    0 20 -1
    0 20 -1
    0 20 1
    0 20 -1
    2 -20 1
    2 -20 1
    -2 -20 -1
    -2 -20 -1
    -2 -20 -1
    2 -20 1
    -2 -20 -1
    2 -20 1
    2 20 1
    -2 20 -1
    2 20 1
    -2 20 -1
    -2 20 -1
    -2 20 -1
    2 20 1
    2 20 1
    -4 -20 -1
    -4 -20 -1
    4 -20 1
    -4 -20 -1
    4 -20 1
    4 -20 1
    4 -20 1
    -4 -20 -1
    4 20 1
    4 20 1
    4 20 1
    4 20 1
    -4 20 -1
    -4 20 -1
    6 -20 1
    6 -20 1
    -6 -20 -1
    -6 -20 -1
    -6 -20 -1
    6 -20 1
    6 -20 1
    -6 -20 -1
    6 20 1
    6 20 1
    -6 20 -1
    -6 20 -1
    6 20 1
    -6 20 -1
    -8 -20 -1
    8 -20 1
    -8 -20 -1
    -8 -20 -1
    8 -20 1
    -8 -20 -1
    8 -20 1
    8 -20 1
    8 20 1
    8 20 1
    -8 20 -1
    8 20 1
    -8 20 -1
    -8 20 -1
    -10 -20 -1
    10 -20 1
    -10 -20 -1
    -10 -20 -1
    10 -20 1
    -10 -20 -1
    -10 20 -1
    10 20 1
    10 20 1
    10 20 1
    -12 -20 -1
    -12 -20 -1
    -12 -20 -1
    12 -20 1
    12 -20 1
    -12 -20 -1
    12 -20 1
    12 -20 1
    -12 20 -1
    12 20 1
    12 20 1
    12 20 1
    -14 -20 -1
    -14 -20 -1
    14 -20 1
    -14 -20 -1
    14 -20 1
    14 -20 1
    14 -20 1
    -14 -20 -1
    -14 20 -1
    14 20 1
    14 20 1
    14 20 1
    16 -20 1
    16 -20 1
    -16 -20 -1
    16 -20 1
    -16 -20 -1
    -16 -20 -1
    -16 -20 -1
    -16 20 -1
    16 20 1
    16 20 1
    16 20 1
    -18 -20 -1
    18 -20 1
    -18 -20 -1
    18 -20 1
    -18 -20 -1
    18 -20 1
    -18 -20 -1
    18 -20 1
    18 20 1
    18 20 1
    -18 20 -1
    18 20 1
    -15 -21 1
    15 -21 -1
    15 -21 -1
    15 -21 -1
    -15 -21 1
    -15 -21 1
    -15 -21 1
    15 -21 -1
    -15 21 1
    15 21 -1
    15 21 -1
    15 21 -1
    13 -21 -1
    -13 -21 1
    13 -21 -1
    -13 -21 1
    -13 -21 1
    13 -21 -1
    13 -21 -1
    -13 -21 1
    13 21 -1
    -13 21 1
    13 21 -1
    13 21 -1
    11 -21 -1
    -11 -21 1
    -11 -21 1
    11 -21 -1
    11 -21 -1
    -11 -21 1
    11 -21 -1
    11 21 -1
    -11 21 1
    11 21 -1
    11 21 -1
    9 -21 -1
    -9 -21 1
    -9 -21 1
    9 -21 -1
    -9 -21 1
    -9 -21 1
    9 21 -1
    9 21 -1
    9 21 -1
    -9 21 1
    7 -21 -1
    -7 -21 1
    -7 -21 1
    7 -21 -1
    7 -21 -1
    -7 -21 1
    -7 -21 1
    -7 21 1
    7 21 -1
    7 21 -1
    7 21 -1
    -5 -21 1
    5 -21 -1
    5 -21 -1
    5 -21 -1
    -5 -21 1
    -5 -21 1
    5 -21 -1
    -5 -21 1
    -5 21 1
    5 21 -1
    5 21 -1
    5 21 -1
    -5 21 1
    -5 21 1
    3 -21 -1
    3 -21 -1
    3 -21 -1
    -3 -21 1
    3 -21 -1
    -3 -21 1
    -3 -21 1
    -3 -21 1
    -3 21 1
    3 21 -1
    -3 21 1
    3 21 -1
    -3 21 1
    1 -21 -1
    1 -21 -1
    -1 -21 1
    -1 -21 1
    1 -21 -1
    -1 -21 1
    -1 -21 1
    1 -21 -1
    -1 21 1
    1 21 -1
    1 21 -1
    -1 21 1
    1 21 -1
    -1 21 1
    -1 21 1
    1 -21 1
    -1 -21 -1
    1 -21 1
    -1 -21 -1
    1 -21 1
    -1 -21 -1
    -1 -21 -1
    1 -21 1
    -1 21 -1
    1 21 1
    1 21 1
    -1 21 -1
    1 21 1
    1 21 1
    -1 21 -1
    -1 21 -1
    -3 -21 -1
    -3 -21 -1
    3 -21 1
    3 -21 1
    -3 -21 -1
    -3 -21 -1
    3 -21 1
    3 -21 1
    3 21 1
    -3 21 -1
    -3 21 -1
    3 21 1
    3 21 1
    -3 21 -1
    -5 -21 -1
    5 -21 1
    5 -21 1
    -5 -21 -1
    -5 -21 -1
    5 -21 1
    -5 -21 -1
    -5 21 -1
    5 21 1
    -5 21 -1
    -5 21 -1
    5 21 1
    5 21 1
    7 -21 1
    7 -21 1
    -7 -21 -1
    -7 -21 -1
    7 -21 1
    -7 -21 -1
    -7 -21 -1
    7 21 1
    7 21 1
    -7 21 -1
    7 21 1
    -9 -21 -1
    9 -21 1
    9 -21 1
    -9 -21 -1
    9 -21 1
    -9 -21 -1
    -9 -21 -1
    9 21 1
    9 21 1
    9 21 1
    -9 21 -1
    11 -21 1
    11 -21 1
    -11 -21 -1
    -11 -21 -1
    -11 -21 -1
    -11 -21 -1
    11 -21 1
    -11 21 -1
    11 21 1
    11 21 1
    11 21 1
    -13 -21 -1
    13 -21 1
    -13 -21 -1
    13 -21 1
    13 -21 1
    13 -21 1
    13 21 1
    13 21 1
    13 21 1
    -13 21 -1
    -15 -21 -1
    -15 -21 -1
    15 -21 1
    -15 -21 -1
    15 -21 1
    -15 -21 -1
    15 -21 1
    15 -21 1
    15 21 1
    -15 21 -1
    15 21 1
    -12 -22 1
    12 -22 -1
    12 -22 -1
    -12 -22 1
    12 -22 -1
    12 -22 -1
    -12 -22 1
    12 22 -1
    12 22 -1
    12 22 -1
    -12 22 1
    10 -22 -1
    -10 -22 1
    -10 -22 1
    10 -22 -1
    -10 -22 1
    10 -22 -1
    10 -22 -1
    10 22 -1
    10 22 -1
    -10 22 1
    10 22 -1
    -8 -22 1
    -8 -22 1
    -8 -22 1
    8 -22 -1
    8 -22 -1
    8 -22 -1
    8 22 -1
    8 22 -1
    -8 22 1
    8 22 -1
    6 -22 -1
    -6 -22 1
    6 -22 -1
    6 -22 -1
    -6 -22 1
    6 22 -1
    -6 22 1
    6 22 -1
    6 22 -1
    -4 -22 1
    4 -22 -1
    4 -22 -1
    -4 -22 1
    4 -22 -1
    -4 -22 1
    4 22 -1
    4 22 -1
    4 22 -1
    -4 22 1
    -2 -22 1
    2 -22 -1
    -2 -22 1
    -2 -22 1
    2 -22 -1
    2 -22 -1
    -2 22 1
    2 22 -1
    2 22 -1
    -2 22 1
    2 22 -1
    0 -22 1
    0 -22 -1
    0 -22 -1
    0 -22 -1
    0 -22 1
    0 -22 1
    0 -22 -1
    0 22 -1
    0 22 1
    0 22 1
    0 22 -1
    0 22 1
    0 22 1
    -2 -22 -1
    2 -22 1
    -2 -22 -1
    -2 -22 -1
    2 -22 1
    -2 -22 -1
    2 -22 1
    -2 22 -1
    2 22 1
    2 22 1
    2 22 1
    2 22 1
    -2 22 -1
    4 -22 1
    -4 -22 -1
    -4 -22 -1
    4 -22 1
    4 -22 1
    -4 -22 -1
    -4 -22 -1
    4 22 1
    4 22 1
    4 22 1
    -6 -22 -1
    6 -22 1
    -6 -22 -1
    -6 -22 -1
    6 -22 1
    6 -22 1
    -6 -22 -1
    -6 22 -1
    6 22 1
    6 22 1
    6 22 1
    -8 -22 -1
    8 -22 1
    -8 -22 -1
    8 -22 1
    8 -22 1
    -8 -22 -1
    8 22 1
    8 22 1
    -8 22 -1
    8 22 1
    -10 -22 -1
    10 -22 1
    -10 -22 -1
    10 -22 1
    -10 -22 -1
    10 22 1
    10 22 1
    -10 22 -1
    10 22 1
    12 -22 1
    12 -22 1
    12 -22 1
    -12 -22 -1
    -12 -22 -1
    12 -22 1
    -12 -22 -1
    12 22 1
    -12 22 -1
    12 22 1
    -9 -23 1
    9 -23 -1
    9 -23 -1
    9 -23 -1
    -9 -23 1
    -9 -23 1
    9 23 -1
    -9 23 1
    9 23 -1
    7 -23 -1
    -7 -23 1
    7 -23 -1
    -7 -23 1
    -7 -23 1
    7 -23 -1
    7 23 -1
    7 23 -1
    -5 -23 1
    5 -23 -1
    5 -23 -1
    -5 -23 1
    -5 -23 1
    5 23 -1
    -5 23 1
    5 23 -1
    3 -23 -1
    3 -23 -1
    -3 -23 1
    3 -23 -1
    -3 -23 1
    -3 -23 1
    -3 23 1
    3 23 -1
    3 23 -1
    -1 -23 1
    -1 -23 1
    -1 -23 1
    1 -23 -1
    1 -23 -1
    1 -23 -1
    1 23 -1
    1 23 -1
    -1 23 1
    -1 -23 -1
    -1 -23 -1
    1 -23 1
    1 -23 1
    1 -23 1
    -1 -23 -1
    1 23 1
    -1 23 -1
    1 23 1
    -1 23 -1
    -3 -23 -1
    -3 -23 -1
    -3 -23 -1
    3 -23 1
    3 -23 1
    3 -23 1
    3 23 1
    -3 23 -1
    3 23 1
    5 -23 1
    -5 -23 -1
    -5 -23 -1
    5 -23 1
    -5 -23 -1
    5 -23 1
    5 23 1
    -5 23 -1
    5 23 1
    5 23 1
    7 -23 1
    -7 -23 -1
    7 -23 1
    -7 -23 -1
    7 -23 1
    -7 -23 -1
    7 23 1
    7 23 1
    -7 23 -1
    7 23 1
    9 -23 1
    -9 -23 -1
    -9 -23 -1
    -9 -23 -1
    9 -23 1
    9 23 1
    9 23 1
    9 23 1
    -9 23 -1
    4 -24 -1
    -4 -24 1
    -4 -24 1
    4 -24 -1
    4 24 -1
    4 24 -1
    -4 24 1
    2 -24 -1
    2 -24 -1
    -2 -24 1
    2 -24 -1
    -2 -24 1
    -2 -24 1
    2 24 -1
    -2 24 1
    2 24 -1
    0 -24 1
    0 -24 -1
    0 -24 -1
    0 -24 1
    0 -24 1
    0 24 -1
    0 24 1
    0 24 -1
    -2 -24 -1
    2 -24 1
    2 -24 1
    -2 -24 -1
    2 -24 1
    2 24 1
    -2 24 -1
    2 24 1
    -4 -24 -1
    4 -24 1
    4 -24 1
    -4 -24 -1
    4 24 1
    -32 0 2
    32 0 -2
    32 0 -2
    30 0 -2
    -30 0 2
    30 0 -2
    30 0 -2
    30 0 -2
    28 0 -2
    28 0 -2
    -28 0 2
    28 0 -2
    -28 0 2
    28 0 -2
    -28 0 2
    -26 0 2
    26 0 -2
    -26 0 2
    26 0 -2
    -26 0 2
    -26 0 2
    26 0 -2
    24 0 -2
    24 0 -2
    24 0 -2
    -24 0 2
    -24 0 2
    24 0 -2
    -24 0 2
    -24 0 2
    -22 0 2
    22 0 -2
    22 0 -2
    -22 0 2
    -22 0 2
    -22 0 2
    22 0 -2
    22 0 -2
    20 0 -2
    -20 0 2
    20 0 -2
    -20 0 2
    -20 0 2
    -20 0 2
    20 0 -2
    20 0 -2
    -18 0 2
    18 0 -2
    18 0 -2
    -18 0 2
    18 0 -2
    18 0 -2
    -18 0 2
    -18 0 2
    16 0 -2
    -16 0 2
    16 0 -2
    -16 0 2
    -16 0 2
    16 0 -2
    16 0 -2
    -14 0 2
    14 0 -2
    -14 0 2
    14 0 -2
    14 0 -2
    -14 0 2
    14 0 -2
    -12 0 2
    12 0 -2
    12 0 -2
    -12 0 2
    12 0 -2
    -12 0 2
    12 0 -2
    -10 0 2
    -10 0 2
    -10 0 2
    10 0 -2
    -10 0 2
    10 0 -2
    10 0 -2
    10 0 -2
    8 0 -2
    -8 0 2
    -8 0 2
    -8 0 2
    -8 0 2
    8 0 -2
    8 0 -2
    8 0 -2
    -6 0 2
    -6 0 2
    6 0 -2
    -6 0 2
    6 0 -2
    -6 0 2
    6 0 -2
    6 0 -2
    4 0 -2
    4 0 -2
    4 0 -2
    -4 0 2
    -4 0 2
    -4 0 2
    4 0 -2
    -4 0 2
    -4 0 -2
    4 0 2
    4 0 2
    -4 0 -2
    4 0 2
    4 0 2
    -4 0 -2
    -6 0 -2
    6 0 2
    6 0 2
    8 0 2
    8 0 2
    -8 0 -2
    8 0 2
    -8 0 -2
    8 0 2
    -8 0 -2
    -10 0 -2
    10 0 2
    -10 0 -2
    -10 0 -2
    10 0 2
    10 0 2
    10 0 2
    -12 0 -2
    12 0 2
    12 0 2
    12 0 2
    -12 0 -2
    -12 0 -2
    12 0 2
    14 0 2
    14 0 2
    14 0 2
    -14 0 -2
    -14 0 -2
    -14 0 -2
    14 0 2
    -16 0 -2
    16 0 2
    -16 0 -2
    16 0 2
    16 0 2
    16 0 2
    -16 0 -2
    18 0 2
    18 0 2
    -18 0 -2
    18 0 2
    18 0 2
    -18 0 -2
    -18 0 -2
    20 0 2
    20 0 2
    -20 0 -2
    20 0 2
    -20 0 -2
    -20 0 -2
    20 0 2
    22 0 2
    -22 0 -2
    22 0 2
    -22 0 -2
    22 0 2
    22 0 2
    -22 0 -2
    -24 0 -2
    24 0 2
    -24 0 -2
    -24 0 -2
    24 0 2
    24 0 2
    24 0 2
    26 0 2
    26 0 2
    26 0 2
    -26 0 -2
    26 0 2
    -26 0 -2
    26 0 2
    28 0 2
    -28 0 -2
    28 0 2
    -28 0 -2
    -28 0 -2
    28 0 2
    30 0 2
    30 0 2
    30 0 2
    -30 0 -2
    32 0 2
    32 0 2
    32 0 2
    -32 0 -2
    33 -1 -2
    33 -1 -2
    33 -1 -2
    -33 -1 2
    33 -1 -2
    33 1 -2
    33 1 -2
    -33 1 2
    31 -1 -2
    -31 -1 2
    31 -1 -2
    31 -1 -2
    31 -1 -2
    -31 1 2
    31 1 -2
    31 1 -2
    31 1 -2
    29 -1 -2
    29 -1 -2
    -29 -1 2
    29 -1 -2
    29 -1 -2
    -29 1 2
    -29 1 2
    29 1 -2
    29 1 -2
    29 1 -2
    29 1 -2
    27 -1 -2
    27 -1 -2
    -27 -1 2
    27 -1 -2
    27 -1 -2
    -27 -1 2
    -27 -1 2
    -27 1 2
    27 1 -2
    -27 1 2
    27 1 -2
    27 1 -2
    27 1 -2
    -27 1 2
    -27 1 2
    -25 -1 2
    25 -1 -2
    -25 -1 2
    25 -1 -2
    -25 -1 2
    25 -1 -2
    -25 -1 2
    25 -1 -2
    -25 1 2
    25 1 -2
    -25 1 2
    25 1 -2
    25 1 -2
    25 1 -2
    -25 1 2
    -23 -1 2
    23 -1 -2
    -23 -1 2
    23 -1 -2
    23 -1 -2
    23 -1 -2
    -23 -1 2
    -23 -1 2
    -23 1 2
    -23 1 2
    23 1 -2
    23 1 -2
    -23 1 2
    23 1 -2
    23 1 -2
    -23 1 2
    -21 -1 2
    -21 -1 2
    21 -1 -2
    21 -1 -2
    -21 -1 2
    21 -1 -2
    21 -1 -2
    -21 -1 2
    21 1 -2
    -21 1 2
    21 1 -2
    -21 1 2
    -21 1 2
    -21 1 2
    21 1 -2
    21 1 -2
    -19 -1 2
    19 -1 -2
    -19 -1 2
    19 -1 -2
    19 -1 -2
    -19 -1 2
    -19 -1 2
    -19 1 2
    -19 1 2
    19 1 -2
    -19 1 2
    19 1 -2
    19 1 -2
    19 1 -2
    -19 1 2
    17 -1 -2
    17 -1 -2
    -17 -1 2
    -17 -1 2
    -17 -1 2
    17 -1 -2
    17 -1 -2
    -17 1 2
    17 1 -2
    17 1 -2
    17 1 -2
    -17 1 2
    -17 1 2
    -17 1 2
    17 1 -2
    15 -1 -2
    -15 -1 2
    15 -1 -2
    15 -1 -2
    -15 -1 2
    15 -1 -2
    -15 -1 2
    -15 1 2
    -15 1 2
    -15 1 2
    15 1 -2
    15 1 -2
    15 1 -2
    -15 1 2
    15 1 -2
    -13 -1 2
    13 -1 -2
    13 -1 -2
    13 -1 -2
    -13 -1 2
    -13 -1 2
    -13 -1 2
    13 -1 -2
    13 1 -2
    -13 1 2
    -13 1 2
    13 1 -2
    -13 1 2
    13 1 -2
    13 1 -2
    -11 -1 2
    11 -1 -2
    -11 -1 2
    -11 -1 2
    -11 -1 2
    11 -1 -2
    11 -1 -2
    11 1 -2
    11 1 -2
    -11 1 2
    -11 1 2
    11 1 -2
    -11 1 2
    9 -1 -2
    9 -1 -2
    -9 -1 2
    9 -1 -2
    9 -1 -2
    -9 -1 2
    -9 -1 2
    -9 -1 2
    -9 1 2
    -9 1 2
    -9 1 2
    9 1 -2
    9 1 -2
    9 1 -2
    9 1 -2
    -7 -1 2
    7 -1 -2
    -7 -1 2
    7 -1 -2
    -7 -1 2
    -7 -1 2
    7 -1 -2
    7 -1 -2
    7 1 -2
    -7 1 2
    7 1 -2
    -7 1 2
    -7 1 2
    7 1 -2
    -7 1 2
    7 1 -2
    5 -1 -2
    -5 -1 2
    5 -1 -2
    -5 -1 2
    -5 -1 2
    5 -1 -2
    -5 -1 2
    5 -1 -2
    -5 1 2
    -5 1 2
    5 1 -2
    5 1 -2
    5 1 -2
    -5 1 2
    5 1 -2
    -5 1 2
    3 -1 -2
    3 -1 -2
    3 -1 -2
    -3 -1 2
    -3 -1 2
    3 -1 -2
    -3 -1 2
    -3 -1 2
    -3 1 2
    3 1 -2
    -3 1 2
    3 1 -2
    -3 1 2
    3 1 -2
    -3 1 2
    3 1 -2
    -3 -1 -2
    -3 -1 -2
    3 1 2
    3 1 2
    3 1 2
    3 1 2
    5 -1 2
    5 -1 2
    -5 -1 -2
    5 -1 2
    -5 -1 -2
    -5 -1 -2
    5 -1 2
    5 1 2
    -5 1 -2
    5 1 2
    5 1 2
    5 1 2
    -5 1 -2
    7 -1 2
    -7 -1 -2
    7 -1 2
    7 -1 2
    7 -1 2
    -7 -1 -2
    -7 -1 -2
    7 1 2
    -7 1 -2
    -7 1 -2
    7 1 2
    -7 1 -2
    7 1 2
    7 1 2
    -7 1 -2
    7 1 2
    -9 -1 -2
    9 -1 2
    9 -1 2
    -9 -1 -2
    9 -1 2
    9 -1 2
    -9 -1 -2
    -9 1 -2
    -9 1 -2
    -9 1 -2
    9 1 2
    9 1 2
    9 1 2
    -9 1 -2
    9 1 2
    11 -1 2
    11 -1 2
    -11 -1 -2
    11 -1 2
    11 -1 2
    -11 -1 -2
    -11 -1 -2
    -11 1 -2
    11 1 2
    11 1 2
    11 1 2
    11 1 2
    -11 1 -2
    -11 1 -2
    13 -1 2
    -13 -1 -2
    13 -1 2
    -13 -1 -2
    13 -1 2
    -13 -1 -2
    13 -1 2
    -13 1 -2
    -13 1 -2
    13 1 2
    13 1 2
    13 1 2
    -13 1 -2
    13 1 2
    15 -1 2
    -15 -1 -2
    -15 -1 -2
    15 -1 2
    15 -1 2
    15 -1 2
    -15 -1 -2
    15 1 2
    -15 1 -2
    -15 1 -2
    -15 1 -2
    -15 1 -2
    15 1 2
    15 1 2
    15 1 2
    17 -1 2
    -17 -1 -2
    -17 -1 -2
    17 -1 2
    17 -1 2
    17 -1 2
    -17 1 -2
    17 1 2
    17 1 2
    -17 1 -2
    17 1 2
    -17 1 -2
    17 1 2
    -19 -1 -2
    19 -1 2
    -19 -1 -2
    19 -1 2
    19 -1 2
    19 -1 2
    -19 -1 -2
    -19 1 -2
    19 1 2
    -19 1 -2
    19 1 2
    -19 1 -2
    19 1 2
    19 1 2
    -21 -1 -2
    21 -1 2
    21 -1 2
    -21 -1 -2
    21 -1 2
    -21 -1 -2
    21 -1 2
    21 1 2
    21 1 2
    -21 1 -2
    -21 1 -2
    21 1 2
    -21 1 -2
    21 1 2
    21 1 2
    -23 -1 -2
    23 -1 2
    23 -1 2
    -23 -1 -2
    23 -1 2
    -23 -1 -2
    23 -1 2
    23 1 2
    23 1 2
    -23 1 -2
    23 1 2
    -23 1 -2
    -23 1 -2
    23 1 2
    23 1 2
    -25 -1 -2
    25 -1 2
    25 -1 2
    -25 -1 -2
    25 -1 2
    25 -1 2
    -25 -1 -2
    25 1 2
    25 1 2
    -25 1 -2
    25 1 2
    -25 1 -2
    -25 1 -2
    -27 -1 -2
    27 -1 2
    27 -1 2
    27 -1 2
    -27 -1 -2
    -27 -1 -2
    27 -1 2
    -27 1 -2
    27 1 2
    -27 1 -2
    27 1 2
    27 1 2
    -27 1 -2
    -29 -1 -2
    29 -1 2
    29 -1 2
    29 -1 2
    29 -1 2
    29 -1 2
    -29 1 -2
    29 1 2
    29 1 2
    29 1 2
    31 -1 2
    -31 -1 -2
    31 -1 2
    -31 1 -2
    31 1 2
    31 1 2
    31 1 2
    32 -2 -2
    32 -2 -2
    32 -2 -2
    32 -2 -2
    -32 -2 2
    32 2 -2
    -32 2 2
    32 2 -2
    30 -2 -2
    30 -2 -2
    30 -2 -2
    30 -2 -2
    -30 -2 2
    30 2 -2
    30 2 -2
    -30 2 2
    -30 2 2
    30 2 -2
    -28 -2 2
    -28 -2 2
    28 -2 -2
    28 -2 -2
    28 -2 -2
    28 -2 -2
    -28 2 2
    -28 2 2
    28 2 -2
    -28 2 2
    28 2 -2
    28 2 -2
    26 -2 -2
    26 -2 -2
    26 -2 -2
    -26 -2 2
    -26 -2 2
    -26 -2 2
    26 -2 -2
    26 2 -2
    26 2 -2
    -26 2 2
    26 2 -2
    -26 2 2
    -26 2 2
    -26 2 2
    -24 -2 2
    -24 -2 2
    -24 -2 2
    24 -2 -2
    -24 -2 2
    24 -2 -2
    24 -2 -2
    24 2 -2
    -24 2 2
    -24 2 2
    24 2 -2
    -24 2 2
    24 2 -2
    -24 2 2
    24 2 -2
    22 -2 -2
    -22 -2 2
    22 -2 -2
    22 -2 -2
    22 -2 -2
    -22 -2 2
    -22 -2 2
    22 2 -2
    22 2 -2
    -22 2 2
    -22 2 2
    22 2 -2
    -22 2 2
    -22 2 2
    22 2 -2
    -20 -2 2
    -20 -2 2
    20 -2 -2
    20 -2 -2
    20 -2 -2
    20 -2 -2
    -20 -2 2
    -20 2 2
    20 2 -2
    20 2 -2
    20 2 -2
    20 2 -2
    -20 2 2
    -20 2 2
    -20 2 2
    -18 -2 2
    -18 -2 2
    18 -2 -2
    18 -2 -2
    18 -2 -2
    18 -2 -2
    18 2 -2
    -18 2 2
    -18 2 2
    -18 2 2
    18 2 -2
    18 2 -2
    18 2 -2
    16 -2 -2
    -16 -2 2
    16 -2 -2
    -16 -2 2
    -16 -2 2
    16 -2 -2
    16 -2 -2
    16 2 -2
    -16 2 2
    -16 2 2
    -16 2 2
    16 2 -2
    -16 2 2
    16 2 -2
    16 2 -2
    14 -2 -2
    -14 -2 2
    -14 -2 2
    14 -2 -2
    -14 -2 2
    -14 -2 2
    14 -2 -2
    14 -2 -2
    14 2 -2
    -14 2 2
    -14 2 2
    14 2 -2
    -14 2 2
    14 2 -2
    14 2 -2
    -14 2 2
    12 -2 -2
    12 -2 -2
    -12 -2 2
    -12 -2 2
    12 -2 -2
    -12 -2 2
    -12 -2 2
    12 -2 -2
    -12 2 2
    12 2 -2
    -12 2 2
    12 2 -2
    12 2 -2
    -12 2 2
    12 2 -2
    -10 -2 2
    -10 -2 2
    -10 -2 2
    10 -2 -2
    10 -2 -2
    -10 -2 2
    10 -2 -2
    10 -2 -2
    10 2 -2
    10 2 -2
    -10 2 2
    10 2 -2
    -10 2 2
    -10 2 2
    10 2 -2
    8 -2 -2
    -8 -2 2
    -8 -2 2
    -8 -2 2
    8 -2 -2
    8 -2 -2
    8 -2 -2
    -8 -2 2
    -8 2 2
    8 2 -2
    8 2 -2
    -8 2 2
    -8 2 2
    8 2 -2
    8 2 -2
    6 -2 -2
    6 -2 -2
    6 -2 -2
    6 -2 -2
    -6 -2 2
    -6 -2 2
    -6 -2 2
    -6 -2 2
    6 2 -2
    -6 2 2
    -6 2 2
    6 2 -2
    -6 2 2
    6 2 -2
    6 2 -2
    -4 -2 2
    4 -2 -2
    -4 -2 2
    4 -2 -2
    4 -2 -2
    -4 -2 2
    -4 2 2
    -4 2 2
    -4 2 2
    4 2 -2
    4 2 -2
    4 2 -2
    4 2 -2
    2 -2 -2
    -2 -2 2
    2 -2 -2
    -2 -2 2
    2 -2 -2
    2 -2 -2
    -2 2 2
    2 2 -2
    2 2 -2
    2 2 -2
    0 -2 -2
    0 -2 2
    0 -2 -2
    0 2 2
    0 2 -2
    0 2 2
    2 -2 2
    -2 -2 -2
    2 -2 2
    2 -2 2
    -2 -2 -2
    2 -2 2
    -2 -2 -2
    -2 2 -2
    2 2 2
    2 2 2
    2 2 2
    -2 2 -2
    -2 2 -2
    2 2 2
    -4 -2 -2
    -4 -2 -2
    4 -2 2
    4 -2 2
    -4 -2 -2
    -4 2 -2
    4 2 2
    4 2 2
    4 2 2
    -4 2 -2
    4 2 2
    -6 -2 -2
    -6 -2 -2
    6 -2 2
    6 -2 2
    6 -2 2
    -6 -2 -2
    6 -2 2
    -6 2 -2
    -6 2 -2
    6 2 2
    6 2 2
    6 2 2
    6 2 2
    -6 2 -2
    8 -2 2
    8 -2 2
    8 -2 2
    -8 -2 -2
    8 -2 2
    -8 -2 -2
    -8 -2 -2
    8 2 2
    -8 2 -2
    -8 2 -2
    -8 2 -2
    -8 2 -2
    8 2 2
    8 2 2
    10 -2 2
    10 -2 2
    10 -2 2
    10 -2 2
    -10 -2 -2
    -10 -2 -2
    -10 -2 -2
    10 2 2
    -10 2 -2
    -10 2 -2
    -10 2 -2
    -10 2 -2
    10 2 2
    10 2 2
    -12 -2 -2
    -12 -2 -2
    -12 -2 -2
    12 -2 2
    12 -2 2
    12 -2 2
    12 -2 2
    12 2 2
    -12 2 -2
    12 2 2
    -12 2 -2
    -12 2 -2
    -12 2 -2
    -14 -2 -2
    14 -2 2
    14 -2 2
    14 -2 2
    -14 -2 -2
    -14 -2 -2
    14 -2 2
    -14 2 -2
    14 2 2
    14 2 2
    -14 2 -2
    -14 2 -2
    14 2 2
    -14 2 -2
    16 -2 2
    -16 -2 -2
    -16 -2 -2
    -16 -2 -2
    16 -2 2
    16 -2 2
    16 -2 2
    -16 2 -2
    16 2 2
    -16 2 -2
    16 2 2
    -16 2 -2
    16 2 2
    -16 2 -2
    18 -2 2
    18 -2 2
    18 -2 2
    -18 -2 -2
    -18 -2 -2
    -18 -2 -2
    18 -2 2
    18 2 2
    -18 2 -2
    18 2 2
    -18 2 -2
    -18 2 -2
    18 2 2
    -18 2 -2
    20 -2 2
    -20 -2 -2
    -20 -2 -2
    -20 -2 -2
    20 -2 2
    20 -2 2
    20 -2 2
    20 2 2
    -20 2 -2
    20 2 2
    20 2 2
    -20 2 -2
    -20 2 -2
    -20 2 -2
    22 -2 2
    -22 -2 -2
    -22 -2 -2
    22 -2 2
    22 -2 2
    -22 -2 -2
    22 -2 2
    22 2 2
    22 2 2
    22 2 2
    -22 2 -2
    -22 2 -2
    -22 2 -2
    -24 -2 -2
    -24 -2 -2
    24 -2 2
    24 -2 2
    24 -2 2
    -24 -2 -2
    24 -2 2
    -24 2 -2
    -24 2 -2
    -24 2 -2
    24 2 2
    24 2 2
    24 2 2
    26 -2 2
    26 -2 2
    -26 -2 -2
    26 -2 2
    -26 -2 -2
    -26 -2 -2
    26 -2 2
    -26 2 -2
    26 2 2
    26 2 2
    26 2 2
    -26 2 -2
    28 -2 2
    28 -2 2
    -28 -2 -2
    -28 -2 -2
    -28 -2 -2
    28 -2 2
    28 -2 2
    -28 2 -2
    28 2 2
    -28 2 -2
    28 2 2
    28 2 2
    30 -2 2
    30 -2 2
    30 -2 2
    30 -2 2
    30 -2 2
    -30 -2 -2
    30 2 2
    30 2 2
    30 2 2
    -30 2 -2
    32 -2 2
    32 -2 2
    32 -2 2
    32 -2 2
    32 -2 2
    -32 2 -2
    32 2 2
    32 2 2
    32 2 2
    -31 -3 2
    31 -3 -2
    31 -3 -2
    31 -3 -2
    31 -3 -2
    31 3 -2
    31 3 -2
    -31 3 2
    -31 3 2
    31 3 -2
    29 -3 -2
    -29 -3 2
    29 -3 -2
    29 -3 -2
    29 -3 -2
    29 3 -2
    29 3 -2
    29 3 -2
    -29 3 2
    -29 3 2
    27 -3 -2
    -27 -3 2
    27 -3 -2
    27 -3 -2
    -27 -3 2
    -27 -3 2
    27 -3 -2
    -27 3 2
    -27 3 2
    27 3 -2
    -27 3 2
    27 3 -2
    27 3 -2
    -27 3 2
    -25 -3 2
    25 -3 -2
    -25 -3 2
    25 -3 -2
    25 -3 -2
    25 -3 -2
    -25 -3 2
    -25 3 2
    25 3 -2
    -25 3 2
    25 3 -2
    -25 3 2
    -25 3 2
    25 3 -2
    -23 -3 2
    23 -3 -2
    23 -3 -2
    23 -3 -2
    -23 -3 2
    23 -3 -2
    -23 -3 2
    -23 3 2
    -23 3 2
    23 3 -2
    23 3 -2
    -23 3 2
    23 3 -2
    -23 3 2
    21 -3 -2
    -21 -3 2
    -21 -3 2
    21 -3 -2
    -21 -3 2
    21 -3 -2
    21 -3 -2
    21 3 -2
    -21 3 2
    21 3 -2
    21 3 -2
    -21 3 2
    21 3 -2
    -21 3 2
    -21 3 2
    19 -3 -2
    19 -3 -2
    19 -3 -2
    -19 -3 2
    -19 -3 2
    19 -3 -2
    -19 -3 2
    -19 3 2
    -19 3 2
    19 3 -2
    19 3 -2
    -19 3 2
    -19 3 2
    19 3 -2
    19 3 -2
    -17 -3 2
    17 -3 -2
    17 -3 -2
    -17 -3 2
    17 -3 -2
    -17 -3 2
    17 -3 -2
    -17 -3 2
    -17 3 2
    -17 3 2
    17 3 -2
    17 3 -2
    -17 3 2
    17 3 -2
    -17 3 2
    17 3 -2
    -15 -3 2
    15 -3 -2
    15 -3 -2
    15 -3 -2
    -15 -3 2
    15 -3 -2
    -15 -3 2
    15 3 -2
    -15 3 2
    15 3 -2
    -15 3 2
    15 3 -2
    -15 3 2
    15 3 -2
    -15 3 2
    -13 -3 2
    13 -3 -2
    13 -3 -2
    -13 -3 2
    -13 -3 2
    13 -3 -2
    -13 -3 2
    -13 3 2
    -13 3 2
    13 3 -2
    13 3 -2
    -13 3 2
    -13 3 2
    13 3 -2
    13 3 -2
    -11 -3 2
    11 -3 -2
    -11 -3 2
    -11 -3 2
    11 -3 -2
    11 -3 -2
    11 -3 -2
    -11 -3 2
    -11 3 2
    11 3 -2
    11 3 -2
    11 3 -2
    -11 3 2
    11 3 -2
    -11 3 2
    9 -3 -2
    -9 -3 2
    9 -3 -2
    -9 -3 2
    -9 -3 2
    9 -3 -2
    -9 -3 2
    9 -3 -2
    9 3 -2
    9 3 -2
    -9 3 2
    9 3 -2
    -9 3 2
    9 3 -2
    -9 3 2
    -7 -3 2
    7 -3 -2
    7 -3 -2
    -7 -3 2
    -7 -3 2
    7 -3 -2
    7 -3 -2
    -7 -3 2
    7 3 -2
    7 3 -2
    7 3 -2
    -7 3 2
    -7 3 2
    7 3 -2
    -7 3 2
    5 -3 -2
    -5 -3 2
    5 -3 -2
    -5 -3 2
    -5 -3 2
    -5 -3 2
    5 -3 -2
    5 -3 -2
    -5 3 2
    5 3 -2
    -5 3 2
    5 3 -2
    5 3 -2
    -5 3 2
    -5 3 2
    3 -3 -2
    3 -3 -2
    -3 -3 2
    3 -3 -2
    -3 -3 2
    -3 -3 2
    3 -3 -2
    -3 -3 2
    3 3 -2
    -3 3 2
    3 3 -2
    -3 3 2
    3 3 -2
    1 -3 -2
    1 -3 -2
    1 -3 -2
    1 -3 -2
    -1 -3 2
    -1 -3 2
    -1 -3 2
    1 3 -2
    -1 3 2
    1 3 -2
    -1 3 2
    -1 3 2
    -1 -3 -2
    -1 -3 -2
    -1 -3 -2
    1 -3 2
    1 3 2
    1 3 2
    1 3 2
    1 3 2
    3 -3 2
    -3 -3 -2
    3 -3 2
    -3 -3 -2
    -3 -3 -2
    -3 -3 -2
    3 -3 2
    3 3 2
    -3 3 -2
    3 3 2
    3 3 2
    -3 3 -2
    3 3 2
    -3 3 -2
    5 -3 2
    5 -3 2
    -5 -3 -2
    5 -3 2
    -5 -3 -2
    -5 -3 -2
    5 3 2
    -5 3 -2
    5 3 2
    5 3 2
    5 3 2
    -5 3 -2
    -5 3 -2
    7 -3 2
    -7 -3 -2
    -7 -3 -2
    7 -3 2
    -7 -3 -2
    7 -3 2
    7 -3 2
    -7 3 -2
    7 3 2
    -7 3 -2
    7 3 2
    7 3 2
    7 3 2
    -7 3 -2
    -9 -3 -2
    9 -3 2
    9 -3 2
    -9 -3 -2
    9 -3 2
    9 -3 2
    -9 3 -2
    9 3 2
    9 3 2
    -9 3 -2
    9 3 2
    11 -3 2
    -11 -3 -2
    11 -3 2
    -11 -3 -2
    -11 -3 -2
    11 -3 2
    11 -3 2
    11 3 2
    -11 3 -2
    -11 3 -2
    -11 3 -2
    -11 3 -2
    11 3 2
    11 3 2
    13 -3 2
    13 -3 2
    13 -3 2
    13 -3 2
    -13 -3 -2
    -13 -3 -2
    -13 -3 -2
    13 3 2
    13 3 2
    -13 3 -2
    -13 3 -2
    -13 3 -2
    13 3 2
    -13 3 -2
    -15 -3 -2
    15 -3 2
    15 -3 2
    -15 -3 -2
    15 -3 2
    15 -3 2
    -15 -3 -2
    15 3 2
    -15 3 -2
    -15 3 -2
    15 3 2
    -15 3 -2
    15 3 2
    -15 3 -2
    17 -3 2
    17 -3 2
    -17 -3 -2
    17 -3 2
    17 -3 2
    -17 -3 -2
    -17 -3 -2
    17 3 2
    -17 3 -2
    -17 3 -2
    17 3 2
    -17 3 -2
    -17 3 -2
    17 3 2
    -19 -3 -2
    -19 -3 -2
    19 -3 2
    19 -3 2
    19 -3 2
    19 -3 2
    -19 -3 -2
    -19 3 -2
    -19 3 -2
    -19 3 -2
    19 3 2
    19 3 2
    19 3 2
    -19 3 -2
    21 -3 2
    21 -3 2
    21 -3 2
    21 -3 2
    -21 -3 -2
    -21 -3 -2
    -21 -3 -2
    21 3 2
    -21 3 -2
    21 3 2
    -21 3 -2
    -21 3 -2
    21 3 2
    -21 3 -2
    -23 -3 -2
    -23 -3 -2
    23 -3 2
    -23 -3 -2
    23 -3 2
    23 -3 2
    23 -3 2
    -23 3 -2
    -23 3 -2
    23 3 2
    23 3 2
    23 3 2
    -23 3 -2
    25 -3 2
    -25 -3 -2
    25 -3 2
    25 -3 2
    25 -3 2
    -25 -3 -2
    -25 -3 -2
    -25 3 -2
    -25 3 -2
    25 3 2
    25 3 2
    -25 3 -2
    27 -3 2
    27 -3 2
    -27 -3 -2
    -27 -3 -2
    -27 -3 -2
    27 -3 2
    27 -3 2
    -27 3 -2
    27 3 2
    27 3 2
    -27 3 -2
    -27 3 -2
    27 3 2
    29 -3 2
    -29 -3 -2
    29 -3 2
    29 -3 2
    29 3 2
    -29 3 -2
    29 3 2
    29 3 2
    31 -3 2
    -31 -3 -2
    31 -3 2
    31 -3 2
    31 -3 2
    -31 3 -2
    31 3 2
    31 3 2
    -32 -4 2
    32 -4 -2
    32 -4 -2
    32 -4 -2
    32 -4 -2
    -32 4 2
    -32 4 2
    32 4 -2
    32 4 -2
    30 -4 -2
    30 -4 -2
    30 -4 -2
    30 -4 -2
    -30 -4 2
    -30 4 2
    30 4 -2
    30 4 -2
    -30 4 2
    30 4 -2
    -28 -4 2
    28 -4 -2
    28 -4 -2
    -28 -4 2
    28 -4 -2
    28 -4 -2
    28 4 -2
    -28 4 2
    28 4 -2
    28 4 -2
    -28 4 2
    -28 4 2
    -26 -4 2
    -26 -4 2
    26 -4 -2
    26 -4 -2
    26 -4 -2
    26 -4 -2
    -26 -4 2
    -26 4 2
    26 4 -2
    26 4 -2
    26 4 -2
    -26 4 2
    -26 4 2
    -26 4 2
    24 -4 -2
    24 -4 -2
    24 -4 -2
    -24 -4 2
    -24 -4 2
    -24 -4 2
    24 -4 -2
    -24 4 2
    -24 4 2
    -24 4 2
    24 4 -2
    24 4 -2
    -24 4 2
    24 4 -2
    -22 -4 2
    22 -4 -2
    22 -4 -2
    -22 -4 2
    22 -4 -2
    22 -4 -2
    22 4 -2
    22 4 -2
    -22 4 2
    -22 4 2
    22 4 -2
    -22 4 2
    -22 4 2
    20 -4 -2
    20 -4 -2
    20 -4 -2
    -20 -4 2
    -20 -4 2
    20 -4 -2
    -20 -4 2
    -20 4 2
    -20 4 2
    -20 4 2
    20 4 -2
    -20 4 2
    20 4 -2
    20 4 -2
    18 -4 -2
    18 -4 -2
    -18 -4 2
    18 -4 -2
    18 -4 -2
    -18 -4 2
    -18 -4 2
    -18 -4 2
    18 4 -2
    18 4 -2
    -18 4 2
    -18 4 2
    18 4 -2
    -18 4 2
    -18 4 2
    -16 -4 2
    16 -4 -2
    -16 -4 2
    -16 -4 2
    -16 -4 2
    16 -4 -2
    16 -4 -2
    16 -4 -2
    16 4 -2
    16 4 -2
    16 4 -2
    -16 4 2
    -16 4 2
    -16 4 2
    -16 4 2
    -14 -4 2
    14 -4 -2
    -14 -4 2
    -14 -4 2
    -14 -4 2
    14 -4 -2
    14 -4 -2
    14 -4 -2
    -14 4 2
    14 4 -2
    -14 4 2
    14 4 -2
    -14 4 2
    -14 4 2
    14 4 -2
    12 -4 -2
    -12 -4 2
    12 -4 -2
    -12 -4 2
    -12 -4 2
    12 -4 -2
    -12 -4 2
    12 -4 -2
    -12 4 2
    12 4 -2
    12 4 -2
    12 4 -2
    -12 4 2
    -12 4 2
    -12 4 2
    -10 -4 2
    -10 -4 2
    10 -4 -2
    10 -4 -2
    -10 -4 2
    -10 -4 2
    10 -4 -2
    10 4 -2
    -10 4 2
    -10 4 2
    10 4 -2
    -10 4 2
    -8 -4 2
    8 -4 -2
    8 -4 -2
    -8 -4 2
    8 -4 -2
    -8 -4 2
    8 -4 -2
    -8 -4 2
    -8 4 2
    8 4 -2
    -8 4 2
    -8 4 2
    8 4 -2
    8 4 -2
    -6 -4 2
    6 -4 -2
    -6 -4 2
    6 -4 -2
    -6 -4 2
    6 -4 -2
    6 -4 -2
    6 4 -2
    6 4 -2
    6 4 -2
    -6 4 2
    -6 4 2
    4 -4 -2
    -4 -4 2
    -4 -4 2
    -4 -4 2
    4 -4 -2
    4 -4 -2
    4 -4 -2
    4 4 -2
    4 4 -2
    -4 4 2
    4 4 -2
    -4 4 2
    -4 4 2
    -2 -4 2
    2 -4 -2
    -2 -4 2
    -2 -4 2
    2 -4 -2
    -2 -4 2
    2 -4 -2
    2 -4 -2
    2 4 -2
    2 4 -2
    -2 4 2
    -2 4 2
    2 4 -2
    -2 4 2
    0 -4 2
    0 -4 -2
    0 -4 2
    0 -4 2
    0 -4 2
    0 -4 -2
    0 -4 -2
    0 -4 -2
    0 4 2
    0 4 2
    0 4 -2
    0 4 2
    0 4 2
    0 4 -2
    0 4 -2
    -2 -4 -2
    -2 -4 -2
    -2 -4 -2
    2 -4 2
    -2 -4 -2
    2 -4 2
    2 -4 2
    2 -4 2
    -2 4 -2
    2 4 2
    -2 4 -2
    2 4 2
    2 4 2
    2 4 2
    -2 4 -2
    -2 4 -2
    4 -4 2
    -4 -4 -2
    -4 -4 -2
    -4 -4 -2
    4 -4 2
    4 -4 2
    -4 -4 -2
    4 -4 2
    4 4 2
    -4 4 -2
    4 4 2
    4 4 2
    4 4 2
    -4 4 -2
    -4 4 -2
    -6 -4 -2
    6 -4 2
    6 -4 2
    -6 -4 -2
    -6 -4 -2
    -6 -4 -2
    -6 4 -2
    6 4 2
    -6 4 -2
    -6 4 -2
    6 4 2
    6 4 2
    6 4 2
    -8 -4 -2
    -8 -4 -2
    8 -4 2
    8 -4 2
    8 -4 2
    -8 -4 -2
    8 -4 2
    8 4 2
    -8 4 -2
    -8 4 -2
    8 4 2
    8 4 2
    -8 4 -2
    8 4 2
    10 -4 2
    10 -4 2
    -10 -4 -2
    -10 -4 -2
    10 -4 2
    10 -4 2
    10 4 2
    10 4 2
    10 4 2
    -10 4 -2
    -10 4 -2
    -10 4 -2
    -12 -4 -2
    -12 -4 -2
    12 -4 2
    12 -4 2
    12 -4 2
    12 -4 2
    12 4 2
    -12 4 -2
    -12 4 -2
    -12 4 -2
    12 4 2
    12 4 2
    -14 -4 -2
    14 -4 2
    14 -4 2
    -14 -4 -2
    14 -4 2
    14 -4 2
    -14 -4 -2
    14 4 2
    -14 4 -2
    -14 4 -2
    -14 4 -2
    14 4 2
    14 4 2
    16 -4 2
    16 -4 2
    -16 -4 -2
    16 -4 2
    16 -4 2
    -16 -4 -2
    -16 -4 -2
    16 4 2
    -16 4 -2
    -16 4 -2
    16 4 2
    16 4 2
    -16 4 -2
    -18 -4 -2
    18 -4 2
    -18 -4 -2
    -18 -4 -2
    18 -4 2
    18 -4 2
    18 -4 2
    -18 4 -2
    -18 4 -2
    18 4 2
    -18 4 -2
    18 4 2
    18 4 2
    20 -4 2
    20 -4 2
    20 -4 2
    -20 -4 -2
    -20 -4 -2
    -20 -4 -2
    20 -4 2
    -20 4 -2
    20 4 2
    20 4 2
    20 4 2
    -20 4 -2
    -20 4 -2
    -22 -4 -2
    22 -4 2
    22 -4 2
    -22 -4 -2
    -22 -4 -2
    22 -4 2
    22 -4 2
    22 4 2
    22 4 2
    22 4 2
    -22 4 -2
    -22 4 -2
    -22 4 -2
    -24 -4 -2
    -24 -4 -2
    24 -4 2
    -24 -4 -2
    24 -4 2
    24 -4 2
    24 -4 2
    24 4 2
    -24 4 -2
    24 4 2
    24 4 2
    -24 4 -2
    -26 -4 -2
    26 -4 2
    26 -4 2
    26 -4 2
    -26 -4 -2
    -26 -4 -2
    26 -4 2
    26 4 2
    -26 4 -2
    26 4 2
    26 4 2
    -26 4 -2
    28 -4 2
    28 -4 2
    -28 -4 -2
    28 -4 2
    -28 -4 -2
    28 -4 2
    -28 4 -2
    28 4 2
    28 4 2
    28 4 2
    30 -4 2
    -30 -4 -2
    30 -4 2
    30 -4 2
    30 -4 2
    30 4 2
    30 4 2
    -30 4 -2
    30 4 2
    32 -4 2
    32 -4 2
    -32 -4 -2
    32 -4 2
    32 -4 2
    32 4 2
    32 4 2
    32 4 2
    -32 4 -2
    31 -5 -2
    31 -5 -2
    -31 -5 2
    31 -5 -2
    31 -5 -2
    31 5 -2
    31 5 -2
    -31 5 2
    31 5 -2
    -31 5 2
    29 -5 -2
    -29 -5 2
    29 -5 -2
    29 -5 -2
    29 -5 -2
    29 5 -2
    -29 5 2
    29 5 -2
    29 5 -2
    -29 5 2
    -27 -5 2
    -27 -5 2
    27 -5 -2
    27 -5 -2
    27 -5 -2
    -27 -5 2
    27 -5 -2
    27 5 -2
    -27 5 2
    -27 5 2
    27 5 -2
    27 5 -2
    25 -5 -2
    -25 -5 2
    25 -5 -2
    25 -5 -2
    25 -5 -2
    -25 -5 2
    -25 5 2
    25 5 -2
    25 5 -2
    -25 5 2
    -25 5 2
    25 5 -2
    -25 5 2
    23 -5 -2
    23 -5 -2
    23 -5 -2
    -23 -5 2
    -23 -5 2
    23 -5 -2
    -23 5 2
    23 5 -2
    -23 5 2
    23 5 -2
    23 5 -2
    -23 5 2
    -23 5 2
    21 -5 -2
    21 -5 -2
    -21 -5 2
    -21 -5 2
    21 -5 -2
    -21 -5 2
    21 -5 -2
    -21 5 2
    -21 5 2
    -21 5 2
    -21 5 2
    21 5 -2
    21 5 -2
    21 5 -2
    19 -5 -2
    19 -5 -2
    -19 -5 2
    -19 -5 2
    19 -5 -2
    19 -5 -2
    -19 -5 2
    19 5 -2
    19 5 -2
    -19 5 2
    -19 5 2
    -19 5 2
    -19 5 2
    19 5 -2
    17 -5 -2
    -17 -5 2
    17 -5 -2
    -17 -5 2
    -17 -5 2
    17 -5 -2
    -17 -5 2
    17 -5 -2
    -17 -5 2
    -17 5 2
    -17 5 2
    17 5 -2
    -17 5 2
    17 5 -2
    17 5 -2
    -17 5 2
    -15 -5 2
    15 -5 -2
    -15 -5 2
    -15 -5 2
    -15 -5 2
    15 -5 -2
    15 -5 -2
    15 -5 -2
    -15 5 2
    -15 5 2
    15 5 -2
    15 5 -2
    -15 5 2
    15 5 -2
    -15 5 2
    -13 -5 2
    -13 -5 2
    -13 -5 2
    13 -5 -2
    13 -5 -2
    13 -5 -2
    -13 -5 2
    13 -5 -2
    13 5 -2
    13 5 -2
    -13 5 2
    -13 5 2
    -13 5 2
    -13 5 2
    13 5 -2
    -11 -5 2
    11 -5 -2
    -11 -5 2
    -11 -5 2
    11 -5 -2
    11 -5 -2
    -11 -5 2
    11 -5 -2
    -11 5 2
    11 5 -2
    -11 5 2
    11 5 -2
    -11 5 2
    11 5 -2
    -11 5 2
    9 -5 -2
    -9 -5 2
    9 -5 -2
    -9 -5 2
    -9 -5 2
    -9 -5 2
    9 -5 -2
    9 -5 -2
    -9 5 2
    9 5 -2
    9 5 -2
    9 5 -2
    -7 -5 2
    7 -5 -2
    -7 -5 2
    7 -5 -2
    -7 -5 2
    -7 -5 2
    7 -5 -2
    7 -5 -2
    -7 -5 2
    -7 5 2
    7 5 -2
    7 5 -2
    7 5 -2
    -7 5 2
    5 -5 -2
    -5 -5 2
    5 -5 -2
    5 -5 -2
    -5 -5 2
    -5 -5 2
    -5 -5 2
    5 -5 -2
    -5 5 2
    -5 5 2
    5 5 -2
    5 5 -2
    5 5 -2
    -5 5 2
    -3 -5 2
    -3 -5 2
    3 -5 -2
    -3 -5 2
    3 -5 -2
    3 -5 -2
    -3 -5 2
    3 -5 -2
    3 5 -2
    -3 5 2
    3 5 -2
    3 5 -2
    -3 5 2
    -3 5 2
    -1 -5 2
    1 -5 -2
    1 -5 -2
    1 -5 -2
    -1 -5 2
    1 -5 -2
    -1 -5 2
    -1 -5 2
    1 5 -2
    1 5 -2
    -1 5 2
    -1 5 2
    -1 5 2
    1 5 -2
    1 5 -2
    -1 5 2
    1 -5 2
    1 -5 2
    1 -5 2
    -1 -5 -2
    -1 -5 -2
    1 -5 2
    -1 -5 -2
    -1 -5 -2
    1 5 2
    1 5 2
    1 5 2
    1 5 2
    -1 5 -2
    -1 5 -2
    -1 5 -2
    3 -5 2
    3 -5 2
    -3 -5 -2
    -3 -5 -2
    -3 -5 -2
    3 -5 2
    -3 -5 -2
    3 -5 2
    -3 5 -2
    3 5 2
    -3 5 -2
    3 5 2
    3 5 2
    -3 5 -2
    -3 5 -2
    3 5 2
    5 -5 2
    -5 -5 -2
    5 -5 2
    -5 -5 -2
    5 -5 2
    -5 -5 -2
    5 -5 2
    -5 -5 -2
    -5 5 -2
    -5 5 -2
    5 5 2
    -5 5 -2
    5 5 2
    5 5 2
    5 5 2
    -7 -5 -2
    7 -5 2
    7 -5 2
    -7 -5 -2
    -7 -5 -2
    -7 -5 -2
    7 -5 2
    -7 5 -2
    7 5 2
    -7 5 -2
    7 5 2
    7 5 2
    7 5 2
    -7 5 -2
    -9 -5 -2
    9 -5 2
    9 -5 2
    -9 -5 -2
    -9 -5 -2
    9 -5 2
    9 -5 2
    -9 -5 -2
    -9 5 -2
    -9 5 -2
    9 5 2
    9 5 2
    9 5 2
    -9 5 -2
    -11 -5 -2
    11 -5 2
    -11 -5 -2
    11 -5 2
    11 -5 2
    11 -5 2
    11 5 2
    11 5 2
    -11 5 -2
    -11 5 -2
    11 5 2
    -11 5 -2
    -13 -5 -2
    13 -5 2
    -13 -5 -2
    13 -5 2
    13 -5 2
    13 -5 2
    -13 5 -2
    13 5 2
    13 5 2
    -13 5 -2
    13 5 2
    -13 5 -2
    15 -5 2
    15 -5 2
    -15 -5 -2
    -15 -5 -2
    15 -5 2
    15 -5 2
    15 5 2
    15 5 2
    15 5 2
    -15 5 -2
    -15 5 -2
    -15 5 -2
    -17 -5 -2
    17 -5 2
    17 -5 2
    17 -5 2
    -17 -5 -2
    17 -5 2
    -17 -5 -2
    17 5 2
    -17 5 -2
    17 5 2
    -17 5 -2
    -17 5 -2
    17 5 2
    19 -5 2
    -19 -5 -2
    -19 -5 -2
    19 -5 2
    -19 -5 -2
    19 -5 2
    19 -5 2
    -19 5 -2
    19 5 2
    19 5 2
    -19 5 -2
    19 5 2
    -19 5 -2
    21 -5 2
    -21 -5 -2
    21 -5 2
    -21 -5 -2
    21 -5 2
    21 -5 2
    -21 -5 -2
    -21 5 -2
    -21 5 -2
    21 5 2
    21 5 2
    21 5 2
    -21 5 -2
    -23 -5 -2
    23 -5 2
    23 -5 2
    -23 -5 -2
    -23 -5 -2
    23 -5 2
    -23 5 -2
    -23 5 -2
    23 5 2
    23 5 2
    -23 5 -2
    23 5 2
    25 -5 2
    -25 -5 -2
    25 -5 2
    25 -5 2
    -25 -5 -2
    25 -5 2
    -25 -5 -2
    25 5 2
    25 5 2
    -25 5 -2
    -25 5 -2
    25 5 2
    27 -5 2
    27 -5 2
    -27 -5 -2
    27 -5 2
    -27 -5 -2
    27 -5 2
    -27 -5 -2
    27 5 2
    27 5 2
    27 5 2
    -27 5 -2
    -27 5 -2
    -29 -5 -2
    29 -5 2
    29 -5 2
    29 -5 2
    29 -5 2
    29 5 2
    29 5 2
    -29 5 -2
    29 5 2
    31 -5 2
    -31 -5 -2
    31 -5 2
    31 -5 2
    31 -5 2
    31 5 2
    31 5 2
    -31 5 -2
    31 5 2
    32 -6 -2
    32 -6 -2
    -32 -6 2
    32 -6 -2
    32 -6 -2
    32 6 -2
    32 6 -2
    -32 6 2
    32 6 -2
    -32 6 2
    30 -6 -2
    -30 -6 2
    30 -6 -2
    30 -6 -2
    30 -6 -2
    30 6 -2
    30 6 -2
    -30 6 2
    -30 6 2
    30 6 -2
    28 -6 -2
    -28 -6 2
    -28 -6 2
    28 -6 -2
    28 -6 -2
    28 -6 -2
    28 6 -2
    -28 6 2
    28 6 -2
    -28 6 2
    28 6 -2
    26 -6 -2
    26 -6 -2
    26 -6 -2
    -26 -6 2
    26 -6 -2
    -26 -6 2
    26 6 -2
    -26 6 2
    26 6 -2
    26 6 -2
    -26 6 2
    -26 6 2
    -24 -6 2
    24 -6 -2
    -24 -6 2
    24 -6 -2
    24 -6 -2
    24 -6 -2
    -24 -6 2
    24 6 -2
    -24 6 2
    24 6 -2
    -24 6 2
    24 6 -2
    -24 6 2
    -22 -6 2
    22 -6 -2
    -22 -6 2
    22 -6 -2
    22 -6 -2
    22 -6 -2
    -22 -6 2
    -22 6 2
    -22 6 2
    22 6 -2
    -22 6 2
    22 6 -2
    20 -6 -2
    20 -6 -2
    -20 -6 2
    20 -6 -2
    -20 -6 2
    20 -6 -2
    -20 -6 2
    -20 6 2
    20 6 -2
    20 6 -2
    -20 6 2
    -20 6 2
    -20 6 2
    18 -6 -2
    18 -6 -2
    18 -6 -2
    18 -6 -2
    -18 -6 2
    -18 -6 2
    18 6 -2
    -18 6 2
    18 6 -2
    -18 6 2
    18 6 -2
    -18 6 2
    -18 6 2
    -16 -6 2
    16 -6 -2
    16 -6 -2
    16 -6 -2
    -16 -6 2
    -16 -6 2
    -16 -6 2
    16 -6 -2
    -16 -6 2
    -16 6 2
    16 6 -2
    16 6 -2
    -16 6 2
    16 6 -2
    -16 6 2
    14 -6 -2
    14 -6 -2
    14 -6 -2
    -14 -6 2
    14 -6 -2
    -14 -6 2
    -14 -6 2
    -14 -6 2
    -14 -6 2
    -14 6 2
    14 6 -2
    14 6 -2
    14 6 -2
    -14 6 2
    -14 6 2
    12 -6 -2
    -12 -6 2
    12 -6 -2
    -12 -6 2
    -12 -6 2
    -12 -6 2
    12 -6 -2
    -12 -6 2
    12 -6 -2
    -12 6 2
    12 6 -2
    -12 6 2
    -12 6 2
    12 6 -2
    12 6 -2
    -10 -6 2
    -10 -6 2
    10 -6 -2
    10 -6 -2
    10 -6 -2
    -10 -6 2
    -10 -6 2
    -10 -6 2
    10 -6 -2
    -10 6 2
    10 6 -2
    10 6 -2
    10 6 -2
    -10 6 2
    -8 -6 2
    -8 -6 2
    -8 -6 2
    8 -6 -2
    8 -6 -2
    8 -6 -2
    -8 -6 2
    -8 -6 2
    8 -6 -2
    -8 6 2
    -8 6 2
    8 6 -2
    8 6 -2
    8 6 -2
    6 -6 -2
    -6 -6 2
    -6 -6 2
    6 -6 -2
    6 -6 -2
    -6 -6 2
    6 -6 -2
    -6 -6 2
    -6 6 2
    6 6 -2
    6 6 -2
    -6 6 2
    6 6 -2
    -6 6 2
    4 -6 -2
    4 -6 -2
    -4 -6 2
    -4 -6 2
    4 -6 -2
    -4 -6 2
    4 -6 -2
    -4 -6 2
    -4 6 2
    4 6 -2
    -4 6 2
    -4 6 2
    4 6 -2
    4 6 -2
    -2 -6 2
    -2 -6 2
    -2 -6 2
    2 -6 -2
    -2 -6 2
    2 -6 -2
    2 -6 -2
    2 -6 -2
    2 6 -2
    2 6 -2
    -2 6 2
    2 6 -2
    2 6 -2
    -2 6 2
    -2 6 2
    -2 6 2
    0 -6 -2
    0 -6 2
    0 -6 -2
    0 -6 2
    0 -6 -2
    0 -6 2
    0 -6 2
    0 -6 -2
    0 6 2
    0 6 -2
    0 6 -2
    0 6 2
    0 6 2
    0 6 2
    0 6 -2
    2 -6 2
    -2 -6 -2
    2 -6 2
    2 -6 2
    -2 -6 -2
    -2 -6 -2
    2 -6 2
    2 6 2
    -2 6 -2
    2 6 2
    -2 6 -2
    2 6 2
    -2 6 -2
    2 6 2
    4 -6 2
    4 -6 2
    -4 -6 -2
    4 -6 2
    4 -6 2
    -4 -6 -2
    -4 -6 -2
    -4 -6 -2
    -4 6 -2
    -4 6 -2
    -4 6 -2
    4 6 2
    4 6 2
    -4 6 -2
    4 6 2
    4 6 2
    6 -6 2
    6 -6 2
    -6 -6 -2
    6 -6 2
    -6 -6 -2
    -6 -6 -2
    6 -6 2
    -6 -6 -2
    6 6 2
    -6 6 -2
    6 6 2
    6 6 2
    -6 6 -2
    6 6 2
    -6 6 -2
    8 -6 2
    8 -6 2
    -8 -6 -2
    8 -6 2
    -8 -6 -2
    -8 -6 -2
    8 -6 2
    -8 -6 -2
    -8 6 -2
    8 6 2
    8 6 2
    8 6 2
    -8 6 -2
    8 6 2
    -8 6 -2
    -10 -6 -2
    10 -6 2
    -10 -6 -2
    10 -6 2
    -10 -6 -2
    -10 -6 -2
    10 -6 2
    10 -6 2
    -10 6 -2
    10 6 2
    10 6 2
    -10 6 -2
    -10 6 -2
    10 6 2
    -12 -6 -2
    12 -6 2
    12 -6 2
    -12 -6 -2
    12 -6 2
    12 -6 2
    -12 -6 -2
    12 6 2
    12 6 2
    -12 6 -2
    -12 6 -2
    12 6 2
    -12 6 -2
    14 -6 2
    -14 -6 -2
    14 -6 2
    14 -6 2
    14 -6 2
    -14 -6 -2
    -14 6 -2
    14 6 2
    -14 6 -2
    14 6 2
    14 6 2
    -14 6 -2
    -16 -6 -2
    16 -6 2
    -16 -6 -2
    16 -6 2
    16 -6 2
    16 -6 2
    16 6 2
    16 6 2
    -16 6 -2
    16 6 2
    -18 -6 -2
    18 -6 2
    18 -6 2
    -18 -6 -2
    18 -6 2
    18 -6 2
    -18 -6 -2
    18 6 2
    -18 6 -2
    -18 6 -2
    18 6 2
    18 6 2
    -18 6 -2
    -20 -6 -2
    -20 -6 -2
    20 -6 2
    20 -6 2
    20 -6 2
    -20 -6 -2
    20 -6 2
    20 6 2
    20 6 2
    20 6 2
    -20 6 -2
    -20 6 -2
    -20 6 -2
    22 -6 2
    22 -6 2
    -22 -6 -2
    22 -6 2
    22 -6 2
    -22 -6 -2
    -22 -6 -2
    22 6 2
    22 6 2
    -22 6 -2
    -22 6 -2
    -22 6 -2
    24 -6 2
    24 -6 2
    -24 -6 -2
    -24 -6 -2
    -24 -6 -2
    24 -6 2
    24 -6 2
    -24 6 -2
    -24 6 -2
    -24 6 -2
    24 6 2
    24 6 2
    24 6 2
    -26 -6 -2
    -26 -6 -2
    26 -6 2
    26 -6 2
    26 -6 2
    26 -6 2
    -26 -6 -2
    26 6 2
    -26 6 -2
    26 6 2
    26 6 2
    -28 -6 -2
    28 -6 2
    28 -6 2
    -28 -6 -2
    28 -6 2
    28 -6 2
    28 6 2
    28 6 2
    -28 6 -2
    28 6 2
    -28 6 -2
    -30 -6 -2
    30 -6 2
    30 -6 2
    30 -6 2
    30 -6 2
    30 6 2
    30 6 2
    -30 6 -2
    30 6 2
    31 -7 -2
    -31 -7 2
    31 -7 -2
    31 -7 -2
    31 -7 -2
    31 7 -2
    31 7 -2
    -31 7 2
    31 7 -2
    29 -7 -2
    29 -7 -2
    29 -7 -2
    -29 -7 2
    29 -7 -2
    -29 7 2
    29 7 -2
    29 7 -2
    29 7 -2
    -29 7 2
    -27 -7 2
    27 -7 -2
    27 -7 -2
    27 -7 -2
    27 -7 -2
    27 7 -2
    27 7 -2
    -27 7 2
    -27 7 2
    27 7 -2
    -27 7 2
    -25 -7 2
    25 -7 -2
    -25 -7 2
    25 -7 -2
    25 -7 -2
    -25 -7 2
    25 -7 -2
    -25 7 2
    25 7 -2
    25 7 -2
    25 7 -2
    -25 7 2
    -25 7 2
    23 -7 -2
    -23 -7 2
    23 -7 -2
    -23 -7 2
    23 -7 -2
    23 -7 -2
    -23 -7 2
    -23 7 2
    -23 7 2
    -23 7 2
    23 7 -2
    23 7 -2
    23 7 -2
    21 -7 -2
    -21 -7 2
    -21 -7 2
    21 -7 -2
    -21 -7 2
    21 -7 -2
    21 7 -2
    21 7 -2
    -21 7 2
    -21 7 2
    21 7 -2
    -19 -7 2
    -19 -7 2
    -19 -7 2
    19 -7 -2
    19 -7 -2
    19 -7 -2
    19 -7 -2
    -19 7 2
    -19 7 2
    19 7 -2
    19 7 -2
    -19 7 2
    19 7 -2
    17 -7 -2
    -17 -7 2
    17 -7 -2
    17 -7 -2
    -17 -7 2
    17 -7 -2
    -17 -7 2
    -17 -7 2
    -17 -7 2
    -17 7 2
    17 7 -2
    -17 7 2
    -17 7 2
    17 7 -2
    17 7 -2
    -15 -7 2
    15 -7 -2
    15 -7 -2
    -15 -7 2
    -15 -7 2
    15 -7 -2
    15 -7 -2
    -15 -7 2
    -15 -7 2
    15 7 -2
    -15 7 2
    15 7 -2
    -15 7 2
    -15 7 2
    15 7 -2
    -13 -7 2
    -13 -7 2
    -13 -7 2
    13 -7 -2
    13 -7 -2
    13 -7 -2
    -13 -7 2
    13 -7 -2
    -13 -7 2
    13 7 -2
    13 7 -2
    -13 7 2
    13 7 -2
    -13 7 2
    -13 7 2
    -11 -7 2
    -11 -7 2
    -11 -7 2
    11 -7 -2
    -11 -7 2
    11 -7 -2
    11 -7 -2
    -11 -7 2
    11 -7 -2
    -11 7 2
    11 7 -2
    11 7 -2
    11 7 -2
    -11 7 2
    -11 7 2
    9 -7 -2
    9 -7 -2
    9 -7 -2
    -9 -7 2
    -9 -7 2
    9 -7 -2
    -9 -7 2
    -9 -7 2
    -9 -7 2
    9 7 -2
    9 7 -2
    9 7 -2
    -9 7 2
    -9 7 2
    -9 7 2
    7 -7 -2
    -7 -7 2
    -7 -7 2
    7 -7 -2
    7 -7 -2
    -7 -7 2
    -7 -7 2
    7 -7 -2
    7 -7 -2
    -7 7 2
    -7 7 2
    7 7 -2
    7 7 -2
    7 7 -2
    5 -7 -2
    5 -7 -2
    -5 -7 2
    -5 -7 2
    -5 -7 2
    5 -7 -2
    5 7 -2
    -5 7 2
    -5 7 2
    5 7 -2
    -5 7 2
    5 7 -2
    3 -7 -2
    -3 -7 2
    -3 -7 2
    3 -7 -2
    -3 -7 2
    3 -7 -2
    3 -7 -2
    -3 -7 2
    3 7 -2
    -3 7 2
    3 7 -2
    3 7 -2
    -3 7 2
    -3 7 2
    -1 -7 2
    -1 -7 2
    1 -7 -2
    1 -7 -2
    1 -7 -2
    -1 -7 2
    -1 -7 2
    1 -7 -2
    1 7 -2
    -1 7 2
    -1 7 2
    -1 7 2
    -1 7 2
    1 7 -2
    1 7 -2
    1 7 -2
    -1 -7 -2
    1 -7 2
    -1 -7 -2
    1 -7 2
    -1 -7 -2
    -1 -7 -2
    1 -7 2
    1 7 2
    1 7 2
    1 7 2
    -1 7 -2
    -1 7 -2
    1 7 2
    -1 7 -2
    3 -7 2
    -3 -7 -2
    -3 -7 -2
    3 -7 2
    3 -7 2
    -3 -7 -2
    3 -7 2
    -3 -7 -2
    -3 7 -2
    -3 7 -2
    -3 7 -2
    -3 7 -2
    3 7 2
    3 7 2
    3 7 2
    3 7 2
    -5 -7 -2
    5 -7 2
    -5 -7 -2
    5 -7 2
    5 -7 2
    5 -7 2
    -5 -7 -2
    -5 -7 -2
    5 7 2
    -5 7 -2
    -5 7 -2
    5 7 2
    5 7 2
    -5 7 -2
    5 7 2
    7 -7 2
    -7 -7 -2
    7 -7 2
    -7 -7 -2
    7 -7 2
    -7 -7 -2
    7 -7 2
    -7 -7 -2
    -7 7 -2
    7 7 2
    7 7 2
    7 7 2
    -7 7 -2
    -7 7 -2
    7 7 2
    9 -7 2
    -9 -7 -2
    -9 -7 -2
    9 -7 2
    9 -7 2
    -9 -7 -2
    -9 -7 -2
    9 -7 2
    9 -7 2
    -9 7 -2
    9 7 2
    -9 7 -2
    9 7 2
    9 7 2
    9 7 2
    -9 7 -2
    -11 -7 -2
    11 -7 2
    -11 -7 -2
    -11 -7 -2
    11 -7 2
    11 -7 2
    11 -7 2
    11 -7 2
    -11 -7 -2
    11 7 2
    11 7 2
    -11 7 -2
    11 7 2
    -11 7 -2
    -11 7 -2
    13 -7 2
    13 -7 2
    -13 -7 -2
    -13 -7 -2
    13 -7 2
    -13 -7 -2
    13 -7 2
    13 7 2
    13 7 2
    13 7 2
    -13 7 -2
    -13 7 -2
    -13 7 -2
    15 -7 2
    15 -7 2
    -15 -7 -2
    -15 -7 -2
    15 -7 2
    15 -7 2
    -15 -7 -2
    -15 7 -2
    15 7 2
    15 7 2
    -15 7 -2
    -15 7 -2
    15 7 2
    17 -7 2
    17 -7 2
    17 -7 2
    -17 -7 -2
    17 -7 2
    -17 -7 -2
    -17 7 -2
    17 7 2
    17 7 2
    17 7 2
    -17 7 -2
    -17 7 -2
    19 -7 2
    -19 -7 -2
    -19 -7 -2
    19 -7 2
    -19 -7 -2
    19 -7 2
    19 -7 2
    -19 7 -2
    19 7 2
    -19 7 -2
    19 7 2
    19 7 2
    -19 7 -2
    21 -7 2
    -21 -7 -2
    21 -7 2
    -21 -7 -2
    -21 -7 -2
    21 -7 2
    21 -7 2
    -21 7 -2
    21 7 2
    21 7 2
    -21 7 -2
    -21 7 -2
    21 7 2
    23 -7 2
    -23 -7 -2
    23 -7 2
    23 -7 2
    -23 -7 -2
    -23 -7 -2
    23 -7 2
    23 7 2
    23 7 2
    -23 7 -2
    -23 7 -2
    -23 7 -2
    23 7 2
    -25 -7 -2
    25 -7 2
    -25 -7 -2
    25 -7 2
    25 -7 2
    -25 -7 -2
    25 -7 2
    25 7 2
    -25 7 -2
    25 7 2
    25 7 2
    -25 7 -2
    -27 -7 -2
    -27 -7 -2
    27 -7 2
    27 -7 2
    27 -7 2
    -27 -7 -2
    27 -7 2
    -27 7 -2
    27 7 2
    27 7 2
    -27 7 -2
    27 7 2
    29 -7 2
    29 -7 2
    29 -7 2
    29 -7 2
    -29 -7 -2
    -29 7 -2
    29 7 2
    29 7 2
    29 7 2
    31 -7 2
    31 -7 2
    31 -7 2
    -31 -7 -2
    31 7 2
    31 7 2
    31 7 2
    30 -8 -2
    30 -8 -2
    30 -8 -2
    -30 -8 2
    30 -8 -2
    30 8 -2
    30 8 -2
    -30 8 2
    30 8 -2
    -30 8 2
    28 -8 -2
    28 -8 -2
    28 -8 -2
    28 -8 -2
    -28 8 2
    28 8 -2
    28 8 -2
    -28 8 2
    28 8 -2
    26 -8 -2
    -26 -8 2
    26 -8 -2
    -26 -8 2
    26 -8 -2
    -26 -8 2
    26 -8 -2
    -26 8 2
    -26 8 2
    26 8 -2
    26 8 -2
    26 8 -2
    -26 8 2
    24 -8 -2
    24 -8 -2
    -24 -8 2
    -24 -8 2
    24 -8 -2
    24 -8 -2
    -24 8 2
    -24 8 2
    24 8 -2
    24 8 -2
    24 8 -2
    22 -8 -2
    -22 -8 2
    -22 -8 2
    -22 -8 2
    22 -8 -2
    22 -8 -2
    22 -8 -2
    -22 8 2
    22 8 -2
    -22 8 2
    -22 8 2
    22 8 -2
    22 8 -2
    -20 -8 2
    -20 -8 2
    20 -8 -2
    20 -8 -2
    20 -8 -2
    -20 -8 2
    20 -8 -2
    20 8 -2
    20 8 -2
    20 8 -2
    -20 8 2
    -20 8 2
    -20 8 2
    18 -8 -2
    18 -8 -2
    -18 -8 2
    -18 -8 2
    -18 -8 2
    18 -8 -2
    18 -8 -2
    18 8 -2
    18 8 -2
    18 8 -2
    -18 8 2
    16 -8 -2
    -16 -8 2
    -16 -8 2
    16 -8 -2
    -16 -8 2
    -16 -8 2
    -16 -8 2
    16 -8 -2
    16 -8 -2
    16 8 -2
    16 8 -2
    -16 8 2
    -16 8 2
    -16 8 2
    16 8 -2
    -14 -8 2
    14 -8 -2
    -14 -8 2
    14 -8 -2
    -14 -8 2
    14 -8 -2
    14 -8 -2
    -14 -8 2
    14 8 -2
    14 8 -2
    -14 8 2
    14 8 -2
    -14 8 2
    -14 8 2
    12 -8 -2
    -12 -8 2
    12 -8 -2
    -12 -8 2
    -12 -8 2
    -12 -8 2
    12 -8 -2
    -12 -8 2
    12 -8 -2
    -12 8 2
    12 8 -2
    -12 8 2
    12 8 -2
    -12 8 2
    12 8 -2
    -10 -8 2
    -10 -8 2
    -10 -8 2
    -10 -8 2
    -10 -8 2
    10 -8 -2
    10 -8 -2
    10 -8 -2
    10 -8 -2
    -10 8 2
    10 8 -2
    -10 8 2
    10 8 -2
    -10 8 2
    10 8 -2
    8 -8 -2
    8 -8 -2
    8 -8 -2
    -8 -8 2
    -8 -8 2
    -8 -8 2
    8 -8 -2
    8 -8 -2
    -8 -8 2
    8 8 -2
    -8 8 2
    8 8 -2
    8 8 -2
    -8 8 2
    6 -8 -2
    -6 -8 2
    6 -8 -2
    -6 -8 2
    6 -8 -2
    -6 -8 2
    6 -8 -2
    -6 -8 2
    -6 8 2
    6 8 -2
    -6 8 2
    -6 8 2
    6 8 -2
    6 8 -2
    -4 -8 2
    4 -8 -2
    4 -8 -2
    -4 -8 2
    4 -8 -2
    4 -8 -2
    -4 -8 2
    -4 -8 2
    -4 8 2
    -4 8 2
    4 8 -2
    4 8 -2
    -4 8 2
    2 -8 -2
    2 -8 -2
    -2 -8 2
    -2 -8 2
    -2 -8 2
    2 -8 -2
    -2 -8 2
    2 -8 -2
    -2 8 2
    -2 8 2
    2 8 -2
    2 8 -2
    -2 8 2
    2 8 -2
    -2 8 2
    2 8 -2
    0 -8 2
    0 -8 -2
    0 -8 2
    0 -8 -2
    0 -8 2
    0 -8 2
    0 -8 -2
    0 -8 -2
    0 8 2
    0 8 -2
    0 8 -2
    0 8 2
    0 8 -2
    0 8 -2
    0 8 2
    0 8 2
    2 -8 2
    -2 -8 -2
    -2 -8 -2
    -2 -8 -2
    2 -8 2
    -2 -8 -2
    2 -8 2
    2 -8 2
    2 8 2
    -2 8 -2
    2 8 2
    -2 8 -2
    2 8 2
    2 8 2
    4 -8 2
    -4 -8 -2
    -4 -8 -2
    4 -8 2
    4 -8 2
    -4 -8 -2
    -4 -8 -2
    4 -8 2
    -4 8 -2
    -4 8 -2
    4 8 2
    -4 8 -2
    4 8 2
    4 8 2
    4 8 2
    -4 8 -2
    -6 -8 -2
    6 -8 2
    -6 -8 -2
    6 -8 2
    6 -8 2
    -6 -8 -2
    -6 -8 -2
    6 -8 2
    6 8 2
    6 8 2
    -6 8 -2
    -6 8 -2
    6 8 2
    6 8 2
    -6 8 -2
    8 -8 2
    -8 -8 -2
    8 -8 2
    8 -8 2
    -8 -8 -2
    8 -8 2
    -8 -8 -2
    -8 -8 -2
    8 8 2
    8 8 2
    8 8 2
    -8 8 -2
    8 8 2
    -8 8 -2
    -8 8 -2
    -10 -8 -2
    10 -8 2
    -10 -8 -2
    10 -8 2
    -10 -8 -2
    10 -8 2
    10 -8 2
    10 -8 2
    -10 -8 -2
    -10 8 -2
    -10 8 -2
    10 8 2
    10 8 2
    10 8 2
    -10 8 -2
    12 -8 2
    -12 -8 -2
    -12 -8 -2
    12 -8 2
    12 -8 2
    -12 -8 -2
    12 -8 2
    12 -8 2
    -12 -8 -2
    12 8 2
    12 8 2
    -12 8 -2
    12 8 2
    -12 8 -2
    -12 8 -2
    14 -8 2
    -14 -8 -2
    14 -8 2
    14 -8 2
    -14 -8 -2
    14 -8 2
    -14 -8 -2
    14 8 2
    14 8 2
    14 8 2
    -14 8 -2
    -14 8 -2
    -14 8 -2
    -16 -8 -2
    16 -8 2
    16 -8 2
    16 -8 2
    -16 -8 -2
    16 -8 2
    16 8 2
    -16 8 -2
    -16 8 -2
    16 8 2
    -16 8 -2
    16 8 2
    18 -8 2
    -18 -8 -2
    -18 -8 -2
    18 -8 2
    18 -8 2
    -18 -8 -2
    18 -8 2
    18 8 2
    -18 8 -2
    -18 8 -2
    18 8 2
    -18 8 -2
    18 8 2
    -20 -8 -2
    20 -8 2
    20 -8 2
    20 -8 2
    20 -8 2
    -20 -8 -2
    20 8 2
    20 8 2
    20 8 2
    -20 8 -2
    -20 8 -2
    -20 8 -2
    22 -8 2
    -22 -8 -2
    22 -8 2
    -22 -8 -2
    22 -8 2
    -22 -8 -2
    22 -8 2
    22 8 2
    -22 8 -2
    22 8 2
    -22 8 -2
    22 8 2
    -22 8 -2
    24 -8 2
    -24 -8 -2
    24 -8 2
    24 -8 2
    -24 -8 -2
    24 -8 2
    24 8 2
    -24 8 -2
    -24 8 -2
    24 8 2
    -24 8 -2
    26 -8 2
    -26 -8 -2
    26 -8 2
    -26 -8 -2
    26 -8 2
    26 -8 2
    -26 -8 -2
    26 8 2
    -26 8 -2
    -26 8 -2
    26 8 2
    -26 8 -2
    26 8 2
    28 -8 2
    -28 -8 -2
    28 -8 2
    28 -8 2
    28 -8 2
    28 8 2
    -28 8 -2
    28 8 2
    28 8 2
    30 -8 2
    -30 -8 -2
    30 -8 2
    30 -8 2
    30 -8 2
    30 8 2
    -30 8 -2
    30 8 2
    29 -9 -2
    29 -9 -2
    29 -9 -2
    -29 9 2
    29 9 -2
    -29 9 2
    29 9 -2
    29 9 -2
    27 -9 -2
    27 -9 -2
    27 -9 -2
    -27 -9 2
    27 -9 -2
    -27 -9 2
    27 9 -2
    27 9 -2
    -27 9 2
    27 9 -2
    -27 9 2
    25 -9 -2
    25 -9 -2
    -25 -9 2
    25 -9 -2
    -25 -9 2
    25 9 -2
    -25 9 2
    25 9 -2
    -25 9 2
    -25 9 2
    25 9 -2
    23 -9 -2
    23 -9 -2
    -23 -9 2
    23 -9 -2
    23 -9 -2
    -23 -9 2
    -23 -9 2
    -23 9 2
    -23 9 2
    -23 9 2
    23 9 -2
    23 9 -2
    23 9 -2
    21 -9 -2
    21 -9 -2
    -21 -9 2
    21 -9 -2
    21 -9 -2
    -21 -9 2
    -21 -9 2
    -21 9 2
    21 9 -2
    21 9 -2
    -21 9 2
    -21 9 2
    21 9 -2
    -19 -9 2
    19 -9 -2
    19 -9 -2
    -19 -9 2
    19 -9 -2
    -19 -9 2
    19 -9 -2
    -19 9 2
    -19 9 2
    -19 9 2
    19 9 -2
    19 9 -2
    19 9 -2
    -17 -9 2
    -17 -9 2
    17 -9 -2
    17 -9 -2
    -17 -9 2
    17 -9 -2
    17 -9 -2
    -17 -9 2
    -17 9 2
    17 9 -2
    17 9 -2
    -17 9 2
    -17 9 2
    17 9 -2
    -15 -9 2
    15 -9 -2
    -15 -9 2
    -15 -9 2
    15 -9 -2
    15 -9 -2
    -15 -9 2
    -15 -9 2
    15 -9 -2
    15 9 -2
    15 9 -2
    15 9 -2
    -15 9 2
    -15 9 2
    -15 9 2
    -13 -9 2
    13 -9 -2
    13 -9 -2
    -13 -9 2
    13 -9 -2
    -13 -9 2
    13 -9 -2
    -13 -9 2
    -13 9 2
    13 9 -2
    13 9 -2
    13 9 -2
    -13 9 2
    -13 9 2
    -11 -9 2
    -11 -9 2
    11 -9 -2
    11 -9 -2
    11 -9 -2
    -11 -9 2
    -11 -9 2
    11 -9 -2
    11 -9 -2
    -11 -9 2
    -11 9 2
    -11 9 2
    -11 9 2
    11 9 -2
    11 9 -2
    11 9 -2
    9 -9 -2
    -9 -9 2
    9 -9 -2
    9 -9 -2
    9 -9 -2
    9 -9 -2
    -9 -9 2
    -9 -9 2
    -9 -9 2
    9 9 -2
    9 9 -2
    9 9 -2
    -9 9 2
    -9 9 2
    -7 -9 2
    7 -9 -2
    -7 -9 2
    -7 -9 2
    7 -9 -2
    7 -9 -2
    -7 9 2
    7 9 -2
    7 9 -2
    -7 9 2
    7 9 -2
    -5 -9 2
    5 -9 -2
    -5 -9 2
    -5 -9 2
    5 -9 -2
    5 -9 -2
    5 -9 -2
    5 9 -2
    5 9 -2
    -5 9 2
    5 9 -2
    -5 9 2
    -5 9 2
    3 -9 -2
    3 -9 -2
    -3 -9 2
    3 -9 -2
    -3 -9 2
    -3 -9 2
    -3 -9 2
    3 9 -2
    -3 9 2
    3 9 -2
    -3 9 2
    3 9 -2
    -3 9 2
    3 9 -2
    -3 9 2
    1 -9 -2
    1 -9 -2
    -1 -9 2
    -1 -9 2
    1 -9 -2
    -1 -9 2
    -1 -9 2
    -1 9 2
    1 9 -2
    -1 9 2
    1 9 -2
    -1 9 2
    1 9 -2
    -1 9 2
    1 9 -2
    -1 -9 -2
    -1 -9 -2
    1 -9 2
    1 -9 2
    -1 -9 -2
    -1 -9 -2
    1 -9 2
    1 -9 2
    1 9 2
    1 9 2
    -1 9 -2
    1 9 2
    -1 9 -2
    1 9 2
    -1 9 -2
    3 -9 2
    -3 -9 -2
    3 -9 2
    3 -9 2
    3 -9 2
    -3 -9 -2
    -3 -9 -2
    -3 -9 -2
    3 9 2
    3 9 2
    -3 9 -2
    3 9 2
    -3 9 -2
    3 9 2
    -3 9 -2
    -5 -9 -2
    -5 -9 -2
    5 -9 2
    5 -9 2
    -5 -9 -2
    -5 -9 -2
    5 -9 2
    5 -9 2
    -5 9 -2
    -5 9 -2
    -5 9 -2
    5 9 2
    5 9 2
    -5 9 -2
    5 9 2
    5 9 2
    -7 -9 -2
    -7 -9 -2
    7 -9 2
    -7 -9 -2
    -7 -9 -2
    7 -9 2
    7 -9 2
    7 -9 2
    7 9 2
    7 9 2
    7 9 2
    -7 9 -2
    -7 9 -2
    -7 9 -2
    7 9 2
    9 -9 2
    9 -9 2
    -9 -9 -2
    -9 -9 -2
    -9 -9 -2
    -9 -9 -2
    9 -9 2
    9 -9 2
    9 9 2
    9 9 2
    9 9 2
    9 9 2
    -9 9 -2
    -9 9 -2
    -9 9 -2
    11 -9 2
    11 -9 2
    -11 -9 -2
    -11 -9 -2
    11 -9 2
    -11 -9 -2
    11 -9 2
    -11 -9 -2
    11 -9 2
    11 9 2
    -11 9 -2
    11 9 2
    -11 9 -2
    11 9 2
    -11 9 -2
    13 -9 2
    -13 -9 -2
    13 -9 2
    -13 -9 -2
    -13 -9 -2
    13 -9 2
    13 -9 2
    13 -9 2
    -13 -9 -2
    -13 -9 -2
    -13 9 -2
    13 9 2
    -13 9 -2
    13 9 2
    13 9 2
    -13 9 -2
    15 -9 2
    15 -9 2
    15 -9 2
    15 -9 2
    -15 -9 -2
    -15 -9 -2
    -15 -9 -2
    15 -9 2
    15 9 2
    -15 9 -2
    -15 9 -2
    -15 9 -2
    15 9 2
    17 -9 2
    -17 -9 -2
    17 -9 2
    -17 -9 -2
    -17 -9 -2
    17 -9 2
    17 -9 2
    17 -9 2
    17 9 2
    -17 9 -2
    17 9 2
    17 9 2
    -17 9 -2
    -17 9 -2
    19 -9 2
    -19 -9 -2
    -19 -9 -2
    19 -9 2
    19 -9 2
    -19 -9 -2
    19 -9 2
    -19 9 -2
    -19 9 -2
    -19 9 -2
    19 9 2
    19 9 2
    19 9 2
    21 -9 2
    21 -9 2
    21 -9 2
    -21 -9 -2
    -21 -9 -2
    21 -9 2
    -21 9 -2
    -21 9 -2
    21 9 2
    -21 9 -2
    21 9 2
    21 9 2
    23 -9 2
    23 -9 2
    -23 -9 -2
    23 -9 2
    23 -9 2
    -23 -9 -2
    -23 9 -2
    23 9 2
    23 9 2
    23 9 2
    -23 9 -2
    -23 9 -2
    25 -9 2
    -25 -9 -2
    25 -9 2
    -25 -9 -2
    25 -9 2
    25 -9 2
    -25 -9 -2
    25 9 2
    25 9 2
    -25 9 -2
    -25 9 -2
    -25 9 -2
    25 9 2
    27 -9 2
    -27 -9 -2
    27 -9 2
    -27 -9 -2
    27 -9 2
    27 -9 2
    27 9 2
    27 9 2
    -27 9 -2
    27 9 2
    29 -9 2
    29 -9 2
    29 -9 2
    29 -9 2
    -29 -9 -2
    29 9 2
    29 9 2
    -29 9 -2
    29 9 2
    -30 -10 2
    30 -10 -2
    30 -10 -2
    30 -10 -2
    30 -10 -2
    -30 10 2
    30 10 -2
    30 10 -2
    30 10 -2
    -30 10 2
    28 -10 -2
    28 -10 -2
    28 -10 -2
    -28 -10 2
    28 -10 -2
    28 10 -2
    28 10 -2
    28 10 -2
    -28 10 2
    -28 10 2
    -26 -10 2
    26 -10 -2
    26 -10 -2
    26 -10 -2
    26 -10 -2
    -26 -10 2
    26 10 -2
    26 10 -2
    -26 10 2
    -26 10 2
    26 10 -2
    -24 -10 2
    24 -10 -2
    24 -10 -2
    24 -10 -2
    -24 -10 2
    24 -10 -2
    -24 -10 2
    -24 10 2
    24 10 -2
    -24 10 2
    24 10 -2
    -24 10 2
    24 10 -2
    22 -10 -2
    -22 -10 2
    -22 -10 2
    22 -10 -2
    -22 -10 2
    22 -10 -2
    22 -10 -2
    -22 10 2
    22 10 -2
    -22 10 2
    22 10 -2
    22 10 -2
    -22 10 2
    20 -10 -2
    -20 -10 2
    -20 -10 2
    20 -10 -2
    20 -10 -2
    -20 -10 2
    20 10 -2
    -20 10 2
    20 10 -2
    -20 10 2
    20 10 -2
    -20 10 2
    18 -10 -2
    -18 -10 2
    -18 -10 2
    18 -10 -2
    -18 -10 2
    18 -10 -2
    -18 -10 2
    -18 -10 2
    18 -10 -2
    18 10 -2
    -18 10 2
    18 10 -2
    -18 10 2
    18 10 -2
    -18 10 2
    16 -10 -2
    -16 -10 2
    16 -10 -2
    -16 -10 2
    16 -10 -2
    -16 -10 2
    -16 -10 2
    16 -10 -2
    -16 -10 2
    16 10 -2
    16 10 -2
    -16 10 2
    -16 10 2
    16 10 -2
    -16 10 2
    -14 -10 2
    14 -10 -2
    -14 -10 2
    14 -10 -2
    -14 -10 2
    14 -10 -2
    -14 -10 2
    -14 -10 2
    14 -10 -2
    14 -10 -2
    -14 10 2
    14 10 -2
    14 10 -2
    -14 10 2
    14 10 -2
    -14 10 2
    -12 -10 2
    12 -10 -2
    12 -10 -2
    -12 -10 2
    -12 -10 2
    12 -10 -2
    -12 -10 2
    12 -10 -2
    -12 -10 2
    12 -10 -2
    -12 10 2
    12 10 -2
    12 10 -2
    -12 10 2
    12 10 -2
    -12 10 2
    -10 -10 2
    -10 -10 2
    -10 -10 2
    10 -10 -2
    -10 -10 2
    10 -10 -2
    -10 -10 2
    10 -10 -2
    10 -10 -2
    10 -10 -2
    10 10 -2
    10 10 -2
    -10 10 2
    10 10 -2
    -10 10 2
    8 -10 -2
    8 -10 -2
    8 -10 -2
    -8 -10 2
    8 -10 -2
    -8 -10 2
    -8 -10 2
    -8 -10 2
    -8 10 2
    -8 10 2
    8 10 -2
    8 10 -2
    8 10 -2
    6 -10 -2
    6 -10 -2
    6 -10 -2
    -6 -10 2
    6 -10 -2
    -6 -10 2
    -6 -10 2
    -6 -10 2
    6 10 -2
    6 10 -2
    -6 10 2
    -6 10 2
    6 10 -2
    -6 10 2
    -4 -10 2
    -4 -10 2
    4 -10 -2
    4 -10 -2
    4 -10 -2
    4 -10 -2
    -4 -10 2
    -4 -10 2
    4 10 -2
    4 10 -2
    -4 10 2
    -4 10 2
    4 10 -2
    -4 10 2
    2 -10 -2
    2 -10 -2
    -2 -10 2
    -2 -10 2
    -2 -10 2
    2 -10 -2
    -2 -10 2
    2 -10 -2
    2 10 -2
    -2 10 2
    2 10 -2
    -2 10 2
    2 10 -2
    2 10 -2
    -2 10 2
    -2 10 2
    0 -10 -2
    0 -10 -2
    0 -10 2
    0 -10 2
    0 -10 -2
    0 -10 -2
    0 -10 2
    0 -10 2
    0 10 -2
    0 10 2
    0 10 2
    0 10 2
    0 10 -2
    0 10 -2
    0 10 -2
    0 10 2
    -2 -10 -2
    2 -10 2
    2 -10 2
    2 -10 2
    -2 -10 -2
    -2 -10 -2
    -2 -10 -2
    2 -10 2
    2 10 2
    2 10 2
    2 10 2
    -2 10 -2
    -2 10 -2
    2 10 2
    -2 10 -2
    -4 -10 -2
    4 -10 2
    -4 -10 -2
    4 -10 2
    -4 -10 -2
    4 -10 2
    4 -10 2
    -4 -10 -2
    4 10 2
    -4 10 -2
    -4 10 -2
    4 10 2
    -4 10 -2
    4 10 2
    -4 10 -2
    4 10 2
    6 -10 2
    -6 -10 -2
    6 -10 2
    -6 -10 -2
    -6 -10 -2
    -6 -10 -2
    6 -10 2
    6 -10 2
    6 10 2
    -6 10 -2
    6 10 2
    -6 10 -2
    -6 10 -2
    6 10 2
    8 -10 2
    8 -10 2
    8 -10 2
    -8 -10 -2
    8 -10 2
    -8 -10 -2
    -8 -10 -2
    -8 -10 -2
    8 10 2
    8 10 2
    -8 10 -2
    8 10 2
    -8 10 -2
    8 10 2
    -8 10 -2
    10 -10 2
    -10 -10 -2
    10 -10 2
    -10 -10 -2
    -10 -10 -2
    10 -10 2
    -10 -10 -2
    -10 10 -2
    10 10 2
    -10 10 -2
    -10 10 -2
    10 10 2
    10 10 2
    10 10 2
    -12 -10 -2
    12 -10 2
    -12 -10 -2
    -12 -10 -2
    12 -10 2
    12 -10 2
    12 -10 2
    -12 -10 -2
    12 -10 2
    -12 10 -2
    12 10 2
    -12 10 -2
    -12 10 -2
    12 10 2
    12 10 2
    -14 -10 -2
    -14 -10 -2
    14 -10 2
    14 -10 2
    14 -10 2
    14 -10 2
    -14 -10 -2
    14 -10 2
    -14 -10 -2
    -14 -10 -2
    -14 10 -2
    -14 10 -2
    -14 10 -2
    14 10 2
    14 10 2
    14 10 2
    -16 -10 -2
    16 -10 2
    16 -10 2
    -16 -10 -2
    16 -10 2
    16 -10 2
    16 -10 2
    -16 -10 -2
    16 10 2
    -16 10 -2
    -16 10 -2
    16 10 2
    16 10 2
    -16 10 -2
    -18 -10 -2
    18 -10 2
    18 -10 2
    18 -10 2
    -18 -10 -2
    -18 -10 -2
    18 -10 2
    18 -10 2
    18 10 2
    18 10 2
    -18 10 -2
    -18 10 -2
    18 10 2
    -18 10 -2
    20 -10 2
    20 -10 2
    -20 -10 -2
    -20 -10 -2
    20 -10 2
    20 -10 2
    -20 -10 -2
    20 -10 2
    20 10 2
    -20 10 -2
    20 10 2
    -20 10 -2
    20 10 2
    -20 10 -2
    -22 -10 -2
    22 -10 2
    -22 -10 -2
    22 -10 2
    22 -10 2
    -22 -10 -2
    22 -10 2
    -22 10 -2
    22 10 2
    -22 10 -2
    22 10 2
    22 10 2
    -22 10 -2
    24 -10 2
    -24 -10 -2
    24 -10 2
    24 -10 2
    24 -10 2
    24 10 2
    -24 10 -2
    24 10 2
    -24 10 -2
    -24 10 -2
    24 10 2
    26 -10 2
    26 -10 2
    -26 -10 -2
    -26 -10 -2
    26 -10 2
    26 -10 2
    -26 10 -2
    -26 10 -2
    26 10 2
    -26 10 -2
    26 10 2
    26 10 2
    -28 -10 -2
    28 -10 2
    28 -10 2
    28 -10 2
    28 -10 2
    -28 10 -2
    28 10 2
    28 10 2
    28 10 2
    29 -11 -2
    29 -11 -2
    29 -11 -2
    -29 -11 2
    29 11 -2
    29 11 -2
    29 11 -2
    -29 11 2
    -29 11 2
    27 -11 -2
    27 -11 -2
    -27 -11 2
    27 -11 -2
    27 -11 -2
    27 11 -2
    -27 11 2
    27 11 -2
    27 11 -2
    25 -11 -2
    -25 -11 2
    -25 -11 2
    25 -11 -2
    25 -11 -2
    25 -11 -2
    -25 11 2
    25 11 -2
    25 11 -2
    25 11 -2
    23 -11 -2
    -23 -11 2
    23 -11 -2
    -23 -11 2
    23 -11 -2
    23 -11 -2
    -23 -11 2
    -23 11 2
    -23 11 2
    23 11 -2
    23 11 -2
    -23 11 2
    23 11 -2
    21 -11 -2
    -21 -11 2
    -21 -11 2
    21 -11 -2
    21 -11 -2
    21 -11 -2
    -21 -11 2
    21 11 -2
    21 11 -2
    -21 11 2
    -21 11 2
    -21 11 2
    21 11 -2
    -19 -11 2
    19 -11 -2
    19 -11 -2
    -19 -11 2
    -19 -11 2
    -19 -11 2
    19 -11 -2
    -19 -11 2
    19 -11 -2
    19 11 -2
    -19 11 2
    -19 11 2
    19 11 -2
    19 11 -2
    -19 11 2
    -17 -11 2
    17 -11 -2
    -17 -11 2
    -17 -11 2
    -17 -11 2
    17 -11 -2
    -17 -11 2
    17 -11 -2
    17 -11 -2
    17 -11 -2
    17 11 -2
    -17 11 2
    17 11 -2
    -17 11 2
    -17 11 2
    17 11 -2
    15 -11 -2
    -15 -11 2
    -15 -11 2
    -15 -11 2
    15 -11 -2
    15 -11 -2
    -15 -11 2
    15 -11 -2
    15 -11 -2
    -15 -11 2
    -15 11 2
    -15 11 2
    15 11 -2
    -15 11 2
    15 11 -2
    15 11 -2
    -13 -11 2
    -13 -11 2
    13 -11 -2
    13 -11 -2
    -13 -11 2
    13 -11 -2
    -13 -11 2
    13 -11 -2
    -13 -11 2
    13 -11 -2
    -13 11 2
    -13 11 2
    -13 11 2
    13 11 -2
    13 11 -2
    13 11 -2
    -11 -11 2
    -11 -11 2
    -11 -11 2
    -11 -11 2
    11 -11 -2
    11 -11 -2
    11 -11 -2
    11 -11 -2
    11 -11 -2
    -11 -11 2
    11 11 -2
    -11 11 2
    11 11 -2
    11 11 -2
    -11 11 2
    -11 11 2
    -9 -11 2
    9 -11 -2
    9 -11 -2
    -9 -11 2
    9 -11 -2
    9 -11 -2
    -9 -11 2
    -9 -11 2
    9 -11 -2
    -9 11 2
    9 11 -2
    -9 11 2
    9 11 -2
    9 11 -2
    7 -11 -2
    -7 -11 2
    7 -11 -2
    7 -11 -2
    7 -11 -2
    -7 -11 2
    -7 -11 2
    -7 -11 2
    -7 11 2
    -7 11 2
    7 11 -2
    -7 11 2
    7 11 -2
    7 11 -2
    -5 -11 2
    -5 -11 2
    5 -11 -2
    -5 -11 2
    5 -11 -2
    5 -11 -2
    -5 -11 2
    5 -11 -2
    -5 11 2
    -5 11 2
    5 11 -2
    5 11 -2
    5 11 -2
    -5 11 2
    3 -11 -2
    3 -11 -2
    3 -11 -2
    -3 -11 2
    -3 -11 2
    -3 -11 2
    3 -11 -2
    -3 11 2
    3 11 -2
    -3 11 2
    -3 11 2
    3 11 -2
    3 11 -2
    3 11 -2
    -3 11 2
    -1 -11 2
    1 -11 -2
    -1 -11 2
    -1 -11 2
    1 -11 -2
    -1 -11 2
    1 -11 -2
    1 -11 -2
    1 11 -2
    1 11 -2
    -1 11 2
    1 11 -2
    -1 11 2
    -1 11 2
    1 11 -2
    -1 11 2
    -1 -11 -2
    1 -11 2
    1 -11 2
    -1 -11 -2
    -1 -11 -2
    -1 -11 -2
    1 -11 2
    1 -11 2
    1 11 2
    -1 11 -2
    1 11 2
    -1 11 -2
    1 11 2
    -1 11 -2
    -1 11 -2
    1 11 2
    3 -11 2
    -3 -11 -2
    3 -11 2
    -3 -11 -2
    3 -11 2
    -3 -11 -2
    3 -11 2
    -3 -11 -2
    -3 11 -2
    3 11 2
    -3 11 -2
    3 11 2
    3 11 2
    3 11 2
    -3 11 -2
    -5 -11 -2
    -5 -11 -2
    -5 -11 -2
    5 -11 2
    5 -11 2
    -5 -11 -2
    5 -11 2
    5 -11 2
    -5 11 -2
    5 11 2
    -5 11 -2
    -5 11 -2
    5 11 2
    -5 11 -2
    5 11 2
    5 11 2
    7 -11 2
    7 -11 2
    -7 -11 -2
    -7 -11 -2
    -7 -11 -2
    7 -11 2
    7 -11 2
    -7 -11 -2
    -7 11 -2
    7 11 2
    -7 11 -2
    7 11 2
    7 11 2
    7 11 2
    -7 11 -2
    -9 -11 -2
    9 -11 2
    -9 -11 -2
    -9 -11 -2
    9 -11 2
    9 -11 2
    9 -11 2
    -9 -11 -2
    9 11 2
    -9 11 -2
    9 11 2
    -9 11 -2
    9 11 2
    9 11 2
    -11 -11 -2
    -11 -11 -2
    -11 -11 -2
    11 -11 2
    11 -11 2
    11 -11 2
    11 -11 2
    -11 -11 -2
    -11 11 -2
    11 11 2
    11 11 2
    -11 11 -2
    11 11 2
    -11 11 -2
    -13 -11 -2
    -13 -11 -2
    13 -11 2
    -13 -11 -2
    -13 -11 -2
    13 -11 2
    13 -11 2
    13 -11 2
    13 -11 2
    13 11 2
    13 11 2
    13 11 2
    -13 11 -2
    -13 11 -2
    -13 11 -2
    -15 -11 -2
    15 -11 2
    15 -11 2
    15 -11 2
    -15 -11 -2
    15 -11 2
    -15 -11 -2
    -15 -11 -2
    15 -11 2
    -15 11 -2
    15 11 2
    15 11 2
    -15 11 -2
    15 11 2
    -15 11 -2
    17 -11 2
    -17 -11 -2
    -17 -11 -2
    17 -11 2
    17 -11 2
    17 -11 2
    17 -11 2
    -17 -11 -2
    17 11 2
    17 11 2
    -17 11 -2
    17 11 2
    -17 11 -2
    -17 11 -2
    19 -11 2
    19 -11 2
    19 -11 2
    -19 -11 -2
    19 -11 2
    -19 -11 -2
    19 -11 2
    -19 -11 -2
    -19 11 -2
    -19 11 -2
    19 11 2
    19 11 2
    -19 11 -2
    19 11 2
    -21 -11 -2
    -21 -11 -2
    21 -11 2
    21 -11 2
    -21 -11 -2
    21 -11 2
    21 -11 2
    21 -11 2
    -21 11 -2
    21 11 2
    -21 11 -2
    21 11 2
    -21 11 -2
    21 11 2
    23 -11 2
    -23 -11 -2
    23 -11 2
    23 -11 2
    23 -11 2
    -23 -11 -2
    -23 -11 -2
    -23 11 -2
    23 11 2
    -23 11 -2
    23 11 2
    -23 11 -2
    23 11 2
    25 -11 2
    25 -11 2
    25 -11 2
    -25 -11 -2
    25 -11 2
    -25 -11 -2
    25 11 2
    -25 11 -2
    -25 11 -2
    25 11 2
    -25 11 -2
    25 11 2
    -27 -11 -2
    27 -11 2
    27 -11 2
    27 -11 2
    27 11 2
    27 11 2
    27 11 2
    -27 11 -2
    -27 11 -2
    29 -11 2
    29 -11 2
    29 -11 2
    -29 -11 -2
    29 -11 2
    29 11 2
    -29 11 -2
    29 11 2
    -28 -12 2
    28 -12 -2
    28 -12 -2
    28 -12 -2
    28 -12 -2
    28 12 -2
    -28 12 2
    28 12 -2
    28 12 -2
    -28 12 2
    26 -12 -2
    26 -12 -2
    26 -12 -2
    26 -12 -2
    -26 -12 2
    26 12 -2
    -26 12 2
    26 12 -2
    26 12 -2
    -26 12 2
    24 -12 -2
    24 -12 -2
    24 -12 -2
    24 -12 -2
    -24 -12 2
    -24 -12 2
    -24 -12 2
    24 12 -2
    -24 12 2
    24 12 -2
    -24 12 2
    24 12 -2
    22 -12 -2
    22 -12 -2
    -22 -12 2
    22 -12 -2
    -22 -12 2
    22 -12 -2
    22 -12 -2
    -22 -12 2
    -22 12 2
    22 12 -2
    22 12 -2
    22 12 -2
    -22 12 2
    -22 12 2
    20 -12 -2
    -20 -12 2
    20 -12 -2
    20 -12 -2
    20 -12 -2
    -20 -12 2
    20 -12 -2
    -20 -12 2
    -20 -12 2
    20 12 -2
    -20 12 2
    -20 12 2
    20 12 -2
    -20 12 2
    20 12 -2
    -18 -12 2
    -18 -12 2
    18 -12 -2
    -18 -12 2
    -18 -12 2
    18 -12 -2
    18 -12 -2
    18 -12 -2
    -18 -12 2
    18 -12 -2
    18 12 -2
    -18 12 2
    18 12 -2
    -18 12 2
    -18 12 2
    18 12 -2
    -16 -12 2
    -16 -12 2
    16 -12 -2
    16 -12 -2
    -16 -12 2
    16 -12 -2
    -16 -12 2
    16 -12 -2
    16 -12 -2
    -16 -12 2
    16 12 -2
    16 12 -2
    -16 12 2
    16 12 -2
    -16 12 2
    -14 -12 2
    -14 -12 2
    14 -12 -2
    14 -12 -2
    -14 -12 2
    14 -12 -2
    -14 -12 2
    -14 -12 2
    14 -12 -2
    14 -12 -2
    14 12 -2
    -14 12 2
    -14 12 2
    14 12 -2
    14 12 -2
    -14 12 2
    -12 -12 2
    -12 -12 2
    12 -12 -2
    12 -12 -2
    12 -12 -2
    -12 -12 2
    12 -12 -2
    12 -12 -2
    -12 -12 2
    -12 -12 2
    -12 12 2
    12 12 -2
    -12 12 2
    12 12 -2
    12 12 -2
    -12 12 2
    -10 -12 2
    10 -12 -2
    10 -12 -2
    10 -12 -2
    10 -12 -2
    -10 -12 2
    -10 -12 2
    -10 -12 2
    10 -12 -2
    -10 12 2
    10 12 -2
    -10 12 2
    10 12 -2
    -10 12 2
    10 12 -2
    -8 -12 2
    8 -12 -2
    8 -12 -2
    -8 -12 2
    -8 -12 2
    -8 -12 2
    8 12 -2
    8 12 -2
    -8 12 2
    -8 12 2
    8 12 -2
    6 -12 -2
    -6 -12 2
    6 -12 -2
    -6 -12 2
    6 -12 -2
    -6 -12 2
    -6 -12 2
    6 -12 -2
    6 12 -2
    -6 12 2
    6 12 -2
    -6 12 2
    6 12 -2
    -6 12 2
    -4 -12 2
    -4 -12 2
    4 -12 -2
    4 -12 -2
    4 -12 -2
    -4 -12 2
    4 -12 -2
    -4 -12 2
    -4 12 2
    -4 12 2
    -4 12 2
    4 12 -2
    4 12 -2
    4 12 -2
    -2 -12 2
    2 -12 -2
    -2 -12 2
    2 -12 -2
    2 -12 -2
    -2 -12 2
    -2 -12 2
    2 -12 -2
    2 12 -2
    -2 12 2
    -2 12 2
    -2 12 2
    2 12 -2
    2 12 -2
    -2 12 2
    2 12 -2
    0 -12 -2
    0 -12 2
    0 -12 2
    0 -12 -2
    0 -12 2
    0 -12 2
    0 -12 -2
    0 -12 -2
    0 12 2
    0 12 -2
    0 12 -2
    0 12 2
    0 12 2
    0 12 -2
    0 12 2
    0 12 -2
    2 -12 2
    2 -12 2
    -2 -12 -2
    2 -12 2
    -2 -12 -2
    -2 -12 -2
    2 -12 2
    -2 -12 -2
    2 12 2
    -2 12 -2
    2 12 2
    2 12 2
    2 12 2
    -2 12 -2
    -2 12 -2
    -4 -12 -2
    -4 -12 -2
    -4 -12 -2
    4 -12 2
    4 -12 2
    4 -12 2
    4 -12 2
    -4 -12 -2
    4 12 2
    -4 12 -2
    -4 12 -2
    4 12 2
    -4 12 -2
    4 12 2
    4 12 2
    -4 12 -2
    6 -12 2
    -6 -12 -2
    -6 -12 -2
    6 -12 2
    6 -12 2
    -6 -12 -2
    -6 -12 -2
    6 -12 2
    6 12 2
    -6 12 -2
    -6 12 -2
    6 12 2
    6 12 2
    -6 12 -2
    8 -12 2
    -8 -12 -2
    8 -12 2
    -8 -12 -2
    8 -12 2
    -8 -12 -2
    8 -12 2
    -8 -12 -2
    8 12 2
    -8 12 -2
    -8 12 -2
    8 12 2
    8 12 2
    -8 12 -2
    8 12 2
    -10 -12 -2
    10 -12 2
    10 -12 2
    10 -12 2
    10 -12 2
    -10 -12 -2
    -10 -12 -2
    -10 -12 -2
    10 12 2
    10 12 2
    -10 12 -2
    -10 12 -2
    10 12 2
    -10 12 -2
    10 12 2
    12 -12 2
    12 -12 2
    12 -12 2
    -12 -12 -2
    12 -12 2
    -12 -12 -2
    -12 -12 -2
    12 -12 2
    -12 12 -2
    -12 12 -2
    12 12 2
    12 12 2
    -12 12 -2
    12 12 2
    14 -12 2
    14 -12 2
    14 -12 2
    -14 -12 -2
    14 -12 2
    -14 -12 -2
    14 -12 2
    -14 -12 -2
    -14 -12 -2
    -14 12 -2
    14 12 2
    -14 12 -2
    14 12 2
    -14 12 -2
    14 12 2
    -16 -12 -2
    16 -12 2
    16 -12 2
    -16 -12 -2
    16 -12 2
    -16 -12 -2
    16 -12 2
    -16 -12 -2
    -16 -12 -2
    16 -12 2
    16 12 2
    -16 12 -2
    -16 12 -2
    16 12 2
    -16 12 -2
    16 12 2
    -18 -12 -2
    -18 -12 -2
    18 -12 2
    -18 -12 -2
    18 -12 2
    18 -12 2
    18 -12 2
    18 12 2
    -18 12 -2
    18 12 2
    -18 12 -2
    -18 12 -2
    18 12 2
    20 -12 2
    -20 -12 -2
    -20 -12 -2
    -20 -12 -2
    20 -12 2
    20 -12 2
    20 -12 2
    20 -12 2
    -20 12 -2
    -20 12 -2
    20 12 2
    -20 12 -2
    20 12 2
    20 12 2
    -22 -12 -2
    22 -12 2
    22 -12 2
    22 -12 2
    22 -12 2
    -22 -12 -2
    -22 12 -2
    -22 12 -2
    22 12 2
    22 12 2
    22 12 2
    24 -12 2
    -24 -12 -2
    -24 -12 -2
    -24 -12 -2
    24 -12 2
    24 -12 2
    24 -12 2
    -24 12 -2
    24 12 2
    24 12 2
    -24 12 -2
    -24 12 -2
    24 12 2
    26 -12 2
    26 -12 2
    26 -12 2
    26 -12 2
    -26 12 -2
    26 12 2
    26 12 2
    26 12 2
    -26 12 -2
    28 -12 2
    -28 -12 -2
    28 -12 2
    28 -12 2
    28 -12 2
    28 12 2
    28 12 2
    28 12 2
    -28 12 -2
    -27 -13 2
    27 -13 -2
    27 -13 -2
    27 -13 -2
    27 -13 -2
    27 13 -2
    27 13 -2
    27 13 -2
    -25 -13 2
    25 -13 -2
    25 -13 -2
    25 -13 -2
    25 -13 -2
    -25 -13 2
    25 13 -2
    -25 13 2
    -25 13 2
    25 13 -2
    25 13 -2
    23 -13 -2
    23 -13 -2
    -23 -13 2
    23 -13 -2
    -23 -13 2
    23 -13 -2
    -23 13 2
    23 13 -2
    -23 13 2
    23 13 -2
    23 13 -2
    21 -13 -2
    -21 -13 2
    -21 -13 2
    21 -13 -2
    21 -13 -2
    21 -13 -2
    21 -13 -2
    -21 13 2
    21 13 -2
    -21 13 2
    21 13 -2
    21 13 -2
    -21 13 2
    19 -13 -2
    19 -13 -2
    19 -13 -2
    -19 -13 2
    19 -13 -2
    -19 -13 2
    -19 -13 2
    -19 -13 2
    19 -13 -2
    -19 -13 2
    -19 13 2
    19 13 -2
    19 13 -2
    19 13 -2
    -19 13 2
    -19 13 2
    17 -13 -2
    -17 -13 2
    17 -13 -2
    -17 -13 2
    17 -13 -2
    -17 -13 2
    -17 -13 2
    17 -13 -2
    17 13 -2
    17 13 -2
    -17 13 2
    17 13 -2
    -17 13 2
    -17 13 2
    15 -13 -2
    -15 -13 2
    -15 -13 2
    15 -13 -2
    -15 -13 2
    -15 -13 2
    15 -13 -2
    15 -13 -2
    -15 -13 2
    -15 13 2
    15 13 -2
    -15 13 2
    15 13 -2
    -15 13 2
    15 13 -2
    13 -13 -2
    13 -13 -2
    -13 -13 2
    -13 -13 2
    -13 -13 2
    -13 -13 2
    13 -13 -2
    13 -13 -2
    13 -13 -2
    -13 -13 2
    -13 13 2
    13 13 -2
    13 13 -2
    -13 13 2
    -13 13 2
    13 13 -2
    -11 -13 2
    11 -13 -2
    -11 -13 2
    -11 -13 2
    11 -13 -2
    11 -13 -2
    11 -13 -2
    11 -13 -2
    -11 -13 2
    -11 13 2
    -11 13 2
    11 13 -2
    11 13 -2
    11 13 -2
    -11 13 2
    -9 -13 2
    9 -13 -2
    9 -13 -2
    -9 -13 2
    9 -13 -2
    -9 -13 2
    9 -13 -2
    -9 -13 2
    -9 13 2
    9 13 -2
    9 13 -2
    -9 13 2
    9 13 -2
    -7 -13 2
    7 -13 -2
    7 -13 -2
    7 -13 -2
    7 -13 -2
    -7 -13 2
    -7 -13 2
    -7 -13 2
    -7 13 2
    -7 13 2
    7 13 -2
    7 13 -2
    7 13 -2
    -7 13 2
    5 -13 -2
    -5 -13 2
    -5 -13 2
    5 -13 -2
    -5 -13 2
    5 -13 -2
    5 -13 -2
    -5 -13 2
    5 13 -2
    -5 13 2
    5 13 -2
    5 13 -2
    -5 13 2
    -5 13 2
    3 -13 -2
    3 -13 -2
    -3 -13 2
    3 -13 -2
    -3 -13 2
    -3 -13 2
    3 -13 -2
    -3 -13 2
    3 13 -2
    -3 13 2
    3 13 -2
    -3 13 2
    3 13 -2
    -3 13 2
    3 13 -2
    -3 13 2
    1 -13 -2
    1 -13 -2
    -1 -13 2
    -1 -13 2
    1 -13 -2
    -1 -13 2
    1 -13 -2
    -1 -13 2
    -1 13 2
    1 13 -2
    1 13 -2
    1 13 -2
    1 13 -2
    -1 13 2
    -1 13 2
    -1 13 2
    -1 -13 -2
    -1 -13 -2
    -1 -13 -2
    -1 -13 -2
    1 -13 2
    1 -13 2
    1 -13 2
    1 -13 2
    1 13 2
    1 13 2
    -1 13 -2
    -1 13 -2
    -1 13 -2
    1 13 2
    -1 13 -2
    1 13 2
    3 -13 2
    -3 -13 -2
    -3 -13 -2
    -3 -13 -2
    3 -13 2
    3 -13 2
    3 -13 2
    -3 -13 -2
    -3 13 -2
    3 13 2
    3 13 2
    -3 13 -2
    3 13 2
    -3 13 -2
    3 13 2
    5 -13 2
    5 -13 2
    5 -13 2
    -5 -13 -2
    -5 -13 -2
    -5 -13 -2
    -5 -13 -2
    5 -13 2
    5 13 2
    5 13 2
    -5 13 -2
    5 13 2
    -5 13 -2
    -5 13 -2
    5 13 2
    -5 13 -2
    7 -13 2
    7 -13 2
    7 -13 2
    -7 -13 -2
    -7 -13 -2
    -7 -13 -2
    7 -13 2
    -7 -13 -2
    7 13 2
    -7 13 -2
    7 13 2
    7 13 2
    -7 13 -2
    -7 13 -2
    7 13 2
    -9 -13 -2
    9 -13 2
    9 -13 2
    -9 -13 -2
    -9 -13 -2
    -9 -13 -2
    9 -13 2
    9 -13 2
    9 13 2
    9 13 2
    9 13 2
    9 13 2
    -9 13 -2
    -9 13 -2
    -11 -13 -2
    -11 -13 -2
    -11 -13 -2
    -11 -13 -2
    11 -13 2
    11 -13 2
    11 -13 2
    -11 13 -2
    -11 13 -2
    11 13 2
    11 13 2
    -11 13 -2
    11 13 2
    13 -13 2
    -13 -13 -2
    13 -13 2
    13 -13 2
    13 -13 2
    -13 -13 -2
    -13 -13 -2
    -13 -13 -2
    13 -13 2
    13 13 2
    -13 13 -2
    13 13 2
    -13 13 -2
    13 13 2
    -13 13 -2
    -15 -13 -2
    15 -13 2
    -15 -13 -2
    -15 -13 -2
    -15 -13 -2
    -15 -13 -2
    15 -13 2
    15 -13 2
    15 -13 2
    15 13 2
    -15 13 -2
    15 13 2
    -15 13 -2
    -15 13 -2
    15 13 2
    -17 -13 -2
    17 -13 2
    17 -13 2
    -17 -13 -2
    -17 -13 -2
    17 -13 2
    -17 -13 -2
    17 -13 2
    -17 -13 -2
    17 -13 2
    -17 13 -2
    17 13 2
    17 13 2
    -17 13 -2
    -17 13 -2
    17 13 2
    -19 -13 -2
    19 -13 2
    -19 -13 -2
    19 -13 2
    19 -13 2
    19 -13 2
    -19 -13 -2
    19 -13 2
    -19 13 -2
    -19 13 -2
    19 13 2
    19 13 2
    19 13 2
    -19 13 -2
    -21 -13 -2
    21 -13 2
    -21 -13 -2
    -21 -13 -2
    21 -13 2
    21 -13 2
    -21 13 -2
    21 13 2
    -21 13 -2
    -21 13 -2
    21 13 2
    23 -13 2
    23 -13 2
    -23 -13 -2
    23 -13 2
    -23 -13 -2
    23 -13 2
    -23 -13 -2
    23 13 2
    23 13 2
    -23 13 -2
    23 13 2
    -23 13 -2
    -23 13 -2
    25 -13 2
    25 -13 2
    25 -13 2
    -25 -13 -2
    25 -13 2
    25 13 2
    25 13 2
    -25 13 -2
    25 13 2
    -25 13 -2
    27 -13 2
    27 -13 2
    27 -13 2
    -27 -13 -2
    27 13 2
    27 13 2
    27 13 2
    26 -14 -2
    26 -14 -2
    26 -14 -2
    26 -14 -2
    -26 -14 2
    26 14 -2
    26 14 -2
    26 14 -2
    24 -14 -2
    24 -14 -2
    24 -14 -2
    -24 -14 2
    -24 -14 2
    24 -14 -2
    -24 14 2
    -24 14 2
    24 14 -2
    24 14 -2
    24 14 -2
    22 -14 -2
    22 -14 -2
    -22 -14 2
    -22 -14 2
    22 -14 -2
    22 -14 -2
    -22 -14 2
    22 14 -2
    22 14 -2
    -22 14 2
    -22 14 2
    22 14 -2
    -20 -14 2
    -20 -14 2
    20 -14 -2
    20 -14 -2
    20 -14 -2
    20 -14 -2
    -20 -14 2
    -20 -14 2
    20 -14 -2
    -20 -14 2
    -20 14 2
    20 14 -2
    20 14 -2
    20 14 -2
    -20 14 2
    18 -14 -2
    18 -14 -2
    -18 -14 2
    18 -14 -2
    18 -14 -2
    -18 -14 2
    18 -14 -2
    -18 -14 2
    -18 -14 2
    -18 -14 2
    18 14 -2
    18 14 -2
    -18 14 2
    -18 14 2
    18 14 -2
    16 -14 -2
    -16 -14 2
    16 -14 -2
    -16 -14 2
    16 -14 -2
    16 -14 -2
    16 -14 -2
    -16 -14 2
    -16 -14 2
    -16 -14 2
    -16 14 2
    16 14 -2
    16 14 -2
    -16 14 2
    -16 14 2
    16 14 -2
    14 -14 -2
    -14 -14 2
    14 -14 -2
    -14 -14 2
    14 -14 -2
    -14 -14 2
    14 -14 -2
    14 -14 -2
    -14 -14 2
    -14 -14 2
    14 14 -2
    -14 14 2
    14 14 -2
    -14 14 2
    -14 14 2
    14 14 -2
    12 -14 -2
    -12 -14 2
    -12 -14 2
    -12 -14 2
    12 -14 -2
    12 -14 -2
    -12 -14 2
    12 -14 -2
    -12 -14 2
    -12 14 2
    -12 14 2
    12 14 -2
    12 14 -2
    12 14 -2
    -12 14 2
    -10 -14 2
    10 -14 -2
    10 -14 -2
    -10 -14 2
    -10 -14 2
    -10 -14 2
    10 -14 -2
    10 -14 -2
    10 -14 -2
    -10 14 2
    10 14 -2
    10 14 -2
    10 14 -2
    -10 14 2
    -10 14 2
    8 -14 -2
    -8 -14 2
    -8 -14 2
    -8 -14 2
    8 -14 -2
    8 -14 -2
    8 -14 -2
    -8 -14 2
    -8 14 2
    -8 14 2
    8 14 -2
    8 14 -2
    8 14 -2
    6 -14 -2
    -6 -14 2
    6 -14 -2
    6 -14 -2
    6 -14 -2
    -6 -14 2
    -6 -14 2
    -6 -14 2
    6 14 -2
    -6 14 2
    -6 14 2
    6 14 -2
    6 14 -2
    -6 14 2
    -4 -14 2
    4 -14 -2
    4 -14 -2
    4 -14 -2
    -4 -14 2
    -4 -14 2
    -4 -14 2
    4 -14 -2
    -4 14 2
    4 14 -2
    4 14 -2
    -4 14 2
    -4 14 2
    4 14 -2
    -2 -14 2
    2 -14 -2
    -2 -14 2
    -2 -14 2
    2 -14 -2
    -2 -14 2
    2 -14 -2
    2 14 -2
    -2 14 2
    -2 14 2
    2 14 -2
    2 14 -2
    2 14 -2
    -2 14 2
    -2 14 2
    0 -14 2
    0 -14 -2
    0 -14 2
    0 -14 2
    0 -14 -2
    0 -14 2
    0 -14 -2
    0 -14 -2
    0 14 2
    0 14 -2
    0 14 2
    0 14 -2
    0 14 2
    0 14 2
    0 14 -2
    0 14 -2
    2 -14 2
    -2 -14 -2
    -2 -14 -2
    2 -14 2
    2 -14 2
    -2 -14 -2
    -2 -14 -2
    2 -14 2
    -2 14 -2
    2 14 2
    2 14 2
    2 14 2
    -2 14 -2
    2 14 2
    -2 14 -2
    -2 14 -2
    -4 -14 -2
    4 -14 2
    4 -14 2
    -4 -14 -2
    4 -14 2
    -4 -14 -2
    -4 -14 -2
    4 -14 2
    4 14 2
    4 14 2
    -4 14 -2
    4 14 2
    -4 14 -2
    -4 14 -2
    -4 14 -2
    6 -14 2
    6 -14 2
    -6 -14 -2
    6 -14 2
    -6 -14 -2
    -6 -14 -2
    -6 -14 -2
    6 -14 2
    6 14 2
    -6 14 -2
    -6 14 -2
    6 14 2
    6 14 2
    6 14 2
    -6 14 -2
    -8 -14 -2
    8 -14 2
    8 -14 2
    8 -14 2
    8 -14 2
    -8 -14 -2
    -8 -14 -2
    -8 -14 -2
    -8 14 -2
    -8 14 -2
    -8 14 -2
    8 14 2
    8 14 2
    8 14 2
    8 14 2
    10 -14 2
    10 -14 2
    -10 -14 -2
    10 -14 2
    -10 -14 -2
    -10 -14 -2
    -10 -14 -2
    10 -14 2
    -10 14 -2
    10 14 2
    10 14 2
    -10 14 -2
    -10 14 -2
    10 14 2
    10 14 2
    12 -14 2
    -12 -14 -2
    12 -14 2
    -12 -14 -2
    -12 -14 -2
    12 -14 2
    -12 -14 -2
    12 -14 2
    -12 14 -2
    12 14 2
    12 14 2
    -12 14 -2
    12 14 2
    -12 14 -2
    -14 -14 -2
    14 -14 2
    14 -14 2
    14 -14 2
    14 -14 2
    -14 -14 -2
    -14 -14 -2
    14 -14 2
    -14 14 -2
    14 14 2
    14 14 2
    -14 14 -2
    -14 14 -2
    14 14 2
    -16 -14 -2
    -16 -14 -2
    16 -14 2
    -16 -14 -2
    -16 -14 -2
    16 -14 2
    16 -14 2
    16 -14 2
    16 -14 2
    -16 -14 -2
    -16 14 -2
    16 14 2
    -16 14 -2
    16 14 2
    16 14 2
    -16 14 -2
    18 -14 2
    -18 -14 -2
    18 -14 2
    18 -14 2
    18 -14 2
    -18 -14 -2
    18 -14 2
    -18 -14 -2
    -18 -14 -2
    18 14 2
    -18 14 -2
    18 14 2
    18 14 2
    -18 14 -2
    -20 -14 -2
    20 -14 2
    -20 -14 -2
    20 -14 2
    -20 -14 -2
    20 -14 2
    20 -14 2
    -20 14 -2
    -20 14 -2
    20 14 2
    20 14 2
    -20 14 -2
    -22 -14 -2
    22 -14 2
    22 -14 2
    22 -14 2
    22 -14 2
    -22 -14 -2
    -22 -14 -2
    22 14 2
    22 14 2
    22 14 2
    -22 14 -2
    -22 14 -2
    24 -14 2
    -24 -14 -2
    24 -14 2
    24 -14 2
    -24 -14 -2
    24 -14 2
    24 14 2
    24 14 2
    24 14 2
    -24 14 -2
    -24 14 -2
    -26 -14 -2
    26 -14 2
    26 -14 2
    26 -14 2
    -26 14 -2
    26 14 2
    26 14 2
    26 14 2
    25 -15 -2
    -25 -15 2
    25 -15 -2
    25 -15 -2
    25 -15 -2
    -25 15 2
    25 15 -2
    25 15 -2
    25 15 -2
    23 -15 -2
    -23 -15 2
    23 -15 -2
    23 -15 -2
    23 -15 -2
    -23 -15 2
    -23 15 2
    23 15 -2
    23 15 -2
    23 15 -2
    -21 -15 2
    -21 -15 2
    21 -15 -2
    -21 -15 2
    21 -15 -2
    -21 -15 2
    21 -15 -2
    21 -15 -2
    21 15 -2
    -21 15 2
    -21 15 2
    21 15 -2
    21 15 -2
    19 -15 -2
    19 -15 -2
    19 -15 -2
    -19 -15 2
    -19 -15 2
    -19 -15 2
    19 -15 -2
    19 -15 -2
    -19 -15 2
    -19 -15 2
    19 15 -2
    -19 15 2
    19 15 -2
    19 15 -2
    -19 15 2
    -19 15 2
    17 -15 -2
    -17 -15 2
    -17 -15 2
    17 -15 -2
    17 -15 -2
    17 -15 -2
    -17 -15 2
    17 -15 -2
    -17 -15 2
    -17 -15 2
    -17 15 2
    17 15 -2
    17 15 -2
    17 15 -2
    -17 15 2
    -17 15 2
    -15 -15 2
    15 -15 -2
    15 -15 -2
    15 -15 -2
    15 -15 -2
    15 -15 -2
    -15 -15 2
    -15 -15 2
    -15 -15 2
    -15 -15 2
    15 15 -2
    -15 15 2
    15 15 -2
    -15 15 2
    15 15 -2
    13 -15 -2
    -13 -15 2
    13 -15 -2
    -13 -15 2
    13 -15 -2
    -13 -15 2
    -13 -15 2
    13 -15 -2
    -13 -15 2
    13 -15 -2
    -13 15 2
    -13 15 2
    13 15 -2
    13 15 -2
    13 15 -2
    -13 15 2
    -11 -15 2
    11 -15 -2
    -11 -15 2
    11 -15 -2
    11 -15 -2
    -11 -15 2
    11 -15 -2
    -11 -15 2
    11 -15 -2
    -11 15 2
    -11 15 2
    -11 15 2
    11 15 -2
    11 15 -2
    11 15 -2
    -9 -15 2
    -9 -15 2
    9 -15 -2
    9 -15 -2
    9 -15 -2
    -9 -15 2
    9 -15 -2
    -9 -15 2
    9 15 -2
    -9 15 2
    -9 15 2
    9 15 -2
    9 15 -2
    -7 -15 2
    -7 -15 2
    7 -15 -2
    7 -15 -2
    -7 -15 2
    7 -15 -2
    7 -15 -2
    -7 -15 2
    -7 15 2
    7 15 -2
    7 15 -2
    -7 15 2
    7 15 -2
    -7 15 2
    5 -15 -2
    -5 -15 2
    -5 -15 2
    5 -15 -2
    -5 -15 2
    5 -15 -2
    -5 -15 2
    5 -15 -2
    -5 15 2
    -5 15 2
    5 15 -2
    -5 15 2
    5 15 -2
    5 15 -2
    3 -15 -2
    3 -15 -2
    -3 -15 2
    -3 -15 2
    3 -15 -2
    -3 -15 2
    -3 -15 2
    3 -15 -2
    3 15 -2
    -3 15 2
    3 15 -2
    -3 15 2
    3 15 -2
    -3 15 2
    -3 15 2
    3 15 -2
    -1 -15 2
    -1 -15 2
    1 -15 -2
    -1 -15 2
    1 -15 -2
    -1 -15 2
    1 -15 -2
    1 -15 -2
    1 15 -2
    1 15 -2
    -1 15 2
    -1 15 2
    1 15 -2
    -1 15 2
    1 15 -2
    -1 15 2
    -1 -15 -2
    -1 -15 -2
    -1 -15 -2
    1 -15 2
    -1 -15 -2
    1 -15 2
    1 -15 2
    1 -15 2
    -1 15 -2
    -1 15 -2
    1 15 2
    -1 15 -2
    1 15 2
    1 15 2
    1 15 2
    -1 15 -2
    -3 -15 -2
    -3 -15 -2
    3 -15 2
    3 -15 2
    3 -15 2
    3 -15 2
    -3 -15 -2
    -3 -15 -2
    -3 15 -2
    3 15 2
    3 15 2
    3 15 2
    -3 15 -2
    -3 15 -2
    5 -15 2
    5 -15 2
    -5 -15 -2
    -5 -15 -2
    -5 -15 -2
    -5 -15 -2
    5 -15 2
    5 -15 2
    -5 15 -2
    -5 15 -2
    5 15 2
    5 15 2
    -5 15 -2
    5 15 2
    5 15 2
    -5 15 -2
    7 -15 2
    -7 -15 -2
    -7 -15 -2
    -7 -15 -2
    7 -15 2
    -7 -15 -2
    7 -15 2
    7 -15 2
    7 15 2
    -7 15 -2
    -7 15 -2
    7 15 2
    7 15 2
    -7 15 -2
    7 15 2
    9 -15 2
    9 -15 2
    9 -15 2
    -9 -15 -2
    -9 -15 -2
    -9 -15 -2
    -9 -15 -2
    9 15 2
    9 15 2
    9 15 2
    -9 15 -2
    9 15 2
    -9 15 -2
    11 -15 2
    -11 -15 -2
    11 -15 2
    -11 -15 -2
    -11 -15 -2
    11 -15 2
    -11 15 -2
    -11 15 -2
    11 15 2
    -11 15 -2
    11 15 2
    13 -15 2
    -13 -15 -2
    -13 -15 -2
    13 -15 2
    13 -15 2
    13 -15 2
    13 -15 2
    -13 -15 -2
    -13 -15 -2
    -13 15 -2
    13 15 2
    -13 15 -2
    -13 15 -2
    13 15 2
    13 15 2
    -15 -15 -2
    -15 -15 -2
    -15 -15 -2
    15 -15 2
    15 -15 2
    -15 -15 -2
    15 -15 2
    15 -15 2
    15 -15 2
    15 15 2
    -15 15 -2
    -15 15 -2
    15 15 2
    15 15 2
    -15 15 -2
    -17 -15 -2
    17 -15 2
    -17 -15 -2
    -17 -15 -2
    17 -15 2
    17 -15 2
    17 -15 2
    17 -15 2
    -17 15 -2
    17 15 2
    -17 15 -2
    17 15 2
    17 15 2
    -17 15 -2
    19 -15 2
    19 -15 2
    -19 -15 -2
    -19 -15 -2
    19 -15 2
    19 -15 2
    -19 -15 -2
    -19 -15 -2
    -19 -15 -2
    19 15 2
    -19 15 -2
    -19 15 -2
    -19 15 -2
    19 15 2
    19 15 2
    -21 -15 -2
    21 -15 2
    21 -15 2
    -21 -15 -2
    21 -15 2
    -21 -15 -2
    -21 15 -2
    21 15 2
    21 15 2
    -21 15 -2
    21 15 2
    23 -15 2
    -23 -15 -2
    23 -15 2
    23 -15 2
    -23 -15 -2
    23 -15 2
    -23 15 -2
    23 15 2
    23 15 2
    23 15 2
    25 -15 2
    -25 -15 -2
    25 -15 2
    25 -15 2
    25 15 2
    25 15 2
    -25 15 -2
    25 15 2
    -24 -16 2
    24 -16 -2
    24 -16 -2
    24 -16 -2
    24 -16 -2
    24 16 -2
    24 16 -2
    24 16 -2
    -24 16 2
    22 -16 -2
    -22 -16 2
    22 -16 -2
    22 -16 -2
    22 -16 -2
    -22 -16 2
    22 16 -2
    22 16 -2
    22 16 -2
    -22 16 2
    20 -16 -2
    20 -16 -2
    -20 -16 2
    -20 -16 2
    20 -16 -2
    -20 -16 2
    20 -16 -2
    -20 -16 2
    20 16 -2
    -20 16 2
    -20 16 2
    20 16 -2
    20 16 -2
    18 -16 -2
    -18 -16 2
    -18 -16 2
    -18 -16 2
    -18 -16 2
    -18 -16 2
    18 -16 -2
    18 -16 -2
    18 -16 -2
    -18 16 2
    18 16 -2
    18 16 -2
    18 16 -2
    -18 16 2
    -18 16 2
    16 -16 -2
    16 -16 -2
    -16 -16 2
    16 -16 -2
    -16 -16 2
    16 -16 -2
    -16 -16 2
    -16 -16 2
    16 -16 -2
    -16 16 2
    -16 16 2
    16 16 -2
    16 16 -2
    16 16 -2
    -16 16 2
    14 -16 -2
    -14 -16 2
    -14 -16 2
    -14 -16 2
    14 -16 -2
    14 -16 -2
    -14 -16 2
    14 -16 -2
    -14 -16 2
    14 -16 -2
    -14 16 2
    14 16 -2
    14 16 -2
    -14 16 2
    14 16 -2
    -14 16 2
    12 -16 -2
    12 -16 -2
    -12 -16 2
    -12 -16 2
    12 -16 -2
    12 -16 -2
    12 -16 -2
    -12 -16 2
    -12 -16 2
    12 16 -2
    -12 16 2
    -12 16 2
    12 16 -2
    -12 16 2
    12 16 -2
    -10 -16 2
    -10 -16 2
    -10 -16 2
    10 -16 -2
    10 -16 -2
    -10 -16 2
    10 -16 -2
    10 -16 -2
    -10 16 2
    10 16 -2
    10 16 -2
    -10 16 2
    -10 16 2
    10 16 -2
    -8 -16 2
    -8 -16 2
    8 -16 -2
    8 -16 -2
    -8 -16 2
    -8 -16 2
    8 -16 -2
    8 16 -2
    -8 16 2
    -8 16 2
    8 16 -2
    8 16 -2
    6 -16 -2
    6 -16 -2
    -6 -16 2
    -6 -16 2
    6 -16 -2
    -6 -16 2
    -6 -16 2
    6 16 -2
    6 16 -2
    6 16 -2
    -6 16 2
    -6 16 2
    -6 16 2
    4 -16 -2
    -4 -16 2
    4 -16 -2
    -4 -16 2
    4 -16 -2
    4 -16 -2
    -4 -16 2
    -4 -16 2
    -4 16 2
    -4 16 2
    4 16 -2
    -4 16 2
    4 16 -2
    4 16 -2
    2 -16 -2
    -2 -16 2
    2 -16 -2
    -2 -16 2
    2 -16 -2
    2 -16 -2
    -2 -16 2
    -2 -16 2
    -2 16 2
    -2 16 2
    -2 16 2
    2 16 -2
    -2 16 2
    2 16 -2
    2 16 -2
    2 16 -2
    0 -16 2
    0 -16 2
    0 -16 -2
    0 -16 2
    0 -16 -2
    0 -16 2
    0 -16 -2
    0 -16 -2
    0 16 -2
    0 16 2
    0 16 2
    0 16 -2
    0 16 -2
    0 16 -2
    0 16 2
    0 16 2
    2 -16 2
    2 -16 2
    2 -16 2
    -2 -16 -2
    2 -16 2
    -2 -16 -2
    -2 -16 -2
    -2 -16 -2
    2 16 2
    2 16 2
    -2 16 -2
    -2 16 -2
    2 16 2
    -2 16 -2
    2 16 2
    -2 16 -2
    -4 -16 -2
    4 -16 2
    4 -16 2
    4 -16 2
    4 -16 2
    -4 -16 -2
    -4 -16 -2
    -4 -16 -2
    -4 16 -2
    4 16 2
    -4 16 -2
    4 16 2
    4 16 2
    -4 16 -2
    -4 16 -2
    4 16 2
    -6 -16 -2
    -6 -16 -2
    -6 -16 -2
    6 -16 2
    6 -16 2
    6 -16 2
    6 -16 2
    -6 -16 -2
    6 16 2
    6 16 2
    6 16 2
    -6 16 -2
    -6 16 -2
    -6 16 -2
    6 16 2
    -8 -16 -2
    8 -16 2
    -8 -16 -2
    8 -16 2
    -8 -16 -2
    8 -16 2
    -8 -16 -2
    -8 16 -2
    -8 16 -2
    8 16 2
    8 16 2
    -8 16 -2
    8 16 2
    8 16 2
    10 -16 2
    10 -16 2
    10 -16 2
    -10 -16 -2
    -10 -16 -2
    -10 -16 -2
    -10 -16 -2
    10 -16 2
    -10 16 -2
    10 16 2
    10 16 2
    -10 16 -2
    10 16 2
    -10 16 -2
    12 -16 2
    12 -16 2
    -12 -16 -2
    -12 -16 -2
    -12 -16 -2
    12 -16 2
    -12 -16 -2
    12 -16 2
    -12 16 -2
    12 16 2
    12 16 2
    -12 16 -2
    12 16 2
    -12 16 -2
    14 -16 2
    14 -16 2
    14 -16 2
    14 -16 2
    -14 -16 -2
    -14 -16 -2
    -14 -16 -2
    -14 -16 -2
    14 -16 2
    -14 16 -2
    -14 16 -2
    14 16 2
    14 16 2
    -14 16 -2
    14 16 2
    16 -16 2
    -16 -16 -2
    -16 -16 -2
    -16 -16 -2
    16 -16 2
    16 -16 2
    -16 -16 -2
    16 -16 2
    16 -16 2
    -16 -16 -2
    16 16 2
    16 16 2
    -16 16 -2
    -16 16 -2
    16 16 2
    -16 16 -2
    18 -16 2
    18 -16 2
    -18 -16 -2
    18 -16 2
    -18 -16 -2
    -18 -16 -2
    -18 -16 -2
    18 -16 2
    -18 16 -2
    -18 16 -2
    18 16 2
    18 16 2
    -18 16 -2
    18 16 2
    20 -16 2
    -20 -16 -2
    20 -16 2
    20 -16 2
    20 -16 2
    -20 -16 -2
    -20 16 -2
    20 16 2
    20 16 2
    20 16 2
    -20 16 -2
    -22 -16 -2
    22 -16 2
    -22 -16 -2
    22 -16 2
    22 -16 2
    22 16 2
    22 16 2
    -22 16 -2
    22 16 2
    24 -16 2
    24 -16 2
    -24 -16 -2
    24 -16 2
    24 -16 2
    24 16 2
    24 16 2
    24 16 2
    -24 16 -2
    23 -17 -2
    -23 -17 2
    23 -17 -2
    23 -17 -2
    23 -17 -2
    23 17 -2
    23 17 -2
    -23 17 2
    23 17 -2
    21 -17 -2
    -21 -17 2
    -21 -17 2
    21 -17 -2
    21 -17 -2
    -21 -17 2
    21 -17 -2
    21 17 -2
    21 17 -2
    21 17 -2
    -21 17 2
    19 -17 -2
    19 -17 -2
    19 -17 -2
    -19 -17 2
    19 -17 -2
    -19 -17 2
    -19 -17 2
    -19 -17 2
    19 17 -2
    -19 17 2
    19 17 -2
    19 17 -2
    17 -17 -2
    -17 -17 2
    17 -17 -2
    -17 -17 2
    -17 -17 2
    17 -17 -2
    -17 -17 2
    -17 -17 2
    17 -17 -2
    -17 17 2
    17 17 -2
    -17 17 2
    17 17 -2
    17 17 -2
    15 -17 -2
    -15 -17 2
    -15 -17 2
    -15 -17 2
    -15 -17 2
    15 -17 -2
    -15 -17 2
    15 -17 -2
    15 -17 -2
    15 -17 -2
    15 17 -2
    15 17 -2
    -15 17 2
    -15 17 2
    -15 17 2
    15 17 -2
    13 -17 -2
    -13 -17 2
    13 -17 -2
    -13 -17 2
    13 -17 -2
    13 -17 -2
    13 -17 -2
    -13 -17 2
    -13 -17 2
    -13 -17 2
    -13 17 2
    13 17 -2
    -13 17 2
    13 17 -2
    13 17 -2
    11 -17 -2
    11 -17 -2
    -11 -17 2
    11 -17 -2
    -11 -17 2
    -11 -17 2
    -11 -17 2
    11 -17 -2
    11 -17 -2
    -11 17 2
    11 17 -2
    11 17 -2
    -11 17 2
    11 17 -2
    -11 17 2
    -9 -17 2
    9 -17 -2
    -9 -17 2
    9 -17 -2
    9 -17 -2
    -9 -17 2
    -9 -17 2
    -9 17 2
    -9 17 2
    9 17 -2
    9 17 -2
    9 17 -2
    7 -17 -2
    -7 -17 2
    -7 -17 2
    7 -17 -2
    7 -17 -2
    7 -17 -2
    -7 -17 2
    -7 -17 2
    -7 17 2
    7 17 -2
    -7 17 2
    -7 17 2
    7 17 -2
    7 17 -2
    -5 -17 2
    -5 -17 2
    5 -17 -2
    -5 -17 2
    -5 -17 2
    5 -17 -2
    5 -17 -2
    5 -17 -2
    -5 17 2
    -5 17 2
    5 17 -2
    5 17 -2
    -5 17 2
    5 17 -2
    -3 -17 2
    -3 -17 2
    3 -17 -2
    3 -17 -2
    3 -17 -2
    -3 -17 2
    -3 -17 2
    3 -17 -2
    3 17 -2
    -3 17 2
    3 17 -2
    3 17 -2
    -3 17 2
    -3 17 2
    -1 -17 2
    1 -17 -2
    -1 -17 2
    1 -17 -2
    1 -17 -2
    -1 -17 2
    -1 -17 2
    1 -17 -2
    1 17 -2
    1 17 -2
    -1 17 2
    1 17 -2
    -1 17 2
    -1 17 2
    1 17 -2
    -1 17 2
    1 -17 2
    -1 -17 -2
    -1 -17 -2
    -1 -17 -2
    -1 -17 -2
    1 -17 2
    1 -17 2
    1 -17 2
    1 17 2
    1 17 2
    -1 17 -2
    -1 17 -2
    1 17 2
    -1 17 -2
    1 17 2
    -1 17 -2
    3 -17 2
    3 -17 2
    3 -17 2
    -3 -17 -2
    -3 -17 -2
    -3 -17 -2
    3 -17 2
    -3 -17 -2
    3 17 2
    3 17 2
    -3 17 -2
    -3 17 -2
    3 17 2
    3 17 2
    -3 17 -2
    -5 -17 -2
    -5 -17 -2
    5 -17 2
    5 -17 2
    5 -17 2
    -5 -17 -2
    -5 -17 -2
    5 -17 2
    5 17 2
    5 17 2
    5 17 2
    -5 17 -2
    5 17 2
    -5 17 -2
    -5 17 -2
    7 -17 2
    7 -17 2
    7 -17 2
    -7 -17 -2
    -7 -17 -2
    -7 -17 -2
    -7 -17 -2
    7 -17 2
    -7 17 -2
    7 17 2
    -7 17 -2
    7 17 2
    -7 17 -2
    7 17 2
    7 17 2
    9 -17 2
    -9 -17 -2
    -9 -17 -2
    9 -17 2
    -9 -17 -2
    9 -17 2
    9 -17 2
    -9 -17 -2
    9 17 2
    9 17 2
    -9 17 -2
    -9 17 -2
    -9 17 -2
    9 17 2
    11 -17 2
    -11 -17 -2
    -11 -17 -2
    -11 -17 -2
    -11 -17 -2
    11 -17 2
    11 -17 2
    -11 17 -2
    11 17 2
    -11 17 -2
    11 17 2
    -11 17 -2
    11 17 2
    13 -17 2
    13 -17 2
    -13 -17 -2
    -13 -17 -2
    13 -17 2
    13 -17 2
    -13 -17 -2
    13 -17 2
    -13 -17 -2
    13 17 2
    -13 17 -2
    13 17 2
    -13 17 -2
    13 17 2
    -13 17 -2
    15 -17 2
    15 -17 2
    15 -17 2
    -15 -17 -2
    15 -17 2
    -15 -17 -2
    -15 -17 -2
    -15 -17 -2
    -15 17 -2
    15 17 2
    15 17 2
    -15 17 -2
    15 17 2
    -15 17 -2
    -17 -17 -2
    17 -17 2
    17 -17 2
    -17 -17 -2
    -17 -17 -2
    -17 -17 -2
    17 -17 2
    17 -17 2
    -17 -17 -2
    -17 17 -2
    -17 17 -2
    17 17 2
    17 17 2
    -19 -17 -2
    19 -17 2
    -19 -17 -2
    -19 -17 -2
    19 -17 2
    19 -17 2
    19 -17 2
    -19 -17 -2
    -19 -17 -2
    19 17 2
    19 17 2
    19 17 2
    21 -17 2
    -21 -17 -2
    21 -17 2
    21 -17 2
    -21 -17 -2
    21 -17 2
    21 17 2
    -21 17 -2
    21 17 2
    21 17 2
    23 -17 2
    23 -17 2
    23 -17 2
    23 -17 2
    23 17 2
    23 17 2
    -23 17 -2
    23 17 2
    -22 -18 2
    -22 -18 2
    22 -18 -2
    22 -18 -2
    22 -18 -2
    22 -18 -2
    -22 -18 2
    22 18 -2
    -22 18 2
    22 18 -2
    22 18 -2
    20 -18 -2
    -20 -18 2
    -20 -18 2
    -20 -18 2
    20 -18 -2
    -20 -18 2
    20 -18 -2
    20 18 -2
    -20 18 2
    20 18 -2
    20 18 -2
    18 -18 -2
    -18 -18 2
    18 -18 -2
    -18 -18 2
    18 -18 -2
    18 -18 -2
    -18 -18 2
    -18 -18 2
    18 18 -2
    18 18 -2
    -18 18 2
    18 18 -2
    -16 -18 2
    -16 -18 2
    16 -18 -2
    16 -18 -2
    16 -18 -2
    -16 -18 2
    16 -18 -2
    -16 -18 2
    -16 -18 2
    -16 18 2
    16 18 -2
    16 18 -2
    16 18 -2
    -14 -18 2
    14 -18 -2
    14 -18 -2
    -14 -18 2
    -14 -18 2
    14 -18 -2
    -14 -18 2
    14 -18 -2
    14 -18 -2
    -14 -18 2
    14 18 -2
    14 18 -2
    -14 18 2
    14 18 -2
    -14 18 2
    -14 18 2
    -12 -18 2
    12 -18 -2
    -12 -18 2
    -12 -18 2
    -12 -18 2
    12 -18 -2
    12 -18 -2
    12 -18 -2
    12 -18 -2
    -12 18 2
    12 18 -2
    12 18 -2
    12 18 -2
    -12 18 2
    -12 18 2
    10 -18 -2
    -10 -18 2
    10 -18 -2
    10 -18 -2
    -10 -18 2
    10 -18 -2
    -10 -18 2
    -10 -18 2
    10 -18 -2
    10 18 -2
    -10 18 2
    -10 18 2
    10 18 -2
    -10 18 2
    10 18 -2
    -8 -18 2
    8 -18 -2
    -8 -18 2
    8 -18 -2
    -8 -18 2
    8 -18 -2
    8 -18 -2
    -8 -18 2
    8 18 -2
    -8 18 2
    -8 18 2
    8 18 -2
    8 18 -2
    -6 -18 2
    6 -18 -2
    -6 -18 2
    6 -18 -2
    -6 -18 2
    6 -18 -2
    -6 -18 2
    -6 18 2
    -6 18 2
    -6 18 2
    6 18 -2
    6 18 -2
    6 18 -2
    -4 -18 2
    -4 -18 2
    4 -18 -2
    -4 -18 2
    4 -18 -2
    -4 -18 2
    4 -18 -2
    4 -18 -2
    -4 18 2
    4 18 -2
    -4 18 2
    4 18 -2
    4 18 -2
    -4 18 2
    -2 -18 2
    2 -18 -2
    -2 -18 2
    -2 -18 2
    -2 -18 2
    2 -18 -2
    2 -18 -2
    2 -18 -2
    -2 18 2
    2 18 -2
    2 18 -2
    -2 18 2
    -2 18 2
    2 18 -2
    -2 18 2
    0 -18 -2
    0 -18 -2
    0 -18 2
    0 -18 2
    0 -18 -2
    0 -18 2
    0 -18 -2
    0 -18 2
    0 18 2
    0 18 -2
    0 18 -2
    0 18 2
    0 18 -2
    0 18 2
    0 18 2
    0 18 -2
    2 -18 2
    -2 -18 -2
    -2 -18 -2
    2 -18 2
    2 -18 2
    -2 -18 -2
    -2 -18 -2
    2 -18 2
    -2 18 -2
    2 18 2
    -2 18 -2
    -2 18 -2
    2 18 2
    2 18 2
    2 18 2
    -2 18 -2
    4 -18 2
    -4 -18 -2
    -4 -18 -2
    -4 -18 -2
    4 -18 2
    4 -18 2
    4 -18 2
    -4 -18 -2
    -4 18 -2
    4 18 2
    4 18 2
    4 18 2
    4 18 2
    -4 18 -2
    -4 18 -2
    -4 18 -2
    -6 -18 -2
    6 -18 2
    6 -18 2
    -6 -18 -2
    6 -18 2
    6 -18 2
    -6 -18 -2
    -6 -18 -2
    6 18 2
    -6 18 -2
    -6 18 -2
    -6 18 -2
    6 18 2
    6 18 2
    6 18 2
    8 -18 2
    8 -18 2
    -8 -18 -2
    8 -18 2
    -8 -18 -2
    -8 -18 -2
    8 -18 2
    -8 -18 -2
    8 18 2
    -8 18 -2
    -8 18 -2
    8 18 2
    8 18 2
    -8 18 -2
    8 18 2
    10 -18 2
    10 -18 2
    10 -18 2
    10 -18 2
    -10 -18 -2
    -10 -18 -2
    -10 -18 -2
    -10 -18 -2
    -10 18 -2
    10 18 2
    10 18 2
    -10 18 -2
    -10 18 -2
    10 18 2
    -12 -18 -2
    -12 -18 -2
    12 -18 2
    12 -18 2
    -12 -18 -2
    12 -18 2
    -12 -18 -2
    12 -18 2
    12 18 2
    -12 18 -2
    -12 18 -2
    12 18 2
    12 18 2
    -12 18 -2
    14 -18 2
    14 -18 2
    14 -18 2
    -14 -18 -2
    -14 -18 -2
    -14 -18 -2
    -14 -18 -2
    14 -18 2
    -14 18 -2
    14 18 2
    -14 18 -2
    14 18 2
    -14 18 -2
    -16 -18 -2
    16 -18 2
    16 -18 2
    -16 -18 -2
    -16 -18 -2
    -16 -18 -2
    16 -18 2
    -16 -18 -2
    16 -18 2
    16 18 2
    -16 18 -2
    16 18 2
    16 18 2
    18 -18 2
    -18 -18 -2
    18 -18 2
    -18 -18 -2
    18 -18 2
    -18 -18 -2
    -18 -18 -2
    18 -18 2
    -18 -18 -2
    18 18 2
    18 18 2
    18 18 2
    20 -18 2
    20 -18 2
    -20 -18 -2
    -20 -18 -2
    20 -18 2
    -20 -18 -2
    20 -18 2
    20 18 2
    20 18 2
    -20 18 -2
    20 18 2
    -19 -19 2
    -19 -19 2
    19 -19 -2
    -19 -19 2
    19 -19 -2
    -19 -19 2
    19 -19 -2
    19 -19 -2
    -19 19 2
    19 19 -2
    19 19 -2
    19 19 -2
    -17 -19 2
    -17 -19 2
    17 -19 -2
    17 -19 -2
    -17 -19 2
    17 -19 -2
    -17 -19 2
    17 -19 -2
    17 19 -2
    17 19 -2
    17 19 -2
    -17 19 2
    -15 -19 2
    -15 -19 2
    15 -19 -2
    -15 -19 2
    -15 -19 2
    15 -19 -2
    15 -19 -2
    15 -19 -2
    15 19 -2
    15 19 -2
    15 19 -2
    -15 19 2
    -13 -19 2
    13 -19 -2
    -13 -19 2
    -13 -19 2
    13 -19 -2
    13 -19 -2
    -13 -19 2
    13 -19 -2
    -13 -19 2
    13 19 -2
    13 19 -2
    13 19 -2
    -13 19 2
    -11 -19 2
    11 -19 -2
    -11 -19 2
    11 -19 -2
    11 -19 -2
    -11 -19 2
    11 -19 -2
    11 -19 -2
    -11 -19 2
    11 19 -2
    -11 19 2
    11 19 -2
    -11 19 2
    11 19 -2
    -11 19 2
    -9 -19 2
    9 -19 -2
    9 -19 -2
    -9 -19 2
    -9 -19 2
    -9 -19 2
    9 -19 -2
    9 -19 -2
    9 19 -2
    9 19 -2
    9 19 -2
    -9 19 2
    -9 19 2
    -7 -19 2
    7 -19 -2
    -7 -19 2
    7 -19 -2
    -7 -19 2
    7 -19 -2
    7 -19 -2
    -7 19 2
    -7 19 2
    7 19 -2
    7 19 -2
    7 19 -2
    -7 19 2
    -5 -19 2
    5 -19 -2
    5 -19 -2
    -5 -19 2
    -5 -19 2
    5 -19 -2
    -5 -19 2
    5 -19 -2
    5 19 -2
    -5 19 2
    5 19 -2
    -5 19 2
    -5 19 2
    5 19 -2
    3 -19 -2
    3 -19 -2
    -3 -19 2
    3 -19 -2
    -3 -19 2
    -3 -19 2
    3 19 -2
    3 19 -2
    -3 19 2
    -3 19 2
    -3 19 2
    3 19 -2
    1 -19 -2
    -1 -19 2
    1 -19 -2
    1 -19 -2
    1 -19 -2
    -1 -19 2
    -1 -19 2
    -1 -19 2
    -1 19 2
    -1 19 2
    -1 19 2
    -1 19 2
    1 19 -2
    1 19 -2
    1 19 -2
    -1 -19 -2
    -1 -19 -2
    1 -19 2
    1 -19 2
    -1 -19 -2
    -1 -19 -2
    1 -19 2
    1 -19 2
    1 19 2
    -1 19 -2
    -1 19 -2
    1 19 2
    1 19 2
    -1 19 -2
    1 19 2
    -1 19 -2
    -3 -19 -2
    3 -19 2
    -3 -19 -2
    -3 -19 -2
    -3 -19 -2
    3 -19 2
    3 19 2
    3 19 2
    -3 19 -2
    -3 19 -2
    3 19 2
    3 19 2
    -3 19 -2
    5 -19 2
    -5 -19 -2
    5 -19 2
    -5 -19 -2
    -5 -19 -2
    5 -19 2
    5 -19 2
    -5 -19 -2
    -5 19 -2
    5 19 2
    -5 19 -2
    5 19 2
    5 19 2
    5 19 2
    -7 -19 -2
    7 -19 2
    7 -19 2
    -7 -19 -2
    7 -19 2
    -7 -19 -2
    7 -19 2
    -7 -19 -2
    7 19 2
    -7 19 -2
    7 19 2
    -7 19 -2
    -7 19 -2
    7 19 2
    7 19 2
    9 -19 2
    -9 -19 -2
    9 -19 2
    -9 -19 -2
    9 -19 2
    -9 -19 -2
    -9 -19 -2
    9 -19 2
    -9 19 -2
    9 19 2
    9 19 2
    9 19 2
    -9 19 -2
    -9 19 -2
    11 -19 2
    -11 -19 -2
    11 -19 2
    -11 -19 -2
    -11 -19 -2
    -11 -19 -2
    11 19 2
    11 19 2
    -11 19 -2
    11 19 2
    -11 19 -2
    -11 19 -2
    -13 -19 -2
    13 -19 2
    13 -19 2
    13 -19 2
    -13 -19 -2
    13 -19 2
    -13 -19 -2
    -13 -19 -2
    13 19 2
    13 19 2
    -13 19 -2
    13 19 2
    15 -19 2
    15 -19 2
    -15 -19 -2
    -15 -19 -2
    -15 -19 -2
    15 -19 2
    15 -19 2
    -15 -19 -2
    -15 19 -2
    15 19 2
    15 19 2
    15 19 2
    -17 -19 -2
    -17 -19 -2
    -17 -19 -2
    17 -19 2
    17 -19 2
    -17 -19 -2
    -17 -19 -2
    17 -19 2
    17 -19 2
    17 19 2
    17 19 2
    -17 19 -2
    17 19 2
    -19 -19 -2
    -19 -19 -2
    19 -19 2
    19 -19 2
    19 -19 2
    -19 -19 -2
    19 -19 2
    19 19 2
    19 19 2
    19 19 2
    -19 19 -2
    18 -20 -2
    -18 -20 2
    18 -20 -2
    -18 -20 2
    18 -20 -2
    -18 -20 2
    18 -20 -2
    -18 -20 2
    18 20 -2
    18 20 -2
    -18 20 2
    18 20 -2
    16 -20 -2
    -16 -20 2
    -16 -20 2
    16 -20 -2
    -16 -20 2
    -16 -20 2
    16 -20 -2
    16 -20 -2
    16 20 -2
    16 20 -2
    -16 20 2
    16 20 -2
    14 -20 -2
    14 -20 -2
    14 -20 -2
    -14 -20 2
    -14 -20 2
    -14 -20 2
    -14 -20 2
    14 -20 -2
    14 20 -2
    -14 20 2
    14 20 -2
    14 20 -2
    -12 -20 2
    12 -20 -2
    12 -20 -2
    12 -20 -2
    -12 -20 2
    12 -20 -2
    -12 -20 2
    12 20 -2
    -12 20 2
    12 20 -2
    12 20 -2
    10 -20 -2
    -10 -20 2
    -10 -20 2
    10 -20 -2
    -10 -20 2
    -10 -20 2
    10 -20 -2
    10 -20 -2
    10 20 -2
    10 20 -2
    -10 20 2
    10 20 -2
    -10 20 2
    -8 -20 2
    8 -20 -2
    8 -20 -2
    8 -20 -2
    -8 -20 2
    -8 -20 2
    -8 -20 2
    -8 20 2
    -8 20 2
    8 20 -2
    8 20 -2
    8 20 -2
    -6 -20 2
    6 -20 -2
    6 -20 -2
    6 -20 -2
    -6 -20 2
    -6 -20 2
    6 -20 -2
    -6 20 2
    -6 20 2
    6 20 -2
    6 20 -2
    -6 20 2
    6 20 -2
    4 -20 -2
    4 -20 -2
    -4 -20 2
    -4 -20 2
    -4 -20 2
    -4 -20 2
    4 -20 -2
    4 20 -2
    -4 20 2
    -4 20 2
    -4 20 2
    4 20 -2
    4 20 -2
    -2 -20 2
    2 -20 -2
    2 -20 -2
    -2 -20 2
    2 -20 -2
    2 -20 -2
    -2 -20 2
    -2 -20 2
    -2 20 2
    2 20 -2
    -2 20 2
    -2 20 2
    2 20 -2
    2 20 -2
    0 -20 -2
    0 -20 2
    0 -20 2
    0 -20 -2
    0 -20 -2
    0 -20 2
    0 -20 2
    0 20 2
    0 20 -2
    0 20 2
    0 20 -2
    0 20 -2
    0 20 2
    -2 -20 -2
    -2 -20 -2
    -2 -20 -2
    2 -20 2
    2 -20 2
    -2 -20 -2
    2 -20 2
    2 -20 2
    2 20 2
    2 20 2
    2 20 2
    -2 20 -2
    2 20 2
    -2 20 -2
    -2 20 -2
    -2 20 -2
    -4 -20 -2
    4 -20 2
    -4 -20 -2
    4 -20 2
    -4 -20 -2
    -4 -20 -2
    4 -20 2
    4 -20 2
    4 20 2
    4 20 2
    -4 20 -2
    4 20 2
    4 20 2
    -4 20 -2
    -4 20 -2
    6 -20 2
    6 -20 2
    6 -20 2
    6 -20 2
    -6 -20 -2
    -6 -20 -2
    -6 -20 -2
    6 20 2
    -6 20 -2
    -6 20 -2
    6 20 2
    -6 20 -2
    6 20 2
    8 -20 2
    -8 -20 -2
    -8 -20 -2
    -8 -20 -2
    -8 -20 -2
    8 -20 2
    8 -20 2
    -8 20 -2
    8 20 2
    8 20 2
    -8 20 -2
    -8 20 -2
    8 20 2
    10 -20 2
    -10 -20 -2
    -10 -20 -2
    10 -20 2
    -10 -20 -2
    10 -20 2
    10 20 2
    -10 20 -2
    10 20 2
    10 20 2
    -12 -20 -2
    12 -20 2
    12 -20 2
    -12 -20 -2
    -12 -20 -2
    -12 -20 -2
    12 -20 2
    -12 20 -2
    12 20 2
    12 20 2
    12 20 2
    14 -20 2
    14 -20 2
    14 -20 2
    14 -20 2
    -14 -20 -2
    -14 -20 -2
    -14 -20 -2
    -14 -20 -2
    14 20 2
    14 20 2
    -14 20 -2
    14 20 2
    -16 -20 -2
    16 -20 2
    16 -20 2
    16 -20 2
    -16 -20 -2
    -16 -20 -2
    -16 -20 -2
    16 -20 2
    -16 -20 -2
    16 20 2
    16 20 2
    16 20 2
    -16 20 -2
    -18 -20 -2
    18 -20 2
    18 -20 2
    18 -20 2
    -18 -20 -2
    -18 -20 -2
    18 20 2
    18 20 2
    18 20 2
    -18 20 -2
    15 -21 -2
    -15 -21 2
    15 -21 -2
    -15 -21 2
    15 -21 -2
    -15 -21 2
    15 -21 -2
    -15 21 2
    15 21 -2
    15 21 -2
    -13 -21 2
    -13 -21 2
    13 -21 -2
    13 -21 -2
    -13 -21 2
    13 -21 -2
    13 -21 -2
    13 21 -2
    13 21 -2
    11 -21 -2
    11 -21 -2
    -11 -21 2
    11 -21 -2
    -11 -21 2
    -11 -21 2
    -11 21 2
    11 21 -2
    11 21 -2
    -9 -21 2
    9 -21 -2
    -9 -21 2
    9 -21 -2
    9 -21 -2
    -9 -21 2
    9 21 -2
    9 21 -2
    9 21 -2
    -9 21 2
    -7 -21 2
    -7 -21 2
    7 -21 -2
    -7 -21 2
    7 -21 -2
    7 -21 -2
    7 -21 -2
    -7 -21 2
    7 21 -2
    -7 21 2
    7 21 -2
    -7 21 2
    5 -21 -2
    -5 -21 2
    5 -21 -2
    -5 -21 2
    -5 -21 2
    5 -21 -2
    5 -21 -2
    -5 -21 2
    5 21 -2
    5 21 -2
    -5 21 2
    -5 21 2
    5 21 -2
    -5 21 2
    3 -21 -2
    3 -21 -2
    3 -21 -2
    -3 -21 2
    3 -21 -2
    -3 -21 2
    -3 -21 2
    -3 -21 2
    3 21 -2
    3 21 -2
    3 21 -2
    -3 21 2
    -3 21 2
    -3 21 2
    -1 -21 2
    1 -21 -2
    1 -21 -2
    -1 -21 2
    1 -21 -2
    -1 -21 2
    1 -21 -2
    -1 -21 2
    -1 21 2
    -1 21 2
    1 21 -2
    1 21 -2
    1 21 -2
    -1 21 2
    1 -21 2
    1 -21 2
    -1 -21 -2
    -1 -21 -2
    -1 -21 -2
    1 -21 2
    -1 -21 -2
    1 -21 2
    1 21 2
    -1 21 -2
    1 21 2
    1 21 2
    -1 21 -2
    -1 21 -2
    3 -21 2
    3 -21 2
    -3 -21 -2
    3 -21 2
    -3 -21 -2
    -3 -21 -2
    -3 -21 -2
    3 21 2
    3 21 2
    -3 21 -2
    -3 21 -2
    3 21 2
    5 -21 2
    5 -21 2
    5 -21 2
    -5 -21 -2
    -5 -21 -2
    -5 -21 -2
    -5 -21 -2
    5 21 2
    -5 21 -2
    5 21 2
    5 21 2
    -5 21 -2
    5 21 2
    -7 -21 -2
    7 -21 2
    -7 -21 -2
    7 -21 2
    7 -21 2
    -7 -21 -2
    -7 -21 -2
    -7 21 -2
    7 21 2
    7 21 2
    7 21 2
    -9 -21 -2
    -9 -21 -2
    9 -21 2
    9 -21 2
    -9 -21 -2
    -9 -21 -2
    9 -21 2
    9 21 2
    9 21 2
    -9 21 -2
    9 21 2
    -11 -21 -2
    -11 -21 -2
    11 -21 2
    11 -21 2
    -11 -21 -2
    11 -21 2
    -11 -21 -2
    -11 21 -2
    11 21 2
    11 21 2
    11 21 2
    -13 -21 -2
    13 -21 2
    -13 -21 -2
    13 -21 2
    13 -21 2
    -13 -21 -2
    -13 -21 -2
    -13 21 -2
    13 21 2
    13 21 2
    13 21 2
    15 -21 2
    -15 -21 -2
    15 -21 2
    15 -21 2
    15 -21 2
    -15 -21 -2
    -15 -21 -2
    -15 21 -2
    15 21 2
    15 21 2
    15 21 2
    -12 -22 2
    12 -22 -2
    12 -22 -2
    12 -22 -2
    12 -22 -2
    -12 -22 2
    -12 -22 2
    -12 -22 2
    12 22 -2
    12 22 -2
    -12 22 2
    -10 -22 2
    10 -22 -2
    -10 -22 2
    10 -22 -2
    10 -22 -2
    -10 -22 2
    10 -22 -2
    10 22 -2
    -10 22 2
    10 22 -2
    10 22 -2
    8 -22 -2
    8 -22 -2
    -8 -22 2
    -8 -22 2
    -8 -22 2
    8 22 -2
    8 22 -2
    8 22 -2
    6 -22 -2
    -6 -22 2
    -6 -22 2
    -6 -22 2
    6 -22 -2
    6 -22 -2
    6 22 -2
    6 22 -2
    6 22 -2
    -6 22 2
    -4 -22 2
    4 -22 -2
    -4 -22 2
    4 -22 -2
    4 -22 -2
    -4 -22 2
    4 22 -2
    -4 22 2
    4 22 -2
    4 22 -2
    -2 -22 2
    2 -22 -2
    2 -22 -2
    -2 -22 2
    2 -22 -2
    2 -22 -2
    -2 -22 2
    2 22 -2
    2 22 -2
    -2 22 2
    -2 22 2
    2 22 -2
    0 -22 -2
    0 -22 2
    0 -22 2
    0 -22 -2
    0 -22 2
    0 -22 -2
    0 22 -2
    0 22 2
    0 22 2
    0 22 -2
    0 22 2
    0 22 2
    2 -22 2
    -2 -22 -2
    -2 -22 -2
    -2 -22 -2
    2 -22 2
    -2 -22 -2
    2 -22 2
    -2 22 -2
    2 22 2
    2 22 2
    -2 22 -2
    2 22 2
    2 22 2
    4 -22 2
    -4 -22 -2
    -4 -22 -2
    -4 -22 -2
    -4 -22 -2
    4 -22 2
    4 -22 2
    -4 22 -2
    4 22 2
    4 22 2
    4 22 2
    4 22 2
    6 -22 2
    6 -22 2
    -6 -22 -2
    6 -22 2
    -6 -22 -2
    -6 -22 -2
    -6 -22 -2
    6 22 2
    6 22 2
    -6 22 -2
    -8 -22 -2
    8 -22 2
    -8 -22 -2
    -8 -22 -2
    8 -22 2
    -8 -22 -2
    -8 22 -2
    8 22 2
    8 22 2
    -10 -22 -2
    10 -22 2
    -10 -22 -2
    10 -22 2
    -10 -22 -2
    10 22 2
    10 22 2
    10 22 2
    -10 22 -2
    12 -22 2
    -12 -22 -2
    12 -22 2
    12 -22 2
    -12 -22 -2
    12 -22 2
    -12 -22 -2
    12 22 2
    12 22 2
    -12 22 -2
    12 22 2
    9 -23 -2
    -9 -23 2
    9 -23 -2
    -9 -23 2
    -9 -23 2
    9 -23 -2
    9 -23 -2
    9 23 -2
    -9 23 2
    9 23 -2
    -7 -23 2
    7 -23 -2
    -7 -23 2
    7 -23 -2
    -7 -23 2
    7 23 -2
    -7 23 2
    7 23 -2
    -5 -23 2
    5 -23 -2
    -5 -23 2
    5 -23 -2
    -5 -23 2
    5 23 -2
    -5 23 2
    3 -23 -2
    -3 -23 2
    -3 -23 2
    3 -23 -2
    -3 -23 2
    3 -23 -2
    3 23 -2
    -3 23 2
    3 23 -2
    -1 -23 2
    -1 -23 2
    1 -23 -2
    1 -23 -2
    -1 -23 2
    1 -23 -2
    1 23 -2
    1 23 -2
    -1 23 2
    1 -23 2
    1 -23 2
    -1 -23 -2
    1 -23 2
    -1 -23 -2
    -1 -23 -2
    1 23 2
    -1 23 -2
    1 23 2
    -1 23 -2
    -3 -23 -2
    3 -23 2
    3 -23 2
    -3 -23 -2
    3 -23 2
    -3 -23 -2
    3 23 2
    3 23 2
    3 23 2
    -5 -23 -2
    5 -23 2
    5 -23 2
    -5 -23 -2
    -5 -23 -2
    5 -23 2
    -5 23 -2
    5 23 2
    5 23 2
    5 23 2
    -7 -23 -2
    7 -23 2
    -7 -23 -2
    7 -23 2
    -7 -23 -2
    7 -23 2
    7 23 2
    7 23 2
    7 23 2
    -7 23 -2
    -9 -23 -2
    9 -23 2
    9 -23 2
    -9 -23 -2
    -9 -23 -2
    9 -23 2
    -9 23 -2
    9 23 2
    9 23 2
    9 23 2
    -2 -24 2
    2 -24 -2
    2 -24 -2
    -2 -24 2
    -2 -24 2
    2 -24 -2
    2 24 -2
    2 24 -2
    -2 24 2
    0 -24 -2
    0 -24 2
    0 -24 -2
    0 -24 2
    0 -24 2
    0 24 -2
    0 24 -2
    2 -24 2
    2 -24 2
    -2 -24 -2
    2 -24 2
    -2 -24 -2
    2 24 2
    2 24 2
    -2 24 -2
    32 0 -3
    32 0 -3
    -32 0 3
    32 0 -3
    32 0 -3
    30 0 -3
    -30 0 3
    30 0 -3
    -30 0 3
    30 0 -3
    -28 0 3
    28 0 -3
    28 0 -3
    28 0 -3
    -28 0 3
    28 0 -3
    -28 0 3
    -26 0 3
    -26 0 3
    -26 0 3
    26 0 -3
    -26 0 3
    26 0 -3
    26 0 -3
    26 0 -3
    24 0 -3
    24 0 -3
    24 0 -3
    -24 0 3
    -24 0 3
    -24 0 3
    24 0 -3
    -24 0 3
    -22 0 3
    22 0 -3
    22 0 -3
    22 0 -3
    -22 0 3
    -22 0 3
    22 0 -3
    -22 0 3
    20 0 -3
    -20 0 3
    20 0 -3
    -20 0 3
    20 0 -3
    -20 0 3
    -20 0 3
    -18 0 3
    18 0 -3
    -18 0 3
    18 0 -3
    18 0 -3
    18 0 -3
    -18 0 3
    16 0 -3
    16 0 -3
    -16 0 3
    -16 0 3
    16 0 -3
    16 0 -3
    -16 0 3
    -14 0 3
    -14 0 3
    -14 0 3
    14 0 -3
    14 0 -3
    -14 0 3
    14 0 -3
    14 0 -3
    -12 0 3
    12 0 -3
    -12 0 3
    12 0 -3
    -12 0 3
    12 0 -3
    12 0 -3
    -12 0 3
    10 0 -3
    -10 0 3
    10 0 -3
    10 0 -3
    -10 0 3
    -10 0 3
    -10 0 3
    10 0 -3
    -8 0 3
    -8 0 3
    8 0 -3
    -8 0 3
    8 0 -3
    8 0 -3
    -8 0 3
    8 0 -3
    -6 0 3
    6 0 -3
    -6 0 3
    -6 0 3
    6 0 -3
    6 0 -3
    6 0 -3
    -6 0 3
    4 0 -3
    -4 0 3
    4 0 -3
    -4 0 3
    -4 0 3
    4 0 -3
    -4 0 3
    4 0 -3
    -2 0 3
    -2 0 3
    2 0 -3
    -2 0 3
    2 0 -3
    2 0 -3
    -2 0 3
    2 0 -3
    0 0 3
    0 0 -3
    0 0 -3
    0 0 -3
    0 0 3
    0 0 3
    0 0 3
    0 0 -3
    2 0 3
    2 0 3
    2 0 3
    2 0 3
    -2 0 -3
    -2 0 -3
    -2 0 -3
    4 0 3
    -4 0 -3
    4 0 3
    -4 0 -3
    4 0 3
    4 0 3
    -4 0 -3
    -6 0 -3
    -6 0 -3
    6 0 3
    6 0 3
    -6 0 -3
    6 0 3
    6 0 3
    8 0 3
    -8 0 -3
    8 0 3
    -8 0 -3
    -8 0 -3
    8 0 3
    8 0 3
    -10 0 -3
    -10 0 -3
    10 0 3
    10 0 3
    10 0 3
    -10 0 -3
    10 0 3
    -12 0 -3
    12 0 3
    12 0 3
    12 0 3
    -12 0 -3
    -12 0 -3
    12 0 3
    -14 0 -3
    -14 0 -3
    14 0 3
    -14 0 -3
    14 0 3
    14 0 3
    14 0 3
    -16 0 -3
    -16 0 -3
    -16 0 -3
    16 0 3
    16 0 3
    16 0 3
    16 0 3
    -18 0 -3
    18 0 3
    -18 0 -3
    18 0 3
    -18 0 -3
    18 0 3
    18 0 3
    -20 0 -3
    20 0 3
    -20 0 -3
    -20 0 -3
    20 0 3
    20 0 3
    20 0 3
    22 0 3
    22 0 3
    -22 0 -3
    22 0 3
    22 0 3
    -22 0 -3
    22 0 3
    -22 0 -3
    24 0 3
    -24 0 -3
    24 0 3
    -24 0 -3
    -24 0 -3
    24 0 3
    24 0 3
    26 0 3
    26 0 3
    26 0 3
    26 0 3
    -26 0 -3
    -26 0 -3
    26 0 3
    28 0 3
    -28 0 -3
    28 0 3
    -28 0 -3
    28 0 3
    -28 0 -3
    30 0 3
    30 0 3
    30 0 3
    -30 0 -3
    32 0 3
    32 0 3
    32 0 3
    -32 0 -3
    33 -1 -3
    -33 -1 3
    33 -1 -3
    33 -1 -3
    -33 1 3
    33 1 -3
    33 1 -3
    33 1 -3
    31 -1 -3
    -31 -1 3
    31 -1 -3
    31 -1 -3
    31 -1 -3
    31 1 -3
    31 1 -3
    31 1 -3
    -31 1 3
    -31 1 3
    29 -1 -3
    29 -1 -3
    29 -1 -3
    29 -1 -3
    -29 -1 3
    29 1 -3
    29 1 -3
    -29 1 3
    29 1 -3
    29 1 -3
    -29 1 3
    -27 -1 3
    -27 -1 3
    -27 -1 3
    27 -1 -3
    -27 -1 3
    27 -1 -3
    27 -1 -3
    27 -1 -3
    -27 1 3
    27 1 -3
    27 1 -3
    -27 1 3
    27 1 -3
    -27 1 3
    27 1 -3
    -27 1 3
    -25 -1 3
    25 -1 -3
    -25 -1 3
    25 -1 -3
    25 -1 -3
    -25 -1 3
    25 -1 -3
    25 1 -3
    25 1 -3
    -25 1 3
    -25 1 3
    25 1 -3
    -25 1 3
    25 1 -3
    -25 1 3
    23 -1 -3
    23 -1 -3
    -23 -1 3
    -23 -1 3
    23 -1 -3
    -23 -1 3
    23 -1 -3
    -23 -1 3
    -23 1 3
    23 1 -3
    -23 1 3
    -23 1 3
    23 1 -3
    23 1 -3
    23 1 -3
    -23 1 3
    21 -1 -3
    -21 -1 3
    -21 -1 3
    21 -1 -3
    21 -1 -3
    -21 -1 3
    21 -1 -3
    -21 1 3
    21 1 -3
    21 1 -3
    -21 1 3
    -21 1 3
    21 1 -3
    -21 1 3
    21 1 -3
    19 -1 -3
    19 -1 -3
    19 -1 -3
    -19 -1 3
    19 -1 -3
    -19 -1 3
    -19 -1 3
    19 1 -3
    19 1 -3
    -19 1 3
    -19 1 3
    -19 1 3
    19 1 -3
    19 1 -3
    -19 1 3
    17 -1 -3
    -17 -1 3
    -17 -1 3
    17 -1 -3
    -17 -1 3
    -17 -1 3
    17 -1 -3
    -17 1 3
    17 1 -3
    -17 1 3
    17 1 -3
    17 1 -3
    -17 1 3
    17 1 -3
    -15 -1 3
    15 -1 -3
    -15 -1 3
    -15 -1 3
    15 -1 -3
    15 -1 -3
    -15 -1 3
    15 -1 -3
    -15 1 3
    -15 1 3
    -15 1 3
    15 1 -3
    15 1 -3
    15 1 -3
    15 1 -3
    13 -1 -3
    -13 -1 3
    13 -1 -3
    13 -1 -3
    -13 -1 3
    -13 -1 3
    -13 -1 3
    13 -1 -3
    -13 1 3
    13 1 -3
    -13 1 3
    -13 1 3
    13 1 -3
    -13 1 3
    13 1 -3
    13 1 -3
    -11 -1 3
    -11 -1 3
    11 -1 -3
    11 -1 -3
    -11 -1 3
    11 -1 -3
    -11 -1 3
    11 -1 -3
    -11 1 3
    11 1 -3
    11 1 -3
    -11 1 3
    11 1 -3
    -11 1 3
    -11 1 3
    9 -1 -3
    9 -1 -3
    -9 -1 3
    -9 -1 3
    -9 -1 3
    -9 -1 3
    9 -1 -3
    9 -1 -3
    9 1 -3
    -9 1 3
    -9 1 3
    9 1 -3
    9 1 -3
    -9 1 3
    -9 1 3
    9 1 -3
    -7 -1 3
    -7 -1 3
    -7 -1 3
    -7 -1 3
    7 -1 -3
    7 -1 -3
    7 -1 -3
    7 -1 -3
    -7 1 3
    -7 1 3
    -7 1 3
    7 1 -3
    7 1 -3
    7 1 -3
    7 1 -3
    -7 1 3
    -5 -1 3
    -5 -1 3
    -5 -1 3
    5 -1 -3
    -5 -1 3
    5 -1 -3
    5 -1 -3
    5 -1 -3
    -5 1 3
    5 1 -3
    -5 1 3
    5 1 -3
    -5 1 3
    5 1 -3
    -5 1 3
    5 1 -3
    -3 -1 3
    3 -1 -3
    -3 -1 3
    3 -1 -3
    3 -1 -3
    3 -1 -3
    -3 -1 3
    -3 -1 3
    3 1 -3
    -3 1 3
    -3 1 3
    -3 1 3
    3 1 -3
    3 1 -3
    3 1 -3
    -3 1 3
    1 -1 -3
    -1 -1 3
    -1 -1 3
    1 -1 -3
    1 -1 -3
    1 1 -3
    1 1 -3
    -1 1 3
    1 -1 3
    -1 -1 -3
    1 -1 3
    -1 1 -3
    1 1 3
    -1 1 -3
    3 -1 3
    -3 -1 -3
    -3 -1 -3
    3 -1 3
    -3 -1 -3
    -3 -1 -3
    3 1 3
    3 1 3
    3 1 3
    3 1 3
    5 -1 3
    -5 -1 -3
    5 -1 3
    -5 -1 -3
    -5 -1 -3
    5 -1 3
    -5 -1 -3
    5 -1 3
    5 1 3
    5 1 3
    5 1 3
    5 1 3
    7 -1 3
    7 -1 3
    -7 -1 -3
    -7 -1 -3
    7 -1 3
    7 -1 3
    -7 -1 -3
    7 1 3
    7 1 3
    -7 1 -3
    -7 1 -3
    -7 1 -3
    7 1 3
    7 1 3
    9 -1 3
    -9 -1 -3
    9 -1 3
    -9 -1 -3
    9 -1 3
    9 -1 3
    -9 -1 -3
    -9 1 -3
    9 1 3
    9 1 3
    9 1 3
    9 1 3
    -9 1 -3
    -9 1 -3
    9 1 3
    11 -1 3
    11 -1 3
    -11 -1 -3
    -11 -1 -3
    11 -1 3
    -11 -1 -3
    11 -1 3
    11 1 3
    11 1 3
    -11 1 -3
    11 1 3
    -11 1 -3
    11 1 3
    -11 1 -3
    11 1 3
    -13 -1 -3
    13 -1 3
    -13 -1 -3
    13 -1 3
    13 -1 3
    13 -1 3
    -13 -1 -3
    13 1 3
    13 1 3
    -13 1 -3
    13 1 3
    -13 1 -3
    -13 1 -3
    13 1 3
    13 1 3
    15 -1 3
    -15 -1 -3
    -15 -1 -3
    15 -1 3
    -15 -1 -3
    15 -1 3
    15 -1 3
    -15 1 -3
    -15 1 -3
    -15 1 -3
    15 1 3
    15 1 3
    15 1 3
    15 1 3
    15 1 3
    -17 -1 -3
    -17 -1 -3
    17 -1 3
    -17 -1 -3
    17 -1 3
    17 -1 3
    17 -1 3
    -17 1 -3
    -17 1 -3
    17 1 3
    17 1 3
    17 1 3
    17 1 3
    17 1 3
    19 -1 3
    19 -1 3
    19 -1 3
    -19 -1 -3
    -19 -1 -3
    -19 -1 -3
    19 -1 3
    -19 1 -3
    -19 1 -3
    -19 1 -3
    19 1 3
    19 1 3
    19 1 3
    19 1 3
    19 1 3
    -21 -1 -3
    -21 -1 -3
    -21 -1 -3
    21 -1 3
    21 -1 3
    21 -1 3
    21 -1 3
    -21 1 -3
    -21 1 -3
    21 1 3
    21 1 3
    21 1 3
    -21 1 -3
    21 1 3
    21 1 3
    23 -1 3
    -23 -1 -3
    23 -1 3
    23 -1 3
    23 -1 3
    -23 -1 -3
    -23 -1 -3
    -23 1 -3
    -23 1 -3
    23 1 3
    -23 1 -3
    23 1 3
    23 1 3
    25 -1 3
    25 -1 3
    25 -1 3
    -25 -1 -3
    -25 -1 -3
    -25 -1 -3
    25 -1 3
    25 -1 3
    -25 1 -3
    25 1 3
    -25 1 -3
    -25 1 -3
    25 1 3
    27 -1 3
    -27 -1 -3
    -27 -1 -3
    27 -1 3
    27 -1 3
    27 -1 3
    27 -1 3
    -27 -1 -3
    27 1 3
    27 1 3
    27 1 3
    -27 1 -3
    -27 1 -3
    29 -1 3
    29 -1 3
    -29 -1 -3
    29 -1 3
    29 1 3
    29 1 3
    -29 1 -3
    29 1 3
    31 -1 3
    -31 -1 -3
    31 -1 3
    31 -1 3
    -31 1 -3
    31 1 3
    31 1 3
    31 1 3
    32 -2 -3
    -32 -2 3
    32 -2 -3
    32 -2 -3
    32 -2 -3
    -32 2 3
    32 2 -3
    -32 2 3
    32 2 -3
    32 2 -3
    30 -2 -3
    -30 -2 3
    30 -2 -3
    30 -2 -3
    30 -2 -3
    -30 2 3
    30 2 -3
    30 2 -3
    30 2 -3
    -30 2 3
    28 -2 -3
    28 -2 -3
    -28 -2 3
    -28 -2 3
    28 -2 -3
    28 -2 -3
    28 2 -3
    28 2 -3
    28 2 -3
    -28 2 3
    28 2 -3
    -28 2 3
    -28 2 3
    26 -2 -3
    26 -2 -3
    -26 -2 3
    26 -2 -3
    -26 -2 3
    -26 -2 3
    26 -2 -3
    -26 -2 3
    26 2 -3
    -26 2 3
    -26 2 3
    26 2 -3
    26 2 -3
    -26 2 3
    26 2 -3
    -26 2 3
    24 -2 -3
    -24 -2 3
    -24 -2 3
    24 -2 -3
    24 -2 -3
    -24 -2 3
    -24 -2 3
    24 2 -3
    -24 2 3
    -24 2 3
    -24 2 3
    24 2 -3
    -24 2 3
    24 2 -3
    22 -2 -3
    22 -2 -3
    22 -2 -3
    -22 -2 3
    -22 -2 3
    22 -2 -3
    -22 -2 3
    22 2 -3
    -22 2 3
    -22 2 3
    22 2 -3
    22 2 -3
    -22 2 3
    -22 2 3
    22 2 -3
    20 -2 -3
    20 -2 -3
    20 -2 -3
    20 -2 -3
    -20 -2 3
    -20 -2 3
    -20 -2 3
    -20 2 3
    20 2 -3
    20 2 -3
    20 2 -3
    -20 2 3
    -20 2 3
    -20 2 3
    20 2 -3
    -18 -2 3
    -18 -2 3
    -18 -2 3
    18 -2 -3
    18 -2 -3
    -18 -2 3
    18 -2 -3
    18 -2 -3
    18 2 -3
    18 2 -3
    -18 2 3
    -18 2 3
    18 2 -3
    -18 2 3
    18 2 -3
    -18 2 3
    16 -2 -3
    -16 -2 3
    16 -2 -3
    -16 -2 3
    16 -2 -3
    -16 -2 3
    -16 -2 3
    16 -2 -3
    -16 2 3
    -16 2 3
    -16 2 3
    16 2 -3
    16 2 -3
    16 2 -3
    16 2 -3
    14 -2 -3
    14 -2 -3
    -14 -2 3
    -14 -2 3
    14 -2 -3
    -14 -2 3
    -14 -2 3
    14 2 -3
    -14 2 3
    -14 2 3
    14 2 -3
    14 2 -3
    14 2 -3
    -14 2 3
    12 -2 -3
    -12 -2 3
    12 -2 -3
    -12 -2 3
    12 -2 -3
    -12 -2 3
    12 -2 -3
    12 2 -3
    -12 2 3
    -12 2 3
    12 2 -3
    -12 2 3
    12 2 -3
    12 2 -3
    10 -2 -3
    -10 -2 3
    -10 -2 3
    10 -2 -3
    -10 -2 3
    -10 -2 3
    10 -2 -3
    10 2 -3
    10 2 -3
    -10 2 3
    -10 2 3
    -10 2 3
    10 2 -3
    -10 2 3
    10 2 -3
    -8 -2 3
    8 -2 -3
    -8 -2 3
    8 -2 -3
    8 -2 -3
    -8 -2 3
    -8 -2 3
    8 -2 -3
    -8 2 3
    8 2 -3
    8 2 -3
    8 2 -3
    -8 2 3
    -8 2 3
    -8 2 3
    8 2 -3
    -6 -2 3
    6 -2 -3
    -6 -2 3
    -6 -2 3
    6 -2 -3
    -6 -2 3
    6 -2 -3
    6 -2 -3
    -6 2 3
    -6 2 3
    -6 2 3
    6 2 -3
    -6 2 3
    6 2 -3
    6 2 -3
    6 2 -3
    4 -2 -3
    -4 -2 3
    -4 -2 3
    4 -2 -3
    -4 -2 3
    4 -2 -3
    -4 -2 3
    4 2 -3
    -4 2 3
    -4 2 3
    4 2 -3
    4 2 -3
    -4 2 3
    -4 2 3
    4 2 -3
    -2 -2 3
    -2 -2 3
    2 -2 -3
    2 -2 -3
    -2 -2 3
    -2 -2 3
    2 -2 -3
    2 -2 -3
    -2 2 3
    2 2 -3
    2 2 -3
    2 2 -3
    -2 2 3
    -2 2 3
    -2 2 3
    2 2 -3
    0 -2 -3
    0 -2 -3
    0 -2 3
    0 -2 -3
    0 -2 3
    0 -2 -3
    0 2 3
    0 2 -3
    0 2 3
    2 -2 3
    -2 -2 -3
    2 -2 3
    2 -2 3
    -2 -2 -3
    -2 2 -3
    2 2 3
    2 2 3
    -2 2 -3
    2 2 3
    -2 2 -3
    2 2 3
    4 -2 3
    4 -2 3
    4 -2 3
    -4 -2 -3
    -4 -2 -3
    -4 -2 -3
    4 -2 3
    4 2 3
    4 2 3
    4 2 3
    4 2 3
    6 -2 3
    6 -2 3
    -6 -2 -3
    -6 -2 -3
    -6 -2 -3
    6 -2 3
    6 -2 3
    -6 -2 -3
    6 2 3
    6 2 3
    6 2 3
    6 2 3
    -8 -2 -3
    8 -2 3
    8 -2 3
    -8 -2 -3
    8 -2 3
    -8 -2 -3
    8 -2 3
    8 2 3
    8 2 3
    -8 2 -3
    8 2 3
    8 2 3
    10 -2 3
    10 -2 3
    10 -2 3
    10 -2 3
    -10 -2 -3
    -10 -2 -3
    -10 -2 -3
    10 2 3
    10 2 3
    10 2 3
    10 2 3
    10 2 3
    -10 2 -3
    -10 2 -3
    -10 2 -3
    12 -2 3
    12 -2 3
    -12 -2 -3
    -12 -2 -3
    12 -2 3
    12 -2 3
    -12 -2 -3
    12 2 3
    -12 2 -3
    12 2 3
    12 2 3
    12 2 3
    -12 2 -3
    -12 2 -3
    12 2 3
    -14 -2 -3
    -14 -2 -3
    -14 -2 -3
    14 -2 3
    14 -2 3
    14 -2 3
    14 -2 3
    -14 2 -3
    14 2 3
    14 2 3
    -14 2 -3
    14 2 3
    -14 2 -3
    16 -2 3
    16 -2 3
    -16 -2 -3
    16 -2 3
    -16 -2 -3
    -16 -2 -3
    16 -2 3
    16 2 3
    -16 2 -3
    -16 2 -3
    16 2 3
    -16 2 -3
    16 2 3
    18 -2 3
    -18 -2 -3
    -18 -2 -3
    -18 -2 -3
    18 -2 3
    18 -2 3
    18 -2 3
    18 2 3
    18 2 3
    18 2 3
    -18 2 -3
    -18 2 -3
    -18 2 -3
    20 -2 3
    20 -2 3
    -20 -2 -3
    -20 -2 -3
    -20 -2 -3
    20 -2 3
    20 -2 3
    -20 2 -3
    20 2 3
    -20 2 -3
    -20 2 -3
    20 2 3
    20 2 3
    -22 -2 -3
    -22 -2 -3
    22 -2 3
    22 -2 3
    -22 -2 -3
    22 -2 3
    -22 2 -3
    22 2 3
    -22 2 -3
    -22 2 -3
    22 2 3
    22 2 3
    24 -2 3
    24 -2 3
    -24 -2 -3
    24 -2 3
    24 -2 3
    -24 -2 -3
    -24 -2 -3
    -24 2 -3
    -24 2 -3
    24 2 3
    24 2 3
    -24 2 -3
    24 2 3
    26 -2 3
    -26 -2 -3
    26 -2 3
    -26 -2 -3
    26 -2 3
    -26 -2 -3
    26 -2 3
    26 2 3
    26 2 3
    -26 2 -3
    26 2 3
    -26 2 -3
    28 -2 3
    28 -2 3
    -28 -2 -3
    -28 -2 -3
    28 -2 3
    -28 -2 -3
    28 -2 3
    -28 2 -3
    28 2 3
    -28 2 -3
    28 2 3
    28 2 3
    30 -2 3
    -30 -2 -3
    30 -2 3
    30 -2 3
    30 -2 3
    30 2 3
    30 2 3
    30 2 3
    -30 2 -3
    32 -2 3
    -32 -2 -3
    32 -2 3
    32 -2 3
    32 -2 3
    32 2 3
    -32 2 -3
    32 2 3
    32 2 3
    31 -3 -3
    -31 -3 3
    31 -3 -3
    31 -3 -3
    31 -3 -3
    31 3 -3
    31 3 -3
    -31 3 3
    -31 3 3
    31 3 -3
    29 -3 -3
    -29 -3 3
    29 -3 -3
    29 -3 -3
    29 -3 -3
    29 3 -3
    29 3 -3
    -29 3 3
    29 3 -3
    -29 3 3
    -27 -3 3
    -27 -3 3
    27 -3 -3
    27 -3 -3
    -27 -3 3
    27 -3 -3
    27 -3 -3
    27 3 -3
    -27 3 3
    -27 3 3
    27 3 -3
    -27 3 3
    -27 3 3
    27 3 -3
    25 -3 -3
    25 -3 -3
    -25 -3 3
    -25 -3 3
    25 -3 -3
    25 -3 -3
    -25 -3 3
    -25 3 3
    25 3 -3
    -25 3 3
    25 3 -3
    -25 3 3
    25 3 -3
    -25 3 3
    25 3 -3
    -23 -3 3
    23 -3 -3
    23 -3 -3
    -23 -3 3
    23 -3 -3
    23 -3 -3
    -23 -3 3
    23 3 -3
    -23 3 3
    -23 3 3
    23 3 -3
    -23 3 3
    23 3 -3
    -23 3 3
    23 3 -3
    21 -3 -3
    -21 -3 3
    -21 -3 3
    -21 -3 3
    21 -3 -3
    21 -3 -3
    21 -3 -3
    -21 3 3
    21 3 -3
    -21 3 3
    21 3 -3
    21 3 -3
    -21 3 3
    -21 3 3
    21 3 -3
    19 -3 -3
    -19 -3 3
    19 -3 -3
    19 -3 -3
    -19 -3 3
    -19 -3 3
    -19 -3 3
    19 -3 -3
    -19 3 3
    -19 3 3
    19 3 -3
    19 3 -3
    19 3 -3
    -19 3 3
    19 3 -3
    -19 3 3
    17 -3 -3
    -17 -3 3
    -17 -3 3
    17 -3 -3
    -17 -3 3
    17 -3 -3
    17 -3 -3
    -17 -3 3
    17 3 -3
    -17 3 3
    17 3 -3
    -17 3 3
    -17 3 3
    17 3 -3
    -17 3 3
    17 3 -3
    15 -3 -3
    15 -3 -3
    15 -3 -3
    -15 -3 3
    15 -3 -3
    -15 -3 3
    -15 -3 3
    -15 3 3
    15 3 -3
    15 3 -3
    15 3 -3
    -15 3 3
    15 3 -3
    -15 3 3
    -13 -3 3
    -13 -3 3
    13 -3 -3
    13 -3 -3
    -13 -3 3
    13 -3 -3
    -13 -3 3
    13 -3 -3
    13 3 -3
    13 3 -3
    -13 3 3
    -13 3 3
    13 3 -3
    -13 3 3
    13 3 -3
    11 -3 -3
    11 -3 -3
    -11 -3 3
    11 -3 -3
    -11 -3 3
    -11 -3 3
    11 -3 -3
    -11 -3 3
    11 3 -3
    11 3 -3
    11 3 -3
    -11 3 3
    -11 3 3
    11 3 -3
    -11 3 3
    9 -3 -3
    9 -3 -3
    -9 -3 3
    -9 -3 3
    9 -3 -3
    -9 -3 3
    -9 -3 3
    9 -3 -3
    9 3 -3
    -9 3 3
    -9 3 3
    9 3 -3
    9 3 -3
    -9 3 3
    -9 3 3
    9 3 -3
    7 -3 -3
    -7 -3 3
    -7 -3 3
    -7 -3 3
    -7 -3 3
    7 -3 -3
    7 -3 -3
    7 -3 -3
    7 3 -3
    7 3 -3
    -7 3 3
    -7 3 3
    -7 3 3
    7 3 -3
    -7 3 3
    7 3 -3
    5 -3 -3
    5 -3 -3
    5 -3 -3
    -5 -3 3
    -5 -3 3
    -5 -3 3
    5 -3 -3
    -5 -3 3
    -5 3 3
    -5 3 3
    -5 3 3
    5 3 -3
    -5 3 3
    5 3 -3
    5 3 -3
    5 3 -3
    -3 -3 3
    3 -3 -3
    -3 -3 3
    3 -3 -3
    -3 -3 3
    3 -3 -3
    3 -3 -3
    -3 -3 3
    3 3 -3
    3 3 -3
    -3 3 3
    3 3 -3
    -3 3 3
    -3 3 3
    -3 3 3
    -1 -3 3
    1 -3 -3
    1 -3 -3
    -1 -3 3
    1 -3 -3
    -1 -3 3
    -1 -3 3
    1 3 -3
    -1 3 3
    -1 3 3
    -1 3 3
    1 3 -3
    -1 -3 -3
    -1 -3 -3
    -1 -3 -3
    1 -3 3
    1 -3 3
    1 -3 3
    -1 -3 -3
    1 3 3
    -1 3 -3
    -1 3 -3
    1 3 3
    -1 3 -3
    1 3 3
    1 3 3
    3 -3 3
    -3 -3 -3
    -3 -3 -3
    -3 -3 -3
    3 -3 3
    3 -3 3
    -3 3 -3
    3 3 3
    3 3 3
    3 3 3
    -3 3 -3
    3 3 3
    5 -3 3
    5 -3 3
    5 -3 3
    5 -3 3
    -5 -3 -3
    -5 -3 -3
    -5 -3 -3
    5 3 3
    5 3 3
    -5 3 -3
    5 3 3
    5 3 3
    7 -3 3
    -7 -3 -3
    -7 -3 -3
    -7 -3 -3
    7 -3 3
    7 -3 3
    7 -3 3
    -7 3 -3
    7 3 3
    7 3 3
    -7 3 -3
    -7 3 -3
    7 3 3
    7 3 3
    9 -3 3
    9 -3 3
    -9 -3 -3
    9 -3 3
    -9 -3 -3
    9 -3 3
    -9 -3 -3
    9 3 3
    9 3 3
    9 3 3
    -9 3 -3
    -9 3 -3
    -9 3 -3
    -11 -3 -3
    11 -3 3
    -11 -3 -3
    11 -3 3
    11 -3 3
    -11 -3 -3
    11 -3 3
    11 3 3
    11 3 3
    -11 3 -3
    -11 3 -3
    11 3 3
    13 -3 3
    -13 -3 -3
    -13 -3 -3
    13 -3 3
    13 -3 3
    13 -3 3
    -13 -3 -3
    -13 3 -3
    13 3 3
    -13 3 -3
    13 3 3
    -13 3 -3
    13 3 3
    15 -3 3
    15 -3 3
    -15 -3 -3
    -15 -3 -3
    15 -3 3
    15 -3 3
    -15 -3 -3
    -15 3 -3
    -15 3 -3
    -15 3 -3
    15 3 3
    -15 3 -3
    15 3 3
    15 3 3
    17 -3 3
    -17 -3 -3
    -17 -3 -3
    17 -3 3
    17 -3 3
    17 -3 3
    -17 3 -3
    -17 3 -3
    17 3 3
    -17 3 -3
    17 3 3
    17 3 3
    -17 3 -3
    19 -3 3
    -19 -3 -3
    -19 -3 -3
    19 -3 3
    -19 -3 -3
    19 -3 3
    19 -3 3
    19 3 3
    -19 3 -3
    19 3 3
    19 3 3
    -19 3 -3
    -19 3 -3
    -21 -3 -3
    21 -3 3
    -21 -3 -3
    21 -3 3
    21 -3 3
    -21 -3 -3
    21 -3 3
    21 3 3
    21 3 3
    -21 3 -3
    -21 3 -3
    21 3 3
    -21 3 -3
    23 -3 3
    -23 -3 -3
    23 -3 3
    -23 -3 -3
    23 -3 3
    23 -3 3
    -23 -3 -3
    -23 3 -3
    23 3 3
    -23 3 -3
    23 3 3
    23 3 3
    -23 3 -3
    25 -3 3
    25 -3 3
    25 -3 3
    -25 -3 -3
    25 -3 3
    -25 -3 -3
    -25 -3 -3
    25 3 3
    -25 3 -3
    25 3 3
    -25 3 -3
    27 -3 3
    27 -3 3
    27 -3 3
    27 -3 3
    -27 -3 -3
    -27 -3 -3
    -27 -3 -3
    27 3 3
    -27 3 -3
    27 3 3
    -27 3 -3
    27 3 3
    29 -3 3
    -29 -3 -3
    29 -3 3
    29 -3 3
    29 -3 3
    29 3 3
    -29 3 -3
    29 3 3
    29 3 3
    31 -3 3
    31 -3 3
    31 -3 3
    31 -3 3
    31 -3 3
    -31 -3 -3
    -31 3 -3
    31 3 3
    31 3 3
    31 3 3
    32 -4 -3
    32 -4 -3
    32 -4 -3
    -32 -4 3
    32 -4 -3
    32 4 -3
    32 4 -3
    -32 4 3
    -32 4 3
    32 4 -3
    30 -4 -3
    30 -4 -3
    -30 -4 3
    30 -4 -3
    30 -4 -3
    -30 4 3
    30 4 -3
    30 4 -3
    30 4 -3
    28 -4 -3
    28 -4 -3
    -28 -4 3
    -28 -4 3
    28 -4 -3
    28 -4 -3
    28 4 -3
    28 4 -3
    -28 4 3
    28 4 -3
    -28 4 3
    -28 4 3
    26 -4 -3
    -26 -4 3
    26 -4 -3
    26 -4 -3
    -26 -4 3
    26 -4 -3
    -26 -4 3
    -26 4 3
    26 4 -3
    -26 4 3
    26 4 -3
    26 4 -3
    -26 4 3
    -26 4 3
    24 -4 -3
    -24 -4 3
    -24 -4 3
    24 -4 -3
    24 -4 -3
    24 -4 -3
    -24 4 3
    24 4 -3
    -24 4 3
    -24 4 3
    24 4 -3
    -24 4 3
    -22 -4 3
    22 -4 -3
    22 -4 -3
    22 -4 -3
    -22 -4 3
    -22 -4 3
    -22 -4 3
    22 -4 -3
    -22 4 3
    -22 4 3
    22 4 -3
    22 4 -3
    -22 4 3
    22 4 -3
    -22 4 3
    20 -4 -3
    -20 -4 3
    20 -4 -3
    -20 -4 3
    20 -4 -3
    20 -4 -3
    -20 -4 3
    -20 -4 3
    20 4 -3
    20 4 -3
    20 4 -3
    -20 4 3
    20 4 -3
    -20 4 3
    -20 4 3
    -20 4 3
    -18 -4 3
    -18 -4 3
    -18 -4 3
    18 -4 -3
    18 -4 -3
    -18 -4 3
    18 -4 -3
    18 -4 -3
    18 4 -3
    18 4 -3
    18 4 -3
    -18 4 3
    -18 4 3
    18 4 -3
    -18 4 3
    -18 4 3
    16 -4 -3
    -16 -4 3
    -16 -4 3
    16 -4 -3
    16 -4 -3
    16 -4 -3
    -16 -4 3
    -16 4 3
    16 4 -3
    -16 4 3
    -16 4 3
    16 4 -3
    16 4 -3
    16 4 -3
    -16 4 3
    14 -4 -3
    14 -4 -3
    14 -4 -3
    -14 -4 3
    -14 -4 3
    -14 -4 3
    -14 -4 3
    14 -4 -3
    14 4 -3
    14 4 -3
    14 4 -3
    14 4 -3
    -14 4 3
    -14 4 3
    -14 4 3
    12 -4 -3
    -12 -4 3
    -12 -4 3
    -12 -4 3
    12 -4 -3
    12 -4 -3
    12 -4 -3
    -12 -4 3
    -12 4 3
    12 4 -3
    12 4 -3
    12 4 -3
    -12 4 3
    -12 4 3
    12 4 -3
    -10 -4 3
    10 -4 -3
    10 -4 -3
    10 -4 -3
    10 -4 -3
    -10 -4 3
    -10 -4 3
    -10 -4 3
    10 4 -3
    -10 4 3
    10 4 -3
    10 4 -3
    10 4 -3
    -10 4 3
    -10 4 3
    -8 -4 3
    8 -4 -3
    -8 -4 3
    8 -4 -3
    8 -4 -3
    -8 -4 3
    -8 -4 3
    8 -4 -3
    8 4 -3
    -8 4 3
    -8 4 3
    8 4 -3
    8 4 -3
    -8 4 3
    8 4 -3
    -8 4 3
    6 -4 -3
    6 -4 -3
    -6 -4 3
    6 -4 -3
    6 -4 -3
    -6 -4 3
    -6 -4 3
    -6 -4 3
    -6 4 3
    6 4 -3
    -6 4 3
    -6 4 3
    6 4 -3
    6 4 -3
    -6 4 3
    -4 -4 3
    4 -4 -3
    4 -4 -3
    -4 -4 3
    4 -4 -3
    4 -4 -3
    -4 -4 3
    -4 4 3
    -4 4 3
    4 4 -3
    4 4 -3
    -4 4 3
    4 4 -3
    -2 -4 3
    2 -4 -3
    2 -4 -3
    -2 -4 3
    2 -4 -3
    -2 -4 3
    -2 4 3
    -2 4 3
    2 4 -3
    2 4 -3
    -2 4 3
    2 4 -3
    0 -4 -3
    0 -4 3
    0 -4 3
    0 -4 3
    0 -4 3
    0 -4 -3
    0 -4 -3
    0 -4 -3
    0 4 -3
    0 4 3
    0 4 3
    0 4 3
    0 4 -3
    0 4 3
    -2 -4 -3
    -2 -4 -3
    -2 -4 -3
    2 -4 3
    2 4 3
    2 4 3
    -2 4 -3
    -4 -4 -3
    -4 -4 -3
    4 -4 3
    4 -4 3
    -4 -4 -3
    4 -4 3
    -4 -4 -3
    4 -4 3
    4 4 3
    4 4 3
    -4 4 -3
    -4 4 -3
    4 4 3
    4 4 3
    -4 4 -3
    -4 4 -3
    6 -4 3
    6 -4 3
    6 -4 3
    -6 -4 -3
    -6 -4 -3
    -6 -4 -3
    6 -4 3
    -6 4 -3
    6 4 3
    6 4 3
    -6 4 -3
    -6 4 -3
    6 4 3
    6 4 3
    -8 -4 -3
    -8 -4 -3
    8 -4 3
    8 -4 3
    8 -4 3
    -8 -4 -3
    8 -4 3
    8 4 3
    -8 4 -3
    -8 4 -3
    8 4 3
    -8 4 -3
    8 4 3
    8 4 3
    10 -4 3
    -10 -4 -3
    10 -4 3
    -10 -4 -3
    10 -4 3
    10 -4 3
    10 4 3
    -10 4 -3
    -10 4 -3
    10 4 3
    -10 4 -3
    10 4 3
    -12 -4 -3
    -12 -4 -3
    -12 -4 -3
    12 -4 3
    12 -4 3
    12 -4 3
    12 -4 3
    12 4 3
    -12 4 -3
    -12 4 -3
    -12 4 -3
    12 4 3
    -14 -4 -3
    14 -4 3
    -14 -4 -3
    14 -4 3
    -14 -4 -3
    14 -4 3
    14 -4 3
    -14 4 -3
    14 4 3
    -14 4 -3
    14 4 3
    -14 4 -3
    14 4 3
    16 -4 3
    16 -4 3
    -16 -4 -3
    -16 -4 -3
    16 -4 3
    16 -4 3
    -16 -4 -3
    16 4 3
    16 4 3
    -16 4 -3
    -16 4 -3
    16 4 3
    -16 4 -3
    -18 -4 -3
    18 -4 3
    18 -4 3
    18 -4 3
    -18 -4 -3
    18 -4 3
    -18 -4 -3
    -18 4 -3
    18 4 3
    -18 4 -3
    18 4 3
    18 4 3
    20 -4 3
    -20 -4 -3
    20 -4 3
    20 -4 3
    20 -4 3
    -20 -4 -3
    20 4 3
    20 4 3
    20 4 3
    -20 4 -3
    -22 -4 -3
    22 -4 3
    -22 -4 -3
    22 -4 3
    -22 -4 -3
    22 -4 3
    22 -4 3
    22 4 3
    -22 4 -3
    22 4 3
    -24 -4 -3
    24 -4 3
    24 -4 3
    -24 -4 -3
    24 -4 3
    -24 -4 -3
    24 -4 3
    -24 4 -3
    24 4 3
    24 4 3
    24 4 3
    26 -4 3
    -26 -4 -3
    -26 -4 -3
    26 -4 3
    26 -4 3
    26 -4 3
    26 4 3
    26 4 3
    26 4 3
    28 -4 3
    28 -4 3
    28 -4 3
    28 -4 3
    -28 -4 -3
    -28 -4 -3
    -28 4 -3
    28 4 3
    -28 4 -3
    28 4 3
    28 4 3
    30 -4 3
    30 -4 3
    -30 -4 -3
    30 -4 3
    30 -4 3
    30 4 3
    -30 4 -3
    30 4 3
    30 4 3
    32 -4 3
    32 -4 3
    32 -4 3
    32 -4 3
    32 -4 3
    32 4 3
    32 4 3
    32 4 3
    -31 -5 3
    31 -5 -3
    31 -5 -3
    31 -5 -3
    -31 5 3
    31 5 -3
    31 5 -3
    -31 5 3
    29 -5 -3
    29 -5 -3
    29 -5 -3
    29 -5 -3
    -29 -5 3
    -29 5 3
    29 5 -3
    -29 5 3
    29 5 -3
    27 -5 -3
    -27 -5 3
    -27 -5 3
    27 -5 -3
    27 -5 -3
    27 -5 -3
    -27 5 3
    27 5 -3
    27 5 -3
    27 5 -3
    -27 5 3
    -27 5 3
    25 -5 -3
    -25 -5 3
    25 -5 -3
    25 -5 -3
    25 -5 -3
    -25 -5 3
    -25 5 3
    -25 5 3
    -25 5 3
    25 5 -3
    25 5 -3
    -25 5 3
    25 5 -3
    -23 -5 3
    23 -5 -3
    -23 -5 3
    23 -5 -3
    23 -5 -3
    -23 -5 3
    23 5 -3
    -23 5 3
    23 5 -3
    -23 5 3
    -23 5 3
    -23 5 3
    23 5 -3
    -21 -5 3
    21 -5 -3
    -21 -5 3
    21 -5 -3
    21 -5 -3
    -21 -5 3
    21 -5 -3
    -21 5 3
    21 5 -3
    -21 5 3
    21 5 -3
    -21 5 3
    -21 5 3
    21 5 -3
    -19 -5 3
    19 -5 -3
    -19 -5 3
    -19 -5 3
    19 -5 -3
    -19 -5 3
    19 -5 -3
    19 -5 -3
    -19 5 3
    19 5 -3
    -19 5 3
    -19 5 3
    19 5 -3
    -19 5 3
    19 5 -3
    17 -5 -3
    17 -5 -3
    -17 -5 3
    17 -5 -3
    -17 -5 3
    17 -5 -3
    -17 -5 3
    -17 -5 3
    -17 5 3
    -17 5 3
    17 5 -3
    17 5 -3
    -17 5 3
    17 5 -3
    15 -5 -3
    15 -5 -3
    15 -5 -3
    -15 -5 3
    -15 -5 3
    15 -5 -3
    -15 -5 3
    -15 -5 3
    15 5 -3
    -15 5 3
    -15 5 3
    15 5 -3
    -15 5 3
    15 5 -3
    -15 5 3
    -13 -5 3
    13 -5 -3
    13 -5 -3
    -13 -5 3
    -13 -5 3
    -13 -5 3
    13 -5 -3
    13 -5 -3
    13 5 -3
    13 5 -3
    -13 5 3
    -13 5 3
    -13 5 3
    13 5 -3
    -11 -5 3
    11 -5 -3
    11 -5 -3
    -11 -5 3
    11 -5 -3
    11 -5 -3
    -11 -5 3
    -11 5 3
    11 5 -3
    -11 5 3
    11 5 -3
    -11 5 3
    -9 -5 3
    -9 -5 3
    -9 -5 3
    -9 -5 3
    9 -5 -3
    9 -5 -3
    9 -5 -3
    9 -5 -3
    -9 5 3
    9 5 -3
    9 5 -3
    9 5 -3
    -9 5 3
    -9 5 3
    -7 -5 3
    -7 -5 3
    7 -5 -3
    -7 -5 3
    7 -5 -3
    -7 -5 3
    7 -5 -3
    7 -5 -3
    7 5 -3
    -7 5 3
    -7 5 3
    -7 5 3
    7 5 -3
    7 5 -3
    -5 -5 3
    5 -5 -3
    5 -5 -3
    5 -5 -3
    5 -5 -3
    -5 -5 3
    -5 -5 3
    -5 -5 3
    -5 5 3
    -5 5 3
    5 5 -3
    5 5 -3
    5 5 -3
    -5 5 3
    3 -5 -3
    3 -5 -3
    -3 -5 3
    -3 -5 3
    -3 -5 3
    3 -5 -3
    -3 -5 3
    -3 5 3
    3 5 -3
    -3 5 3
    3 5 -3
    -3 5 3
    3 5 -3
    -1 -5 3
    1 -5 -3
    -1 -5 3
    -1 -5 3
    1 -5 -3
    -1 -5 3
    1 -5 -3
    1 -5 -3
    -1 5 3
    -1 5 3
    -1 5 3
    -1 5 3
    1 5 -3
    1 5 -3
    1 -5 3
    1 -5 3
    -1 -5 -3
    1 -5 3
    -1 -5 -3
    -1 -5 -3
    1 -5 3
    -1 -5 -3
    1 5 3
    -1 5 -3
    -1 5 -3
    1 5 3
    1 5 3
    -1 5 -3
    1 5 3
    3 -5 3
    -3 -5 -3
    3 -5 3
    -3 -5 -3
    3 -5 3
    -3 -5 -3
    -3 -5 -3
    3 -5 3
    3 5 3
    3 5 3
    -3 5 -3
    -3 5 -3
    -3 5 -3
    3 5 3
    -3 5 -3
    5 -5 3
    -5 -5 -3
    -5 -5 -3
    -5 -5 -3
    5 -5 3
    5 -5 3
    5 -5 3
    -5 -5 -3
    -5 5 -3
    -5 5 -3
    5 5 3
    -5 5 -3
    5 5 3
    5 5 3
    5 5 3
    7 -5 3
    7 -5 3
    -7 -5 -3
    -7 -5 -3
    -7 -5 -3
    7 -5 3
    -7 -5 -3
    7 -5 3
    7 5 3
    -7 5 -3
    7 5 3
    -7 5 -3
    7 5 3
    7 5 3
    -7 5 -3
    9 -5 3
    9 -5 3
    -9 -5 -3
    9 -5 3
    -9 -5 -3
    -9 -5 -3
    9 -5 3
    -9 5 -3
    -9 5 -3
    9 5 3
    -9 5 -3
    9 5 3
    9 5 3
    9 5 3
    -11 -5 -3
    11 -5 3
    -11 -5 -3
    11 -5 3
    11 -5 3
    11 -5 3
    11 5 3
    -11 5 -3
    11 5 3
    -11 5 -3
    11 5 3
    -11 5 -3
    -13 -5 -3
    -13 -5 -3
    -13 -5 -3
    13 -5 3
    13 -5 3
    13 -5 3
    13 -5 3
    13 5 3
    -13 5 -3
    -13 5 -3
    13 5 3
    -13 5 -3
    13 5 3
    -15 -5 -3
    15 -5 3
    -15 -5 -3
    15 -5 3
    15 -5 3
    -15 -5 -3
    15 -5 3
    -15 5 -3
    -15 5 -3
    -15 5 -3
    15 5 3
    15 5 3
    15 5 3
    17 -5 3
    -17 -5 -3
    17 -5 3
    -17 -5 -3
    17 -5 3
    17 -5 3
    -17 -5 -3
    17 5 3
    -17 5 -3
    -17 5 -3
    17 5 3
    17 5 3
    -17 5 -3
    -19 -5 -3
    19 -5 3
    -19 -5 -3
    19 -5 3
    19 -5 3
    19 -5 3
    -19 -5 -3
    19 5 3
    -19 5 -3
    19 5 3
    -19 5 -3
    19 5 3
    -19 5 -3
    21 -5 3
    -21 -5 -3
    21 -5 3
    -21 -5 -3
    -21 -5 -3
    21 -5 3
    21 5 3
    21 5 3
    21 5 3
    -21 5 -3
    -21 5 -3
    -23 -5 -3
    -23 -5 -3
    -23 -5 -3
    23 -5 3
    23 -5 3
    23 5 3
    23 5 3
    -23 5 -3
    -23 5 -3
    23 5 3
    25 -5 3
    -25 -5 -3
    25 -5 3
    -25 -5 -3
    25 -5 3
    25 -5 3
    25 5 3
    25 5 3
    -25 5 -3
    27 -5 3
    27 -5 3
    27 -5 3
    -27 -5 -3
    -27 -5 -3
    27 -5 3
    -27 -5 -3
    27 5 3
    27 5 3
    -27 5 -3
    -27 5 -3
    27 5 3
    29 -5 3
    -29 -5 -3
    29 -5 3
    29 -5 3
    29 -5 3
    -29 5 -3
    29 5 3
    29 5 3
    29 5 3
    -31 -5 -3
    31 -5 3
    31 -5 3
    31 -5 3
    31 -5 3
    31 5 3
    31 5 3
    31 5 3
    32 -6 -3
    -32 -6 3
    32 -6 -3
    32 -6 -3
    32 -6 -3
    -32 6 3
    32 6 -3
    32 6 -3
    -32 6 3
    30 -6 -3
    30 -6 -3
    30 -6 -3
    30 -6 -3
    -30 -6 3
    -30 6 3
    30 6 -3
    30 6 -3
    -30 6 3
    30 6 -3
    28 -6 -3
    -28 -6 3
    28 -6 -3
    28 -6 -3
    28 -6 -3
    28 6 -3
    28 6 -3
    -28 6 3
    -28 6 3
    28 6 -3
    26 -6 -3
    26 -6 -3
    -26 -6 3
    26 -6 -3
    -26 -6 3
    26 -6 -3
    -26 6 3
    -26 6 3
    -26 6 3
    26 6 -3
    26 6 -3
    26 6 -3
    -24 -6 3
    -24 -6 3
    24 -6 -3
    24 -6 -3
    -24 -6 3
    24 -6 -3
    24 -6 -3
    24 6 -3
    -24 6 3
    -24 6 3
    24 6 -3
    -24 6 3
    -24 6 3
    24 6 -3
    22 -6 -3
    22 -6 -3
    -22 -6 3
    22 -6 -3
    -22 -6 3
    -22 -6 3
    22 -6 -3
    -22 6 3
    -22 6 3
    -22 6 3
    -22 6 3
    22 6 -3
    22 6 -3
    22 6 -3
    20 -6 -3
    -20 -6 3
    20 -6 -3
    20 -6 -3
    -20 -6 3
    -20 -6 3
    20 -6 -3
    20 6 -3
    -20 6 3
    -20 6 3
    -20 6 3
    20 6 -3
    -20 6 3
    20 6 -3
    -18 -6 3
    -18 -6 3
    18 -6 -3
    -18 -6 3
    -18 -6 3
    -18 -6 3
    18 -6 -3
    18 -6 -3
    18 -6 -3
    18 6 -3
    18 6 -3
    -18 6 3
    -18 6 3
    -18 6 3
    -18 6 3
    18 6 -3
    -16 -6 3
    -16 -6 3
    -16 -6 3
    16 -6 -3
    16 -6 -3
    16 -6 -3
    -16 -6 3
    -16 -6 3
    16 -6 -3
    -16 6 3
    16 6 -3
    -16 6 3
    16 6 -3
    -16 6 3
    -16 6 3
    16 6 -3
    14 -6 -3
    -14 -6 3
    -14 -6 3
    14 -6 -3
    14 -6 -3
    14 -6 -3
    -14 -6 3
    -14 6 3
    14 6 -3
    -14 6 3
    14 6 -3
    14 6 -3
    -14 6 3
    -14 6 3
    12 -6 -3
    -12 -6 3
    -12 -6 3
    12 -6 -3
    -12 -6 3
    12 -6 -3
    -12 -6 3
    12 -6 -3
    12 6 -3
    -12 6 3
    12 6 -3
    12 6 -3
    -12 6 3
    -10 -6 3
    10 -6 -3
    -10 -6 3
    -10 -6 3
    10 -6 -3
    -10 -6 3
    10 -6 -3
    10 -6 -3
    10 6 -3
    -10 6 3
    10 6 -3
    10 6 -3
    -10 6 3
    -8 -6 3
    -8 -6 3
    -8 -6 3
    8 -6 -3
    -8 -6 3
    8 -6 -3
    -8 -6 3
    8 -6 -3
    8 -6 -3
    8 6 -3
    -8 6 3
    8 6 -3
    -8 6 3
    8 6 -3
    -8 6 3
    -6 -6 3
    6 -6 -3
    -6 -6 3
    6 -6 -3
    6 -6 -3
    -6 -6 3
    6 -6 -3
    -6 -6 3
    6 6 -3
    -6 6 3
    -6 6 3
    -6 6 3
    6 6 -3
    6 6 -3
    -4 -6 3
    -4 -6 3
    4 -6 -3
    -4 -6 3
    4 -6 -3
    -4 -6 3
    -4 6 3
    -4 6 3
    4 6 -3
    4 6 -3
    4 6 -3
    -4 6 3
    -2 -6 3
    -2 -6 3
    -2 -6 3
    2 -6 -3
    2 -6 -3
    2 -6 -3
    -2 -6 3
    2 -6 -3
    -2 6 3
    -2 6 3
    2 6 -3
    2 6 -3
    -2 6 3
    2 6 -3
    0 -6 3
    0 -6 -3
    0 -6 3
    0 -6 -3
    0 -6 3
    0 -6 3
    0 -6 -3
    0 -6 -3
    0 6 3
    0 6 3
    0 6 3
    0 6 -3
    0 6 -3
    0 6 3
    -2 -6 -3
    -2 -6 -3
    2 -6 3
    -2 -6 -3
    -2 -6 -3
    2 -6 3
    2 -6 3
    2 -6 3
    -2 6 -3
    2 6 3
    -2 6 -3
    -2 6 -3
    2 6 3
    -2 6 -3
    2 6 3
    2 6 3
    4 -6 3
    -4 -6 -3
    4 -6 3
    -4 -6 -3
    4 -6 3
    4 -6 3
    -4 -6 -3
    -4 -6 -3
    -4 6 -3
    4 6 3
    4 6 3
    -4 6 -3
    -4 6 -3
    4 6 3
    -4 6 -3
    4 6 3
    6 -6 3
    -6 -6 -3
    -6 -6 -3
    6 -6 3
    6 -6 3
    -6 -6 -3
    6 -6 3
    -6 -6 -3
    6 6 3
    -6 6 -3
    6 6 3
    6 6 3
    -6 6 -3
    6 6 3
    -6 6 -3
    8 -6 3
    -8 -6 -3
    -8 -6 -3
    -8 -6 -3
    8 -6 3
    -8 -6 -3
    8 -6 3
    8 -6 3
    -8 6 -3
    8 6 3
    8 6 3
    8 6 3
    8 6 3
    -8 6 -3
    -8 6 -3
    10 -6 3
    10 -6 3
    -10 -6 -3
    10 -6 3
    10 -6 3
    -10 -6 -3
    -10 -6 -3
    10 -6 3
    -10 -6 -3
    -10 6 -3
    10 6 3
    10 6 3
    10 6 3
    -10 6 -3
    -10 6 -3
    10 6 3
    12 -6 3
    -12 -6 -3
    -12 -6 -3
    12 -6 3
    12 -6 3
    12 -6 3
    12 6 3
    12 6 3
    -12 6 -3
    12 6 3
    -12 6 -3
    -12 6 -3
    14 -6 3
    -14 -6 -3
    -14 -6 -3
    14 -6 3
    14 -6 3
    14 -6 3
    14 6 3
    -14 6 -3
    -14 6 -3
    14 6 3
    14 6 3
    -14 6 -3
    16 -6 3
    16 -6 3
    -16 -6 -3
    16 -6 3
    -16 -6 -3
    16 -6 3
    16 6 3
    -16 6 -3
    -16 6 -3
    16 6 3
    -16 6 -3
    16 6 3
    18 -6 3
    18 -6 3
    -18 -6 -3
    -18 -6 -3
    18 -6 3
    18 -6 3
    -18 -6 -3
    -18 6 -3
    18 6 3
    -18 6 -3
    -18 6 -3
    18 6 3
    18 6 3
    -20 -6 -3
    20 -6 3
    -20 -6 -3
    -20 -6 -3
    20 -6 3
    20 -6 3
    20 -6 3
    20 6 3
    -20 6 -3
    20 6 3
    20 6 3
    -20 6 -3
    -20 6 -3
    -22 -6 -3
    22 -6 3
    22 -6 3
    22 -6 3
    22 -6 3
    -22 -6 -3
    -22 -6 -3
    -22 6 -3
    22 6 3
    22 6 3
    -22 6 -3
    -22 6 -3
    22 6 3
    -24 -6 -3
    24 -6 3
    24 -6 3
    24 -6 3
    24 -6 3
    -24 -6 -3
    -24 -6 -3
    -24 6 -3
    24 6 3
    24 6 3
    24 6 3
    -26 -6 -3
    26 -6 3
    26 -6 3
    26 -6 3
    -26 -6 -3
    -26 -6 -3
    26 -6 3
    -26 6 -3
    26 6 3
    26 6 3
    -26 6 -3
    26 6 3
    28 -6 3
    -28 -6 -3
    28 -6 3
    -28 -6 -3
    28 -6 3
    28 -6 3
    28 6 3
    -28 6 -3
    28 6 3
    -28 6 -3
    28 6 3
    30 -6 3
    30 -6 3
    30 -6 3
    30 -6 3
    -30 -6 -3
    30 6 3
    30 6 3
    30 6 3
    31 -7 -3
    31 -7 -3
    31 -7 -3
    -31 -7 3
    31 -7 -3
    31 7 -3
    31 7 -3
    31 7 -3
    -31 7 3
    -31 7 3
    29 -7 -3
    29 -7 -3
    29 -7 -3
    29 -7 -3
    29 7 -3
    -29 7 3
    -29 7 3
    29 7 -3
    29 7 -3
    27 -7 -3
    27 -7 -3
    27 -7 -3
    -27 -7 3
    27 -7 -3
    -27 -7 3
    -27 7 3
    27 7 -3
    -27 7 3
    -27 7 3
    27 7 -3
    27 7 -3
    -25 -7 3
    25 -7 -3
    25 -7 -3
    -25 -7 3
    25 -7 -3
    -25 -7 3
    25 -7 -3
    -25 7 3
    25 7 -3
    25 7 -3
    -25 7 3
    25 7 -3
    23 -7 -3
    -23 -7 3
    -23 -7 3
    23 -7 -3
    23 -7 -3
    -23 -7 3
    23 -7 -3
    23 7 -3
    -23 7 3
    23 7 -3
    -23 7 3
    23 7 -3
    -21 -7 3
    -21 -7 3
    21 -7 -3
    21 -7 -3
    21 -7 -3
    -21 -7 3
    21 -7 -3
    21 7 -3
    -21 7 3
    -21 7 3
    21 7 -3
    21 7 -3
    19 -7 -3
    -19 -7 3
    -19 -7 3
    19 -7 -3
    -19 -7 3
    -19 -7 3
    19 -7 -3
    19 -7 -3
    -19 -7 3
    -19 7 3
    19 7 -3
    19 7 -3
    19 7 -3
    -19 7 3
    -17 -7 3
    -17 -7 3
    17 -7 -3
    -17 -7 3
    17 -7 -3
    17 -7 -3
    -17 -7 3
    17 -7 -3
    -17 -7 3
    17 7 -3
    17 7 -3
    -17 7 3
    17 7 -3
    -17 7 3
    -15 -7 3
    15 -7 -3
    -15 -7 3
    -15 -7 3
    15 -7 -3
    15 -7 -3
    -15 -7 3
    -15 -7 3
    15 -7 -3
    15 7 -3
    15 7 -3
    -15 7 3
    -15 7 3
    -15 7 3
    15 7 -3
    -13 -7 3
    13 -7 -3
    -13 -7 3
    13 -7 -3
    -13 -7 3
    -13 -7 3
    13 -7 -3
    13 -7 -3
    -13 -7 3
    -13 7 3
    13 7 -3
    -13 7 3
    13 7 -3
    13 7 -3
    -13 7 3
    11 -7 -3
    -11 -7 3
    -11 -7 3
    -11 -7 3
    11 -7 -3
    11 -7 -3
    11 -7 -3
    -11 -7 3
    -11 -7 3
    11 7 -3
    -11 7 3
    11 7 -3
    11 7 -3
    -11 7 3
    9 -7 -3
    -9 -7 3
    -9 -7 3
    9 -7 -3
    -9 -7 3
    9 -7 -3
    9 -7 -3
    -9 -7 3
    -9 -7 3
    9 7 -3
    -9 7 3
    -9 7 3
    9 7 -3
    9 7 -3
    -7 -7 3
    -7 -7 3
    7 -7 -3
    7 -7 -3
    7 -7 -3
    -7 -7 3
    7 -7 -3
    -7 -7 3
    -7 -7 3
    -7 7 3
    7 7 -3
    7 7 -3
    -7 7 3
    7 7 -3
    -7 7 3
    5 -7 -3
    -5 -7 3
    5 -7 -3
    -5 -7 3
    -5 -7 3
    5 -7 -3
    5 -7 -3
    -5 -7 3
    -5 7 3
    -5 7 3
    -5 7 3
    5 7 -3
    5 7 -3
    5 7 -3
    3 -7 -3
    -3 -7 3
    -3 -7 3
    3 -7 -3
    3 -7 -3
    -3 -7 3
    3 -7 -3
    -3 -7 3
    -3 7 3
    3 7 -3
    3 7 -3
    -3 7 3
    -3 7 3
    3 7 -3
    1 -7 -3
    -1 -7 3
    -1 -7 3
    -1 -7 3
    1 -7 -3
    1 -7 -3
    -1 -7 3
    -1 7 3
    -1 7 3
    -1 7 3
    -1 7 3
    1 7 -3
    1 7 -3
    1 7 -3
    -1 -7 -3
    1 -7 3
    -1 -7 -3
    -1 -7 -3
    1 -7 3
    1 -7 3
    -1 -7 -3
    1 -7 3
    1 7 3
    -1 7 -3
    1 7 3
    1 7 3
    1 7 3
    -1 7 -3
    -1 7 -3
    -1 7 -3
    -3 -7 -3
    -3 -7 -3
    -3 -7 -3
    3 -7 3
    3 -7 3
    3 -7 3
    3 -7 3
    -3 -7 -3
    -3 7 -3
    -3 7 -3
    3 7 3
    3 7 3
    -3 7 -3
    -3 7 -3
    3 7 3
    3 7 3
    -5 -7 -3
    5 -7 3
    -5 -7 -3
    5 -7 3
    5 -7 3
    -5 -7 -3
    5 -7 3
    -5 -7 -3
    5 7 3
    5 7 3
    -5 7 -3
    5 7 3
    -5 7 -3
    -5 7 -3
    -5 7 -3
    5 7 3
    7 -7 3
    7 -7 3
    -7 -7 -3
    7 -7 3
    7 -7 3
    -7 -7 -3
    -7 -7 -3
    -7 -7 -3
    7 7 3
    7 7 3
    -7 7 -3
    7 7 3
    -7 7 -3
    -7 7 -3
    7 7 3
    -9 -7 -3
    9 -7 3
    -9 -7 -3
    9 -7 3
    -9 -7 -3
    -9 -7 -3
    9 -7 3
    9 7 3
    9 7 3
    9 7 3
    -9 7 -3
    9 7 3
    -9 7 -3
    -9 7 -3
    11 -7 3
    -11 -7 -3
    11 -7 3
    11 -7 3
    11 -7 3
    -11 -7 -3
    -11 -7 -3
    11 -7 3
    -11 -7 -3
    11 7 3
    11 7 3
    -11 7 -3
    -11 7 -3
    11 7 3
    -11 7 -3
    11 7 3
    13 -7 3
    -13 -7 -3
    -13 -7 -3
    13 -7 3
    -13 -7 -3
    13 -7 3
    13 -7 3
    13 7 3
    13 7 3
    -13 7 -3
    13 7 3
    -13 7 -3
    -13 7 -3
    15 -7 3
    -15 -7 -3
    15 -7 3
    15 -7 3
    -15 -7 -3
    15 -7 3
    -15 7 -3
    -15 7 -3
    15 7 3
    15 7 3
    15 7 3
    -15 7 -3
    17 -7 3
    17 -7 3
    -17 -7 -3
    17 -7 3
    17 -7 3
    -17 -7 -3
    -17 7 -3
    17 7 3
    17 7 3
    17 7 3
    -17 7 -3
    -17 7 -3
    -19 -7 -3
    -19 -7 -3
    19 -7 3
    19 -7 3
    19 -7 3
    19 -7 3
    -19 -7 -3
    -19 7 -3
    19 7 3
    -19 7 -3
    19 7 3
    -19 7 -3
    19 7 3
    21 -7 3
    -21 -7 -3
    21 -7 3
    21 -7 3
    21 -7 3
    -21 -7 -3
    -21 -7 -3
    21 7 3
    -21 7 -3
    -21 7 -3
    21 7 3
    21 7 3
    -21 7 -3
    23 -7 3
    -23 -7 -3
    23 -7 3
    -23 -7 -3
    23 -7 3
    23 -7 3
    -23 -7 -3
    23 7 3
    23 7 3
    -23 7 -3
    23 7 3
    -25 -7 -3
    25 -7 3
    25 -7 3
    -25 -7 -3
    -25 -7 -3
    25 -7 3
    25 -7 3
    25 7 3
    25 7 3
    -25 7 -3
    -25 7 -3
    25 7 3
    27 -7 3
    27 -7 3
    27 -7 3
    -27 -7 -3
    27 -7 3
    -27 -7 -3
    -27 7 -3
    27 7 3
    -27 7 -3
    27 7 3
    27 7 3
    29 -7 3
    29 -7 3
    -29 -7 -3
    29 -7 3
    29 -7 3
    -29 7 -3
    29 7 3
    29 7 3
    29 7 3
    -31 -7 -3
    31 -7 3
    31 -7 3
    31 -7 3
    31 7 3
    31 7 3
    31 7 3
    30 -8 -3
    30 -8 -3
    30 -8 -3
    30 -8 -3
    30 8 -3
    -30 8 3
    -30 8 3
    30 8 -3
    30 8 -3
    28 -8 -3
    28 -8 -3
    28 -8 -3
    -28 -8 3
    28 -8 -3
    28 8 -3
    28 8 -3
    -28 8 3
    -28 8 3
    28 8 -3
    -26 -8 3
    26 -8 -3
    -26 -8 3
    -26 -8 3
    26 -8 -3
    26 -8 -3
    26 -8 -3
    26 8 -3
    26 8 -3
    -26 8 3
    26 8 -3
    -26 8 3
    -26 8 3
    24 -8 -3
    24 -8 -3
    -24 -8 3
    -24 -8 3
    24 -8 -3
    24 -8 -3
    -24 -8 3
    24 8 -3
    -24 8 3
    -24 8 3
    24 8 -3
    24 8 -3
    -24 8 3
    22 -8 -3
    -22 -8 3
    -22 -8 3
    22 -8 -3
    -22 -8 3
    22 -8 -3
    22 -8 -3
    -22 8 3
    22 8 -3
    -22 8 3
    22 8 -3
    22 8 -3
    -22 8 3
    20 -8 -3
    20 -8 -3
    -20 -8 3
    20 -8 -3
    20 -8 -3
    -20 -8 3
    -20 -8 3
    -20 8 3
    -20 8 3
    20 8 -3
    20 8 -3
    20 8 -3
    18 -8 -3
    -18 -8 3
    18 -8 -3
    -18 -8 3
    -18 -8 3
    18 -8 -3
    18 -8 -3
    -18 -8 3
    -18 -8 3
    18 8 -3
    -18 8 3
    18 8 -3
    -18 8 3
    18 8 -3
    -18 8 3
    -16 -8 3
    16 -8 -3
    -16 -8 3
    -16 -8 3
    -16 -8 3
    16 -8 -3
    16 -8 -3
    16 -8 -3
    -16 -8 3
    -16 8 3
    16 8 -3
    16 8 -3
    -16 8 3
    -16 8 3
    16 8 -3
    -14 -8 3
    -14 -8 3
    14 -8 -3
    14 -8 -3
    14 -8 -3
    -14 -8 3
    14 -8 -3
    -14 -8 3
    -14 -8 3
    -14 8 3
    -14 8 3
    -14 8 3
    14 8 -3
    14 8 -3
    14 8 -3
    -12 -8 3
    -12 -8 3
    12 -8 -3
    -12 -8 3
    12 -8 -3
    -12 -8 3
    12 -8 -3
    12 -8 -3
    -12 -8 3
    -12 8 3
    12 8 -3
    -12 8 3
    12 8 -3
    12 8 -3
    10 -8 -3
    10 -8 -3
    -10 -8 3
    -10 -8 3
    -10 -8 3
    10 -8 -3
    -10 -8 3
    -10 -8 3
    10 -8 -3
    10 8 -3
    -10 8 3
    10 8 -3
    10 8 -3
    -10 8 3
    8 -8 -3
    -8 -8 3
    -8 -8 3
    8 -8 -3
    -8 -8 3
    8 -8 -3
    8 -8 -3
    -8 -8 3
    8 -8 -3
    -8 -8 3
    8 8 -3
    8 8 -3
    -8 8 3
    -8 8 3
    -8 8 3
    8 8 -3
    6 -8 -3
    -6 -8 3
    -6 -8 3
    -6 -8 3
    -6 -8 3
    6 -8 -3
    6 -8 -3
    6 -8 -3
    6 8 -3
    6 8 -3
    -6 8 3
    6 8 -3
    -6 8 3
    -6 8 3
    -4 -8 3
    4 -8 -3
    4 -8 -3
    4 -8 -3
    4 -8 -3
    -4 -8 3
    -4 -8 3
    -4 -8 3
    -4 8 3
    -4 8 3
    4 8 -3
    4 8 -3
    4 8 -3
    -4 8 3
    -2 -8 3
    2 -8 -3
    2 -8 -3
    -2 -8 3
    -2 -8 3
    2 -8 -3
    -2 -8 3
    2 -8 -3
    2 8 -3
    2 8 -3
    2 8 -3
    -2 8 3
    -2 8 3
    -2 8 3
    -2 8 3
    0 -8 -3
    0 -8 -3
    0 -8 3
    0 -8 -3
    0 -8 -3
    0 -8 3
    0 -8 3
    0 -8 3
    0 8 3
    0 8 3
    0 8 -3
    0 8 -3
    0 8 3
    0 8 -3
    0 8 3
    2 -8 3
    2 -8 3
    -2 -8 -3
    2 -8 3
    -2 -8 -3
    -2 -8 -3
    2 -8 3
    -2 -8 -3
    2 8 3
    2 8 3
    2 8 3
    -2 8 -3
    -2 8 -3
    2 8 3
    -2 8 -3
    -2 8 -3
    -4 -8 -3
    4 -8 3
    4 -8 3
    -4 -8 -3
    -4 -8 -3
    4 -8 3
    4 -8 3
    -4 -8 -3
    -4 8 -3
    -4 8 -3
    4 8 3
    -4 8 -3
    4 8 3
    4 8 3
    4 8 3
    -4 8 -3
    -6 -8 -3
    -6 -8 -3
    6 -8 3
    6 -8 3
    -6 -8 -3
    6 -8 3
    -6 -8 -3
    6 -8 3
    -6 8 -3
    6 8 3
    6 8 3
    6 8 3
    -6 8 -3
    -6 8 -3
    8 -8 3
    -8 -8 -3
    -8 -8 -3
    -8 -8 -3
    -8 -8 -3
    8 -8 3
    8 -8 3
    8 -8 3
    8 8 3
    -8 8 -3
    -8 8 -3
    8 8 3
    8 8 3
    -8 8 -3
    8 8 3
    -10 -8 -3
    10 -8 3
    -10 -8 -3
    10 -8 3
    10 -8 3
    10 -8 3
    -10 -8 -3
    -10 -8 -3
    10 8 3
    -10 8 -3
    10 8 3
    -10 8 -3
    10 8 3
    -10 8 -3
    10 8 3
    12 -8 3
    12 -8 3
    -12 -8 -3
    -12 -8 -3
    -12 -8 -3
    12 -8 3
    12 -8 3
    -12 -8 -3
    12 -8 3
    -12 8 -3
    -12 8 -3
    12 8 3
    12 8 3
    12 8 3
    -12 8 -3
    14 -8 3
    14 -8 3
    14 -8 3
    14 -8 3
    14 -8 3
    -14 -8 -3
    -14 -8 -3
    -14 -8 -3
    14 8 3
    -14 8 -3
    -14 8 -3
    14 8 3
    -14 8 -3
    14 8 3
    -16 -8 -3
    -16 -8 -3
    16 -8 3
    16 -8 3
    16 -8 3
    16 -8 3
    -16 -8 -3
    16 8 3
    -16 8 -3
    -16 8 -3
    -16 8 -3
    16 8 3
    16 8 3
    18 -8 3
    -18 -8 -3
    18 -8 3
    18 -8 3
    -18 -8 -3
    18 -8 3
    18 8 3
    -18 8 -3
    18 8 3
    -18 8 -3
    18 8 3
    -18 8 -3
    20 -8 3
    -20 -8 -3
    20 -8 3
    20 -8 3
    -20 -8 -3
    20 -8 3
    -20 -8 -3
    -20 8 -3
    20 8 3
    -20 8 -3
    20 8 3
    -20 8 -3
    20 8 3
    -22 -8 -3
    22 -8 3
    22 -8 3
    22 -8 3
    -22 -8 -3
    22 -8 3
    -22 -8 -3
    -22 8 -3
    22 8 3
    22 8 3
    22 8 3
    -22 8 -3
    -22 8 -3
    -24 -8 -3
    24 -8 3
    -24 -8 -3
    24 -8 3
    24 -8 3
    24 -8 3
    -24 -8 -3
    -24 8 -3
    24 8 3
    24 8 3
    24 8 3
    -24 8 -3
    -26 -8 -3
    -26 -8 -3
    26 -8 3
    26 -8 3
    -26 -8 -3
    26 -8 3
    26 -8 3
    -26 8 -3
    26 8 3
    26 8 3
    26 8 3
    -26 8 -3
    28 -8 3
    28 -8 3
    28 -8 3
    28 -8 3
    -28 -8 -3
    -28 8 -3
    28 8 3
    28 8 3
    -28 8 -3
    28 8 3
    30 -8 3
    30 -8 3
    30 -8 3
    30 -8 3
    -30 -8 -3
    30 8 3
    30 8 3
    30 8 3
    29 -9 -3
    29 -9 -3
    29 -9 -3
    -29 -9 3
    29 9 -3
    29 9 -3
    -29 9 3
    29 9 -3
    -29 9 3
    27 -9 -3
    27 -9 -3
    -27 -9 3
    27 -9 -3
    -27 -9 3
    27 -9 -3
    27 9 -3
    -27 9 3
    27 9 -3
    -27 9 3
    27 9 -3
    -25 -9 3
    25 -9 -3
    25 -9 -3
    25 -9 -3
    25 -9 -3
    -25 -9 3
    -25 -9 3
    -25 9 3
    -25 9 3
    25 9 -3
    -25 9 3
    25 9 -3
    25 9 -3
    23 -9 -3
    23 -9 -3
    -23 -9 3
    23 -9 -3
    -23 -9 3
    -23 -9 3
    23 -9 -3
    23 9 -3
    -23 9 3
    -23 9 3
    -23 9 3
    23 9 -3
    23 9 -3
    21 -9 -3
    21 -9 -3
    21 -9 -3
    -21 -9 3
    -21 -9 3
    -21 -9 3
    21 -9 -3
    -21 9 3
    21 9 -3
    -21 9 3
    21 9 -3
    21 9 -3
    -21 9 3
    19 -9 -3
    -19 -9 3
    -19 -9 3
    19 -9 -3
    -19 -9 3
    -19 -9 3
    19 -9 -3
    19 -9 -3
    -19 -9 3
    19 9 -3
    -19 9 3
    -19 9 3
    -19 9 3
    19 9 -3
    19 9 -3
    17 -9 -3
    -17 -9 3
    17 -9 -3
    -17 -9 3
    -17 -9 3
    -17 -9 3
    17 -9 -3
    17 -9 -3
    -17 -9 3
    17 9 -3
    17 9 -3
    -17 9 3
    -17 9 3
    17 9 -3
    -17 9 3
    -15 -9 3
    -15 -9 3
    -15 -9 3
    15 -9 -3
    15 -9 -3
    -15 -9 3
    -15 -9 3
    15 -9 -3
    15 -9 -3
    15 9 -3
    15 9 -3
    -15 9 3
    -15 9 3
    15 9 -3
    13 -9 -3
    13 -9 -3
    -13 -9 3
    13 -9 -3
    -13 -9 3
    -13 -9 3
    -13 -9 3
    13 -9 -3
    -13 -9 3
    13 9 -3
    -13 9 3
    13 9 -3
    -13 9 3
    -13 9 3
    13 9 -3
    11 -9 -3
    -11 -9 3
    11 -9 -3
    -11 -9 3
    -11 -9 3
    11 -9 -3
    -11 -9 3
    -11 -9 3
    11 -9 -3
    -11 9 3
    11 9 -3
    11 9 -3
    -11 9 3
    11 9 -3
    9 -9 -3
    9 -9 -3
    -9 -9 3
    9 -9 -3
    -9 -9 3
    9 -9 -3
    9 -9 -3
    -9 -9 3
    -9 -9 3
    -9 9 3
    -9 9 3
    9 9 -3
    9 9 -3
    -9 9 3
    9 9 -3
    -7 -9 3
    -7 -9 3
    7 -9 -3
    7 -9 -3
    7 -9 -3
    -7 -9 3
    7 -9 -3
    7 -9 -3
    -7 -9 3
    -7 9 3
    -7 9 3
    7 9 -3
    -7 9 3
    7 9 -3
    7 9 -3
    -5 -9 3
    -5 -9 3
    -5 -9 3
    5 -9 -3
    5 -9 -3
    5 -9 -3
    -5 -9 3
    5 -9 -3
    5 9 -3
    5 9 -3
    -5 9 3
    -5 9 3
    5 9 -3
    -5 9 3
    -3 -9 3
    -3 -9 3
    3 -9 -3
    3 -9 -3
    -3 -9 3
    3 -9 -3
    -3 -9 3
    3 -9 -3
    -3 9 3
    3 9 -3
    -3 9 3
    -3 9 3
    3 9 -3
    3 9 -3
    1 -9 -3
    -1 -9 3
    -1 -9 3
    1 -9 -3
    1 -9 -3
    1 -9 -3
    -1 -9 3
    -1 -9 3
    -1 9 3
    -1 9 3
    1 9 -3
    1 9 -3
    -1 9 3
    1 9 -3
    -1 9 3
    1 9 -3
    1 -9 3
    -1 -9 -3
    -1 -9 -3
    1 -9 3
    1 -9 3
    -1 -9 -3
    1 -9 3
    -1 -9 -3
    -1 9 -3
    1 9 3
    1 9 3
    -1 9 -3
    -1 9 -3
    1 9 3
    1 9 3
    -3 -9 -3
    -3 -9 -3
    -3 -9 -3
    3 -9 3
    3 -9 3
    3 -9 3
    3 -9 3
    -3 -9 -3
    3 9 3
    -3 9 -3
    3 9 3
    -3 9 -3
    3 9 3
    -3 9 -3
    3 9 3
    -3 9 -3
    -5 -9 -3
    5 -9 3
    5 -9 3
    -5 -9 -3
    -5 -9 -3
    5 -9 3
    5 -9 3
    -5 -9 -3
    -5 9 -3
    -5 9 -3
    -5 9 -3
    5 9 3
    5 9 3
    -5 9 -3
    5 9 3
    5 9 3
    -7 -9 -3
    7 -9 3
    -7 -9 -3
    -7 -9 -3
    7 -9 3
    -7 -9 -3
    7 -9 3
    7 -9 3
    -7 9 -3
    -7 9 -3
    7 9 3
    7 9 3
    7 9 3
    -7 9 -3
    7 9 3
    9 -9 3
    -9 -9 -3
    9 -9 3
    -9 -9 -3
    9 -9 3
    9 -9 3
    -9 -9 -3
    -9 -9 -3
    9 9 3
    9 9 3
    9 9 3
    -9 9 -3
    -9 9 -3
    -9 9 -3
    9 9 3
    11 -9 3
    11 -9 3
    11 -9 3
    11 -9 3
    -11 -9 -3
    -11 -9 -3
    11 -9 3
    -11 -9 -3
    -11 -9 -3
    -11 9 -3
    -11 9 -3
    11 9 3
    -11 9 -3
    11 9 3
    11 9 3
    11 9 3
    13 -9 3
    -13 -9 -3
    -13 -9 -3
    -13 -9 -3
    13 -9 3
    13 -9 3
    13 -9 3
    -13 -9 -3
    13 -9 3
    -13 9 -3
    13 9 3
    13 9 3
    13 9 3
    -13 9 -3
    -13 9 -3
    -15 -9 -3
    -15 -9 -3
    15 -9 3
    15 -9 3
    15 -9 3
    15 -9 3
    -15 -9 -3
    15 -9 3
    -15 9 -3
    15 9 3
    -15 9 -3
    15 9 3
    15 9 3
    -15 9 -3
    17 -9 3
    17 -9 3
    -17 -9 -3
    17 -9 3
    -17 -9 -3
    17 -9 3
    -17 -9 -3
    17 -9 3
    -17 9 -3
    17 9 3
    17 9 3
    -17 9 -3
    17 9 3
    -17 9 -3
    19 -9 3
    19 -9 3
    19 -9 3
    19 -9 3
    -19 -9 -3
    19 -9 3
    -19 -9 -3
    -19 9 -3
    -19 9 -3
    19 9 3
    19 9 3
    -19 9 -3
    19 9 3
    21 -9 3
    21 -9 3
    21 -9 3
    -21 -9 -3
    21 -9 3
    -21 -9 -3
    -21 9 -3
    21 9 3
    -21 9 -3
    -21 9 -3
    21 9 3
    21 9 3
    23 -9 3
    -23 -9 -3
    23 -9 3
    -23 -9 -3
    23 -9 3
    23 -9 3
    -23 -9 -3
    23 9 3
    -23 9 -3
    -23 9 -3
    23 9 3
    23 9 3
    -23 9 -3
    25 -9 3
    -25 -9 -3
    -25 -9 -3
    25 -9 3
    25 -9 3
    25 -9 3
    -25 -9 -3
    -25 9 -3
    25 9 3
    25 9 3
    -25 9 -3
    25 9 3
    27 -9 3
    27 -9 3
    27 -9 3
    -27 -9 -3
    27 -9 3
    27 9 3
    -27 9 -3
    27 9 3
    27 9 3
    -27 9 -3
    29 -9 3
    29 -9 3
    29 -9 3
    -29 -9 -3
    29 -9 3
    29 9 3
    29 9 3
    29 9 3
    -30 -10 3
    30 -10 -3
    30 -10 -3
    30 -10 -3
    30 -10 -3
    -30 10 3
    30 10 -3
    30 10 -3
    30 10 -3
    28 -10 -3
    28 -10 -3
    28 -10 -3
    -28 -10 3
    28 -10 -3
    28 10 -3
    28 10 -3
    -28 10 3
    -28 10 3
    28 10 -3
    26 -10 -3
    26 -10 -3
    -26 -10 3
    -26 -10 3
    26 -10 -3
    26 -10 -3
    26 10 -3
    26 10 -3
    26 10 -3
    -26 10 3
    -26 10 3
    -24 -10 3
    -24 -10 3
    24 -10 -3
    24 -10 -3
    -24 -10 3
    24 -10 -3
    24 -10 -3
    24 10 -3
    -24 10 3
    -24 10 3
    24 10 -3
    -24 10 3
    24 10 -3
    -22 -10 3
    -22 -10 3
    22 -10 -3
    22 -10 -3
    -22 -10 3
    22 -10 -3
    -22 10 3
    22 10 -3
    -22 10 3
    22 10 -3
    22 10 -3
    -22 10 3
    20 -10 -3
    -20 -10 3
    20 -10 -3
    -20 -10 3
    -20 -10 3
    20 -10 -3
    -20 -10 3
    20 -10 -3
    -20 -10 3
    -20 10 3
    20 10 -3
    -20 10 3
    20 10 -3
    -20 10 3
    20 10 -3
    18 -10 -3
    -18 -10 3
    18 -10 -3
    18 -10 -3
    -18 -10 3
    -18 -10 3
    18 -10 -3
    -18 -10 3
    -18 -10 3
    -18 10 3
    18 10 -3
    18 10 -3
    -18 10 3
    18 10 -3
    -18 10 3
    16 -10 -3
    -16 -10 3
    16 -10 -3
    -16 -10 3
    -16 -10 3
    -16 -10 3
    16 -10 -3
    16 -10 -3
    -16 -10 3
    -16 10 3
    -16 10 3
    16 10 -3
    16 10 -3
    -16 10 3
    16 10 -3
    14 -10 -3
    -14 -10 3
    14 -10 -3
    -14 -10 3
    14 -10 -3
    -14 -10 3
    14 -10 -3
    -14 -10 3
    -14 -10 3
    -14 10 3
    14 10 -3
    -14 10 3
    -14 10 3
    14 10 -3
    14 10 -3
    -12 -10 3
    12 -10 -3
    -12 -10 3
    -12 -10 3
    12 -10 -3
    -12 -10 3
    12 -10 -3
    12 -10 -3
    12 -10 -3
    -12 -10 3
    -12 10 3
    12 10 -3
    -12 10 3
    12 10 -3
    12 10 -3
    10 -10 -3
    10 -10 -3
    -10 -10 3
    10 -10 -3
    10 -10 -3
    -10 -10 3
    -10 -10 3
    -10 -10 3
    10 -10 -3
    -10 -10 3
    -10 10 3
    10 10 -3
    -10 10 3
    10 10 -3
    -8 -10 3
    8 -10 -3
    8 -10 -3
    8 -10 -3
    -8 -10 3
    8 -10 -3
    -8 -10 3
    -8 -10 3
    8 -10 -3
    8 10 -3
    8 10 -3
    -8 10 3
    -8 10 3
    8 10 -3
    -8 10 3
    6 -10 -3
    6 -10 -3
    -6 -10 3
    6 -10 -3
    -6 -10 3
    -6 -10 3
    6 -10 -3
    -6 -10 3
    -6 10 3
    -6 10 3
    -6 10 3
    6 10 -3
    6 10 -3
    6 10 -3
    4 -10 -3
    4 -10 -3
    -4 -10 3
    -4 -10 3
    4 -10 -3
    4 -10 -3
    -4 -10 3
    -4 -10 3
    4 10 -3
    4 10 -3
    -4 10 3
    4 10 -3
    -4 10 3
    -4 10 3
    -2 -10 3
    2 -10 -3
    2 -10 -3
    -2 -10 3
    -2 -10 3
    2 -10 -3
    -2 -10 3
    2 -10 -3
    -2 10 3
    -2 10 3
    -2 10 3
    -2 10 3
    2 10 -3
    2 10 -3
    2 10 -3
    0 -10 -3
    0 -10 -3
    0 -10 -3
    0 -10 3
    0 -10 3
    0 -10 3
    0 -10 3
    0 -10 -3
    0 10 3
    0 10 -3
    0 10 3
    0 10 3
    0 10 -3
    0 10 -3
    0 10 3
    0 10 -3
    -2 -10 -3
    2 -10 3
    -2 -10 -3
    2 -10 3
    -2 -10 -3
    2 -10 3
    2 -10 3
    -2 -10 -3
    -2 10 -3
    2 10 3
    2 10 3
    2 10 3
    -2 10 -3
    2 10 3
    -2 10 -3
    -2 10 -3
    -4 -10 -3
    -4 -10 -3
    -4 -10 -3
    4 -10 3
    -4 -10 -3
    4 -10 3
    4 -10 3
    4 -10 3
    -4 10 -3
    4 10 3
    -4 10 -3
    -4 10 -3
    4 10 3
    4 10 3
    4 10 3
    -4 10 -3
    6 -10 3
    -6 -10 -3
    -6 -10 -3
    6 -10 3
    6 -10 3
    -6 -10 -3
    6 -10 3
    -6 -10 -3
    6 10 3
    -6 10 -3
    6 10 3
    -6 10 -3
    -6 10 -3
    6 10 3
    8 -10 3
    -8 -10 -3
    8 -10 3
    8 -10 3
    -8 -10 -3
    -8 -10 -3
    8 -10 3
    -8 -10 -3
    -8 10 -3
    8 10 3
    -8 10 -3
    8 10 3
    8 10 3
    8 10 3
    -8 10 -3
    -10 -10 -3
    -10 -10 -3
    -10 -10 -3
    10 -10 3
    10 -10 3
    10 -10 3
    10 -10 3
    -10 -10 -3
    -10 10 -3
    -10 10 -3
    10 10 3
    10 10 3
    -10 10 -3
    10 10 3
    10 10 3
    -12 -10 -3
    12 -10 3
    12 -10 3
    12 -10 3
    12 -10 3
    12 -10 3
    -12 -10 -3
    -12 -10 -3
    -12 -10 -3
    12 10 3
    12 10 3
    -12 10 -3
    -12 10 -3
    -12 10 -3
    12 10 3
    14 -10 3
    -14 -10 -3
    14 -10 3
    14 -10 3
    -14 -10 -3
    -14 -10 -3
    -14 -10 -3
    14 -10 3
    14 -10 3
    -14 10 -3
    -14 10 -3
    -14 10 -3
    14 10 3
    14 10 3
    14 10 3
    -16 -10 -3
    16 -10 3
    -16 -10 -3
    16 -10 3
    16 -10 3
    16 -10 3
    16 -10 3
    -16 -10 -3
    16 10 3
    -16 10 -3
    16 10 3
    16 10 3
    -16 10 -3
    -16 10 -3
    18 -10 3
    -18 -10 -3
    18 -10 3
    18 -10 3
    18 -10 3
    -18 -10 -3
    18 -10 3
    -18 -10 -3
    18 10 3
    -18 10 -3
    -18 10 -3
    18 10 3
    -18 10 -3
    20 -10 3
    -20 -10 -3
    20 -10 3
    20 -10 3
    -20 -10 -3
    20 -10 3
    20 -10 3
    -20 -10 -3
    -20 10 -3
    -20 10 -3
    20 10 3
    -20 10 -3
    20 10 3
    20 10 3
    22 -10 3
    22 -10 3
    22 -10 3
    -22 -10 -3
    -22 -10 -3
    22 -10 3
    22 -10 3
    -22 10 -3
    22 10 3
    -22 10 -3
    22 10 3
    -22 10 -3
    22 10 3
    24 -10 3
    -24 -10 -3
    -24 -10 -3
    24 -10 3
    24 -10 3
    24 -10 3
    -24 -10 -3
    -24 10 -3
    24 10 3
    -24 10 -3
    24 10 3
    24 10 3
    -24 10 -3
    26 -10 3
    -26 -10 -3
    26 -10 3
    26 -10 3
    26 -10 3
    -26 -10 -3
    -26 10 -3
    26 10 3
    26 10 3
    -26 10 -3
    26 10 3
    -28 -10 -3
    28 -10 3
    28 -10 3
    28 -10 3
    28 -10 3
    28 10 3
    28 10 3
    28 10 3
    29 -11 -3
    -29 -11 3
    29 -11 -3
    29 -11 -3
    -29 11 3
    29 11 -3
    -29 11 3
    29 11 -3
    29 11 -3
    27 -11 -3
    27 -11 -3
    27 -11 -3
    27 -11 -3
    -27 -11 3
    27 11 -3
    27 11 -3
    27 11 -3
    -27 11 3
    -27 11 3
    -25 -11 3
    25 -11 -3
    -25 -11 3
    25 -11 -3
    25 -11 -3
    25 -11 -3
    25 11 -3
    -25 11 3
    25 11 -3
    25 11 -3
    -25 11 3
    23 -11 -3
    23 -11 -3
    23 -11 -3
    -23 -11 3
    23 -11 -3
    -23 -11 3
    -23 -11 3
    -23 11 3
    -23 11 3
    -23 11 3
    23 11 -3
    23 11 -3
    23 11 -3
    -21 -11 3
    -21 -11 3
    21 -11 -3
    21 -11 -3
    -21 -11 3
    21 -11 -3
    21 -11 -3
    21 11 -3
    21 11 -3
    21 11 -3
    -21 11 3
    -21 11 3
    -21 11 3
    19 -11 -3
    -19 -11 3
    -19 -11 3
    -19 -11 3
    19 -11 -3
    -19 -11 3
    19 -11 -3
    19 -11 -3
    -19 -11 3
    -19 11 3
    19 11 -3
    -19 11 3
    19 11 -3
    -19 11 3
    19 11 -3
    -17 -11 3
    17 -11 -3
    17 -11 -3
    -17 -11 3
    -17 -11 3
    17 -11 -3
    17 -11 -3
    -17 -11 3
    17 11 -3
    -17 11 3
    17 11 -3
    -17 11 3
    17 11 -3
    -17 11 3
    -15 -11 3
    -15 -11 3
    15 -11 -3
    15 -11 -3
    -15 -11 3
    15 -11 -3
    15 -11 -3
    15 -11 -3
    -15 -11 3
    -15 11 3
    15 11 -3
    -15 11 3
    15 11 -3
    15 11 -3
    -15 11 3
    13 -11 -3
    13 -11 -3
    13 -11 -3
    -13 -11 3
    13 -11 -3
    -13 -11 3
    -13 -11 3
    -13 -11 3
    13 -11 -3
    -13 -11 3
    13 11 -3
    -13 11 3
    13 11 -3
    -13 11 3
    -13 11 3
    13 11 -3
    11 -11 -3
    -11 -11 3
    11 -11 -3
    -11 -11 3
    11 -11 -3
    -11 -11 3
    11 -11 -3
    -11 -11 3
    11 -11 -3
    -11 -11 3
    11 11 -3
    -11 11 3
    -11 11 3
    11 11 -3
    11 11 -3
    9 -11 -3
    -9 -11 3
    9 -11 -3
    9 -11 -3
    9 -11 -3
    -9 -11 3
    -9 -11 3
    -9 -11 3
    9 -11 -3
    9 11 -3
    -9 11 3
    -9 11 3
    9 11 -3
    9 11 -3
    -9 11 3
    7 -11 -3
    -7 -11 3
    -7 -11 3
    7 -11 -3
    -7 -11 3
    7 -11 -3
    -7 -11 3
    7 11 -3
    -7 11 3
    7 11 -3
    7 11 -3
    -7 11 3
    -7 11 3
    5 -11 -3
    -5 -11 3
    5 -11 -3
    -5 -11 3
    -5 -11 3
    5 -11 -3
    -5 -11 3
    5 -11 -3
    -5 11 3
    -5 11 3
    5 11 -3
    5 11 -3
    -5 11 3
    5 11 -3
    3 -11 -3
    -3 -11 3
    3 -11 -3
    -3 -11 3
    -3 -11 3
    3 -11 -3
    -3 -11 3
    3 -11 -3
    -3 11 3
    3 11 -3
    -3 11 3
    -3 11 3
    3 11 -3
    3 11 -3
    -1 -11 3
    -1 -11 3
    -1 -11 3
    -1 -11 3
    1 -11 -3
    1 -11 -3
    1 -11 -3
    1 -11 -3
    -1 11 3
    -1 11 3
    -1 11 3
    1 11 -3
    -1 11 3
    1 11 -3
    1 11 -3
    1 11 -3
    1 -11 3
    1 -11 3
    -1 -11 -3
    1 -11 3
    1 -11 3
    -1 -11 -3
    -1 -11 -3
    -1 -11 -3
    1 11 3
    1 11 3
    1 11 3
    -1 11 -3
    -1 11 -3
    -1 11 -3
    1 11 3
    3 -11 3
    3 -11 3
    -3 -11 -3
    -3 -11 -3
    3 -11 3
    -3 -11 -3
    -3 -11 -3
    3 -11 3
    -3 11 -3
    -3 11 -3
    -3 11 -3
    -3 11 -3
    3 11 3
    3 11 3
    3 11 3
    3 11 3
    -5 -11 -3
    5 -11 3
    5 -11 3
    5 -11 3
    -5 -11 -3
    -5 -11 -3
    5 -11 3
    -5 -11 -3
    5 11 3
    5 11 3
    -5 11 -3
    -5 11 -3
    -5 11 -3
    5 11 3
    5 11 3
    -5 11 -3
    7 -11 3
    7 -11 3
    -7 -11 -3
    7 -11 3
    7 -11 3
    -7 -11 -3
    -7 -11 -3
    -7 -11 -3
    -7 11 -3
    7 11 3
    -7 11 -3
    7 11 3
    7 11 3
    7 11 3
    -7 11 -3
    -9 -11 -3
    9 -11 3
    9 -11 3
    -9 -11 -3
    -9 -11 -3
    9 -11 3
    9 -11 3
    -9 -11 -3
    9 11 3
    9 11 3
    -9 11 -3
    -9 11 -3
    9 11 3
    9 11 3
    11 -11 3
    -11 -11 -3
    -11 -11 -3
    11 -11 3
    11 -11 3
    11 -11 3
    -11 -11 -3
    -11 -11 -3
    11 11 3
    11 11 3
    -11 11 -3
    -11 11 -3
    11 11 3
    11 11 3
    -11 11 -3
    13 -11 3
    13 -11 3
    -13 -11 -3
    -13 -11 -3
    -13 -11 -3
    13 -11 3
    13 -11 3
    13 -11 3
    -13 -11 -3
    -13 11 -3
    -13 11 -3
    13 11 3
    -13 11 -3
    13 11 3
    13 11 3
    15 -11 3
    -15 -11 -3
    15 -11 3
    15 -11 3
    -15 -11 -3
    -15 -11 -3
    15 -11 3
    -15 -11 -3
    15 -11 3
    -15 -11 -3
    15 11 3
    15 11 3
    -15 11 -3
    15 11 3
    -15 11 -3
    -15 11 -3
    17 -11 3
    -17 -11 -3
    17 -11 3
    17 -11 3
    17 -11 3
    -17 -11 -3
    17 -11 3
    -17 -11 -3
    -17 11 -3
    -17 11 -3
    17 11 3
    17 11 3
    -17 11 -3
    17 11 3
    -19 -11 -3
    19 -11 3
    19 -11 3
    -19 -11 -3
    -19 -11 -3
    19 -11 3
    19 -11 3
    19 -11 3
    19 11 3
    -19 11 -3
    -19 11 -3
    -19 11 -3
    19 11 3
    19 11 3
    21 -11 3
    21 -11 3
    21 -11 3
    -21 -11 -3
    21 -11 3
    -21 -11 -3
    21 -11 3
    -21 -11 -3
    -21 11 -3
    21 11 3
    21 11 3
    -21 11 -3
    21 11 3
    23 -11 3
    23 -11 3
    -23 -11 -3
    23 -11 3
    23 -11 3
    -23 -11 -3
    23 11 3
    -23 11 -3
    23 11 3
    -23 11 -3
    23 11 3
    -23 11 -3
    25 -11 3
    25 -11 3
    -25 -11 -3
    -25 -11 -3
    25 -11 3
    25 -11 3
    25 11 3
    25 11 3
    -25 11 -3
    25 11 3
    27 -11 3
    -27 -11 -3
    27 -11 3
    27 -11 3
    27 11 3
    27 11 3
    27 11 3
    29 -11 3
    -29 -11 -3
    29 -11 3
    29 -11 3
    29 -11 3
    29 11 3
    29 11 3
    29 11 3
    -28 -12 3
    28 -12 -3
    28 -12 -3
    28 -12 -3
    28 -12 -3
    28 12 -3
    28 12 -3
    -28 12 3
    28 12 -3
    -28 12 3
    26 -12 -3
    -26 -12 3
    26 -12 -3
    26 -12 -3
    -26 -12 3
    26 -12 -3
    26 12 -3
    26 12 -3
    26 12 -3
    -26 12 3
    -26 12 3
    -24 -12 3
    24 -12 -3
    24 -12 -3
    24 -12 -3
    24 -12 -3
    -24 -12 3
    24 12 -3
    24 12 -3
    24 12 -3
    -24 12 3
    -24 12 3
    -22 -12 3
    22 -12 -3
    -22 -12 3
    22 -12 -3
    22 -12 -3
    22 -12 -3
    22 -12 -3
    -22 -12 3
    22 12 -3
    -22 12 3
    22 12 -3
    -22 12 3
    22 12 -3
    -22 12 3
    20 -12 -3
    -20 -12 3
    -20 -12 3
    -20 -12 3
    20 -12 -3
    20 -12 -3
    -20 -12 3
    20 -12 -3
    20 -12 -3
    -20 -12 3
    20 12 -3
    20 12 -3
    20 12 -3
    -20 12 3
    -20 12 3
    -20 12 3
    -18 -12 3
    18 -12 -3
    -18 -12 3
    18 -12 -3
    -18 -12 3
    -18 -12 3
    18 -12 -3
    18 -12 -3
    18 -12 -3
    -18 -12 3
    18 12 -3
    -18 12 3
    18 12 -3
    -18 12 3
    18 12 -3
    -16 -12 3
    -16 -12 3
    16 -12 -3
    16 -12 -3
    16 -12 -3
    -16 -12 3
    -16 -12 3
    16 -12 -3
    -16 12 3
    16 12 -3
    16 12 -3
    16 12 -3
    -16 12 3
    -16 12 3
    -14 -12 3
    -14 -12 3
    14 -12 -3
    14 -12 -3
    14 -12 -3
    -14 -12 3
    -14 -12 3
    14 -12 -3
    -14 -12 3
    14 -12 -3
    14 12 -3
    -14 12 3
    -14 12 3
    -14 12 3
    14 12 -3
    14 12 -3
    -12 -12 3
    12 -12 -3
    12 -12 -3
    -12 -12 3
    12 -12 -3
    12 -12 -3
    -12 -12 3
    -12 -12 3
    12 -12 -3
    -12 -12 3
    12 12 -3
    12 12 -3
    -12 12 3
    12 12 -3
    -12 12 3
    -12 12 3
    10 -12 -3
    10 -12 -3
    -10 -12 3
    10 -12 -3
    -10 -12 3
    10 -12 -3
    -10 -12 3
    -10 -12 3
    10 -12 -3
    -10 -12 3
    10 12 -3
    10 12 -3
    -10 12 3
    10 12 -3
    -10 12 3
    -8 -12 3
    -8 -12 3
    8 -12 -3
    -8 -12 3
    8 -12 -3
    8 -12 -3
    -8 -12 3
    8 -12 -3
    -8 12 3
    8 12 -3
    8 12 -3
    -8 12 3
    8 12 -3
    -8 12 3
    -6 -12 3
    6 -12 -3
    -6 -12 3
    6 -12 -3
    6 -12 -3
    -6 -12 3
    6 -12 -3
    -6 -12 3
    -6 12 3
    -6 12 3
    6 12 -3
    6 12 -3
    6 12 -3
    -6 12 3
    4 -12 -3
    -4 -12 3
    -4 -12 3
    -4 -12 3
    4 -12 -3
    4 -12 -3
    4 -12 -3
    -4 -12 3
    4 12 -3
    4 12 -3
    4 12 -3
    -4 12 3
    -4 12 3
    -4 12 3
    -2 -12 3
    2 -12 -3
    -2 -12 3
    2 -12 -3
    -2 -12 3
    -2 -12 3
    2 -12 -3
    2 -12 -3
    -2 12 3
    -2 12 3
    -2 12 3
    2 12 -3
    -2 12 3
    2 12 -3
    2 12 -3
    0 -12 3
    0 -12 3
    0 -12 -3
    0 -12 3
    0 -12 -3
    0 -12 3
    0 -12 -3
    0 -12 -3
    0 12 -3
    0 12 3
    0 12 -3
    0 12 3
    0 12 3
    0 12 3
    0 12 -3
    0 12 -3
    2 -12 3
    -2 -12 -3
    2 -12 3
    -2 -12 -3
    -2 -12 -3
    2 -12 3
    -2 -12 -3
    2 -12 3
    2 12 3
    2 12 3
    -2 12 -3
    -2 12 -3
    2 12 3
    2 12 3
    -2 12 -3
    -4 -12 -3
    -4 -12 -3
    -4 -12 -3
    4 -12 3
    4 -12 3
    4 -12 3
    -4 -12 -3
    4 -12 3
    4 12 3
    -4 12 -3
    -4 12 -3
    4 12 3
    4 12 3
    -4 12 -3
    4 12 3
    -4 12 -3
    6 -12 3
    -6 -12 -3
    6 -12 3
    -6 -12 -3
    -6 -12 -3
    -6 -12 -3
    6 -12 3
    6 -12 3
    -6 12 -3
    6 12 3
    -6 12 -3
    6 12 3
    -6 12 -3
    6 12 3
    6 12 3
    8 -12 3
    -8 -12 -3
    8 -12 3
    8 -12 3
    -8 -12 -3
    8 -12 3
    -8 -12 -3
    -8 -12 -3
    -8 12 -3
    -8 12 -3
    8 12 3
    8 12 3
    8 12 3
    -8 12 -3
    8 12 3
    10 -12 3
    -10 -12 -3
    -10 -12 -3
    10 -12 3
    -10 -12 -3
    10 -12 3
    -10 -12 -3
    10 -12 3
    10 12 3
    10 12 3
    -10 12 -3
    10 12 3
    10 12 3
    -10 12 -3
    -10 12 -3
    -12 -12 -3
    -12 -12 -3
    12 -12 3
    12 -12 3
    12 -12 3
    12 -12 3
    12 -12 3
    -12 -12 -3
    -12 -12 -3
    12 12 3
    -12 12 -3
    12 12 3
    12 12 3
    -12 12 -3
    -12 12 -3
    -14 -12 -3
    14 -12 3
    14 -12 3
    14 -12 3
    -14 -12 -3
    14 -12 3
    -14 -12 -3
    14 -12 3
    -14 -12 -3
    -14 12 -3
    -14 12 -3
    14 12 3
    14 12 3
    14 12 3
    -14 12 -3
    16 -12 3
    -16 -12 -3
    16 -12 3
    -16 -12 -3
    16 -12 3
    -16 -12 -3
    -16 -12 -3
    16 -12 3
    16 -12 3
    16 12 3
    16 12 3
    16 12 3
    -16 12 -3
    -16 12 -3
    -16 12 -3
    -18 -12 -3
    -18 -12 -3
    18 -12 3
    18 -12 3
    -18 -12 -3
    18 -12 3
    18 -12 3
    18 -12 3
    -18 12 -3
    18 12 3
    18 12 3
    -18 12 -3
    18 12 3
    -18 12 -3
    20 -12 3
    -20 -12 -3
    20 -12 3
    -20 -12 -3
    20 -12 3
    20 -12 3
    -20 -12 -3
    20 -12 3
    -20 12 -3
    -20 12 -3
    -20 12 -3
    20 12 3
    20 12 3
    20 12 3
    22 -12 3
    -22 -12 -3
    22 -12 3
    -22 -12 -3
    -22 -12 -3
    22 -12 3
    22 -12 3
    22 12 3
    -22 12 -3
    22 12 3
    -22 12 -3
    -22 12 -3
    22 12 3
    -24 -12 -3
    24 -12 3
    24 -12 3
    -24 -12 -3
    24 -12 3
    24 -12 3
    24 12 3
    -24 12 -3
    24 12 3
    -24 12 -3
    24 12 3
    -24 12 -3
    -26 -12 -3
    26 -12 3
    26 -12 3
    26 -12 3
    26 12 3
    26 12 3
    26 12 3
    -28 -12 -3
    28 -12 3
    28 -12 3
    28 -12 3
    28 -12 3
    28 12 3
    28 12 3
    28 12 3
    27 -13 -3
    -27 -13 3
    27 -13 -3
    27 -13 -3
    27 -13 -3
    27 13 -3
    27 13 -3
    -27 13 3
    27 13 -3
    25 -13 -3
    25 -13 -3
    -25 -13 3
    -25 -13 3
    25 -13 -3
    25 -13 -3
    -25 13 3
    25 13 -3
    25 13 -3
    25 13 -3
    -25 13 3
    23 -13 -3
    -23 -13 3
    23 -13 -3
    23 -13 -3
    23 -13 -3
    -23 -13 3
    -23 13 3
    23 13 -3
    23 13 -3
    -23 13 3
    23 13 -3
    -21 -13 3
    -21 -13 3
    21 -13 -3
    -21 -13 3
    21 -13 -3
    21 -13 -3
    -21 -13 3
    21 -13 -3
    21 -13 -3
    -21 -13 3
    -21 13 3
    21 13 -3
    21 13 -3
    -21 13 3
    21 13 -3
    -21 13 3
    -19 -13 3
    -19 -13 3
    19 -13 -3
    -19 -13 3
    -19 -13 3
    19 -13 -3
    19 -13 -3
    19 -13 -3
    19 -13 -3
    -19 -13 3
    -19 13 3
    -19 13 3
    19 13 -3
    -19 13 3
    19 13 -3
    19 13 -3
    17 -13 -3
    17 -13 -3
    -17 -13 3
    -17 -13 3
    17 -13 -3
    17 -13 -3
    -17 -13 3
    17 -13 -3
    -17 -13 3
    -17 -13 3
    17 13 -3
    -17 13 3
    17 13 -3
    17 13 -3
    -17 13 3
    -17 13 3
    -15 -13 3
    -15 -13 3
    15 -13 -3
    15 -13 -3
    15 -13 -3
    -15 -13 3
    -15 -13 3
    15 -13 -3
    15 -13 -3
    -15 -13 3
    -15 13 3
    -15 13 3
    -15 13 3
    15 13 -3
    15 13 -3
    15 13 -3
    -13 -13 3
    -13 -13 3
    13 -13 -3
    -13 -13 3
    13 -13 -3
    13 -13 -3
    13 -13 -3
    -13 -13 3
    -13 -13 3
    13 -13 -3
    13 13 -3
    13 13 -3
    13 13 -3
    -13 13 3
    -13 13 3
    -13 13 3
    11 -13 -3
    -11 -13 3
    -11 -13 3
    11 -13 -3
    -11 -13 3
    11 -13 -3
    -11 -13 3
    11 -13 -3
    -11 -13 3
    11 -13 -3
    11 13 -3
    -11 13 3
    11 13 -3
    11 13 -3
    -11 13 3
    9 -13 -3
    9 -13 -3
    -9 -13 3
    9 -13 -3
    9 -13 -3
    9 -13 -3
    -9 -13 3
    -9 -13 3
    -9 -13 3
    9 13 -3
    -9 13 3
    -9 13 3
    9 13 -3
    -9 13 3
    7 -13 -3
    -7 -13 3
    7 -13 -3
    7 -13 -3
    -7 -13 3
    -7 -13 3
    -7 -13 3
    7 -13 -3
    7 13 -3
    -7 13 3
    -7 13 3
    -7 13 3
    7 13 -3
    7 13 -3
    5 -13 -3
    -5 -13 3
    5 -13 -3
    5 -13 -3
    -5 -13 3
    5 -13 -3
    -5 -13 3
    -5 -13 3
    5 13 -3
    -5 13 3
    5 13 -3
    -5 13 3
    5 13 -3
    -5 13 3
    -3 -13 3
    -3 -13 3
    -3 -13 3
    -3 -13 3
    3 -13 -3
    3 -13 -3
    3 -13 -3
    3 -13 -3
    -3 13 3
    -3 13 3
    3 13 -3
    -3 13 3
    3 13 -3
    3 13 -3
    1 -13 -3
    1 -13 -3
    1 -13 -3
    -1 -13 3
    -1 -13 3
    1 -13 -3
    -1 -13 3
    -1 -13 3
    -1 13 3
    1 13 -3
    1 13 -3
    -1 13 3
    -1 13 3
    1 13 -3
    -1 13 3
    1 13 -3
    -1 -13 -3
    -1 -13 -3
    -1 -13 -3
    1 -13 3
    1 -13 3
    1 -13 3
    -1 -13 -3
    1 -13 3
    1 13 3
    -1 13 -3
    1 13 3
    -1 13 -3
    1 13 3
    -1 13 -3
    1 13 3
    -3 -13 -3
    3 -13 3
    3 -13 3
    -3 -13 -3
    -3 -13 -3
    3 -13 3
    -3 -13 -3
    3 -13 3
    -3 13 -3
    -3 13 -3
    3 13 3
    3 13 3
    3 13 3
    -3 13 -3
    3 13 3
    -5 -13 -3
    5 -13 3
    5 -13 3
    5 -13 3
    -5 -13 -3
    -5 -13 -3
    5 -13 3
    -5 -13 -3
    5 13 3
    -5 13 -3
    -5 13 -3
    5 13 3
    -5 13 -3
    5 13 3
    -5 13 -3
    5 13 3
    -7 -13 -3
    -7 -13 -3
    7 -13 3
    7 -13 3
    7 -13 3
    -7 -13 -3
    7 -13 3
    -7 -13 -3
    7 13 3
    7 13 3
    -7 13 -3
    7 13 3
    -7 13 -3
    -7 13 -3
    7 13 3
    9 -13 3
    9 -13 3
    -9 -13 -3
    9 -13 3
    -9 -13 -3
    9 -13 3
    -9 -13 -3
    -9 -13 -3
    9 13 3
    9 13 3
    -9 13 -3
    -9 13 -3
    9 13 3
    9 13 3
    -9 13 -3
    -11 -13 -3
    11 -13 3
    -11 -13 -3
    -11 -13 -3
    11 -13 3
    11 -13 3
    -11 -13 -3
    11 -13 3
    11 13 3
    11 13 3
    -11 13 -3
    -11 13 -3
    11 13 3
    -11 13 -3
    11 13 3
    -13 -13 -3
    -13 -13 -3
    -13 -13 -3
    13 -13 3
    -13 -13 -3
    13 -13 3
    13 -13 3
    13 -13 3
    13 -13 3
    13 13 3
    -13 13 -3
    13 13 3
    -13 13 -3
    13 13 3
    -13 13 -3
    15 -13 3
    -15 -13 -3
    -15 -13 -3
    15 -13 3
    15 -13 3
    15 -13 3
    -15 -13 -3
    15 -13 3
    -15 -13 -3
    15 13 3
    15 13 3
    -15 13 -3
    -15 13 -3
    -15 13 -3
    15 13 3
    -17 -13 -3
    17 -13 3
    -17 -13 -3
    -17 -13 -3
    17 -13 3
    17 -13 3
    17 -13 3
    -17 -13 -3
    17 -13 3
    17 13 3
    17 13 3
    -17 13 -3
    -17 13 -3
    17 13 3
    -17 13 -3
    19 -13 3
    -19 -13 -3
    -19 -13 -3
    19 -13 3
    19 -13 3
    -19 -13 -3
    19 -13 3
    19 -13 3
    -19 13 -3
    19 13 3
    -19 13 -3
    19 13 3
    19 13 3
    -19 13 -3
    21 -13 3
    -21 -13 -3
    -21 -13 -3
    21 -13 3
    21 -13 3
    21 -13 3
    -21 13 -3
    -21 13 -3
    -21 13 -3
    21 13 3
    21 13 3
    21 13 3
    23 -13 3
    23 -13 3
    23 -13 3
    -23 -13 -3
    23 -13 3
    -23 -13 -3
    -23 -13 -3
    23 13 3
    -23 13 -3
    23 13 3
    23 13 3
    -23 13 -3
    -23 13 -3
    25 -13 3
    25 -13 3
    -25 -13 -3
    -25 -13 -3
    25 -13 3
    -25 13 -3
    25 13 3
    25 13 3
    25 13 3
    27 -13 3
    27 -13 3
    27 -13 3
    27 -13 3
    -27 -13 -3
    27 13 3
    27 13 3
    27 13 3
    26 -14 -3
    26 -14 -3
    26 -14 -3
    26 -14 -3
    -26 -14 3
    26 14 -3
    26 14 -3
    26 14 -3
    -26 14 3
    24 -14 -3
    -24 -14 3
    24 -14 -3
    24 -14 -3
    24 -14 -3
    -24 -14 3
    24 14 -3
    24 14 -3
    -24 14 3
    24 14 -3
    -24 14 3
    22 -14 -3
    22 -14 -3
    -22 -14 3
    22 -14 -3
    22 -14 -3
    -22 -14 3
    22 14 -3
    22 14 -3
    -22 14 3
    -22 14 3
    22 14 -3
    20 -14 -3
    -20 -14 3
    20 -14 -3
    20 -14 -3
    20 -14 -3
    -20 -14 3
    20 -14 -3
    -20 -14 3
    -20 -14 3
    -20 -14 3
    -20 14 3
    20 14 -3
    -20 14 3
    20 14 -3
    20 14 -3
    -20 14 3
    -18 -14 3
    18 -14 -3
    -18 -14 3
    -18 -14 3
    18 -14 -3
    -18 -14 3
    18 -14 -3
    -18 -14 3
    18 -14 -3
    18 -14 -3
    -18 14 3
    18 14 -3
    -18 14 3
    18 14 -3
    18 14 -3
    16 -14 -3
    16 -14 -3
    -16 -14 3
    -16 -14 3
    16 -14 -3
    -16 -14 3
    -16 -14 3
    -16 -14 3
    16 -14 -3
    16 14 -3
    -16 14 3
    16 14 -3
    -16 14 3
    16 14 -3
    -16 14 3
    14 -14 -3
    -14 -14 3
    -14 -14 3
    14 -14 -3
    14 -14 -3
    -14 -14 3
    -14 -14 3
    -14 -14 3
    14 -14 -3
    14 -14 -3
    14 14 -3
    -14 14 3
    -14 14 3
    14 14 -3
    14 14 -3
    -14 14 3
    -12 -14 3
    -12 -14 3
    -12 -14 3
    12 -14 -3
    12 -14 -3
    -12 -14 3
    -12 -14 3
    12 -14 -3
    12 -14 -3
    -12 14 3
    12 14 -3
    12 14 -3
    -12 14 3
    12 14 -3
    -12 14 3
    10 -14 -3
    -10 -14 3
    10 -14 -3
    -10 -14 3
    10 -14 -3
    -10 -14 3
    10 -14 -3
    10 -14 -3
    -10 -14 3
    10 14 -3
    10 14 -3
    -10 14 3
    10 14 -3
    -10 14 3
    8 -14 -3
    8 -14 -3
    -8 -14 3
    -8 -14 3
    8 -14 -3
    -8 -14 3
    -8 -14 3
    -8 14 3
    -8 14 3
    8 14 -3
    8 14 -3
    -8 14 3
    8 14 -3
    -6 -14 3
    -6 -14 3
    -6 -14 3
    -6 -14 3
    6 -14 -3
    6 -14 -3
    6 -14 -3
    6 -14 -3
    -6 14 3
    -6 14 3
    6 14 -3
    6 14 -3
    6 14 -3
    -6 14 3
    4 -14 -3
    4 -14 -3
    -4 -14 3
    -4 -14 3
    -4 -14 3
    4 -14 -3
    4 -14 -3
    -4 -14 3
    -4 14 3
    -4 14 3
    4 14 -3
    4 14 -3
    -4 14 3
    4 14 -3
    -2 -14 3
    2 -14 -3
    -2 -14 3
    2 -14 -3
    2 -14 -3
    -2 -14 3
    -2 -14 3
    2 -14 -3
    2 14 -3
    -2 14 3
    -2 14 3
    2 14 -3
    2 14 -3
    -2 14 3
    -2 14 3
    0 -14 -3
    0 -14 3
    0 -14 -3
    0 -14 -3
    0 -14 3
    0 -14 3
    0 -14 -3
    0 -14 3
    0 14 -3
    0 14 -3
    0 14 3
    0 14 -3
    0 14 3
    0 14 3
    0 14 3
    0 14 -3
    2 -14 3
    -2 -14 -3
    2 -14 3
    2 -14 3
    2 -14 3
    -2 -14 -3
    -2 -14 -3
    -2 -14 -3
    -2 14 -3
    2 14 3
    -2 14 -3
    2 14 3
    2 14 3
    2 14 3
    -2 14 -3
    -4 -14 -3
    4 -14 3
    4 -14 3
    -4 -14 -3
    -4 -14 -3
    -4 -14 -3
    4 -14 3
    4 -14 3
    4 14 3
    4 14 3
    -4 14 -3
    -4 14 -3
    -4 14 -3
    -4 14 -3
    4 14 3
    4 14 3
    -6 -14 -3
    6 -14 3
    6 -14 3
    -6 -14 -3
    6 -14 3
    -6 -14 -3
    6 -14 3
    -6 -14 -3
    6 14 3
    -6 14 -3
    6 14 3
    -6 14 -3
    6 14 3
    6 14 3
    -6 14 -3
    -8 -14 -3
    8 -14 3
    8 -14 3
    8 -14 3
    -8 -14 -3
    8 -14 3
    -8 -14 -3
    -8 -14 -3
    -8 14 -3
    8 14 3
    8 14 3
    8 14 3
    -8 14 -3
    -8 14 -3
    8 14 3
    -10 -14 -3
    -10 -14 -3
    10 -14 3
    -10 -14 -3
    10 -14 3
    10 -14 3
    -10 -14 -3
    10 -14 3
    -10 14 -3
    -10 14 -3
    10 14 3
    -10 14 -3
    10 14 3
    10 14 3
    10 14 3
    12 -14 3
    -12 -14 -3
    -12 -14 -3
    12 -14 3
    -12 -14 -3
    -12 -14 -3
    -12 14 -3
    -12 14 -3
    12 14 3
    -12 14 -3
    12 14 3
    12 14 3
    14 -14 3
    -14 -14 -3
    14 -14 3
    -14 -14 -3
    14 -14 3
    -14 -14 -3
    -14 -14 -3
    14 -14 3
    14 14 3
    -14 14 -3
    -14 14 -3
    14 14 3
    14 14 3
    -14 14 -3
    -16 -14 -3
    -16 -14 -3
    -16 -14 -3
    16 -14 3
    -16 -14 -3
    16 -14 3
    16 -14 3
    16 -14 3
    16 -14 3
    -16 -14 -3
    16 14 3
    -16 14 -3
    -16 14 -3
    -16 14 -3
    16 14 3
    16 14 3
    -18 -14 -3
    18 -14 3
    -18 -14 -3
    -18 -14 -3
    18 -14 3
    18 -14 3
    -18 -14 -3
    18 -14 3
    18 -14 3
    -18 -14 -3
    -18 14 -3
    18 14 3
    -18 14 -3
    -18 14 -3
    18 14 3
    18 14 3
    -20 -14 -3
    -20 -14 -3
    20 -14 3
    20 -14 3
    20 -14 3
    20 -14 3
    -20 -14 -3
    20 14 3
    20 14 3
    -20 14 -3
    20 14 3
    -20 14 -3
    22 -14 3
    22 -14 3
    -22 -14 -3
    -22 -14 -3
    22 -14 3
    -22 -14 -3
    22 -14 3
    -22 14 -3
    -22 14 -3
    -22 14 -3
    22 14 3
    22 14 3
    22 14 3
    24 -14 3
    -24 -14 -3
    24 -14 3
    -24 -14 -3
    24 -14 3
    -24 14 -3
    24 14 3
    24 14 3
    24 14 3
    -24 14 -3
    26 -14 3
    26 -14 3
    -26 -14 -3
    26 -14 3
    26 -14 3
    26 14 3
    26 14 3
    26 14 3
    25 -15 -3
    25 -15 -3
    25 -15 -3
    -25 -15 3
    25 -15 -3
    -25 15 3
    25 15 -3
    25 15 -3
    25 15 -3
    23 -15 -3
    -23 -15 3
    23 -15 -3
    -23 -15 3
    23 -15 -3
    23 -15 -3
    23 15 -3
    23 15 -3
    23 15 -3
    -23 15 3
    -21 -15 3
    -21 -15 3
    -21 -15 3
    21 -15 -3
    21 -15 -3
    -21 -15 3
    21 -15 -3
    21 -15 -3
    21 15 -3
    -21 15 3
    -21 15 3
    21 15 -3
    -19 -15 3
    19 -15 -3
    19 -15 -3
    -19 -15 3
    19 -15 -3
    19 -15 -3
    -19 -15 3
    -19 -15 3
    -19 -15 3
    19 -15 -3
    -19 15 3
    19 15 -3
    -19 15 3
    19 15 -3
    -19 15 3
    17 -15 -3
    17 -15 -3
    -17 -15 3
    17 -15 -3
    17 -15 -3
    -17 -15 3
    -17 -15 3
    -17 -15 3
    -17 -15 3
    17 -15 -3
    17 15 -3
    17 15 -3
    -17 15 3
    17 15 -3
    -17 15 3
    -17 15 3
    15 -15 -3
    -15 -15 3
    15 -15 -3
    15 -15 -3
    -15 -15 3
    -15 -15 3
    15 -15 -3
    -15 -15 3
    15 -15 -3
    -15 -15 3
    -15 15 3
    15 15 -3
    15 15 -3
    -15 15 3
    15 15 -3
    -15 15 3
    13 -15 -3
    -13 -15 3
    13 -15 -3
    13 -15 -3
    13 -15 -3
    -13 -15 3
    -13 -15 3
    -13 -15 3
    -13 -15 3
    13 -15 -3
    13 15 -3
    13 15 -3
    -13 15 3
    -13 15 3
    13 15 -3
    -13 15 3
    -11 -15 3
    -11 -15 3
    11 -15 -3
    11 -15 -3
    11 -15 -3
    11 -15 -3
    -11 -15 3
    -11 -15 3
    -11 -15 3
    11 -15 -3
    -11 15 3
    11 15 -3
    -11 15 3
    11 15 -3
    11 15 -3
    -9 -15 3
    9 -15 -3
    -9 -15 3
    9 -15 -3
    -9 -15 3
    9 -15 -3
    9 -15 -3
    -9 -15 3
    9 15 -3
    9 15 -3
    -9 15 3
    -9 15 3
    -9 15 3
    -7 -15 3
    7 -15 -3
    7 -15 -3
    7 -15 -3
    -7 -15 3
    7 -15 -3
    -7 -15 3
    -7 -15 3
    7 15 -3
    7 15 -3
    -7 15 3
    -7 15 3
    -7 15 3
    7 15 -3
    -5 -15 3
    5 -15 -3
    5 -15 -3
    5 -15 -3
    5 -15 -3
    -5 -15 3
    -5 -15 3
    -5 -15 3
    -5 15 3
    5 15 -3
    5 15 -3
    -5 15 3
    -5 15 3
    5 15 -3
    -3 -15 3
    -3 -15 3
    -3 -15 3
    3 -15 -3
    3 -15 -3
    3 -15 -3
    -3 -15 3
    3 -15 -3
    -3 15 3
    -3 15 3
    -3 15 3
    3 15 -3
    3 15 -3
    3 15 -3
    -1 -15 3
    -1 -15 3
    1 -15 -3
    1 -15 -3
    -1 -15 3
    1 -15 -3
    1 -15 -3
    -1 -15 3
    -1 15 3
    1 15 -3
    -1 15 3
    -1 15 3
    -1 15 3
    1 15 -3
    1 15 -3
    -1 -15 -3
    -1 -15 -3
    1 -15 3
    1 -15 3
    -1 -15 -3
    1 -15 3
    -1 -15 -3
    1 -15 3
    -1 15 -3
    -1 15 -3
    -1 15 -3
    1 15 3
    1 15 3
    -1 15 -3
    1 15 3
    1 15 3
    3 -15 3
    3 -15 3
    -3 -15 -3
    -3 -15 -3
    3 -15 3
    3 -15 3
    -3 -15 -3
    -3 -15 -3
    -3 15 -3
    -3 15 -3
    -3 15 -3
    3 15 3
    3 15 3
    -3 15 -3
    3 15 3
    5 -15 3
    5 -15 3
    5 -15 3
    -5 -15 -3
    -5 -15 -3
    -5 -15 -3
    -5 -15 -3
    5 -15 3
    -5 15 -3
    5 15 3
    5 15 3
    5 15 3
    -5 15 -3
    5 15 3
    -5 15 -3
    -5 15 -3
    7 -15 3
    -7 -15 -3
    -7 -15 -3
    -7 -15 -3
    7 -15 3
    7 -15 3
    -7 -15 -3
    7 -15 3
    -7 15 -3
    7 15 3
    -7 15 -3
    7 15 3
    -7 15 -3
    7 15 3
    7 15 3
    9 -15 3
    9 -15 3
    9 -15 3
    -9 -15 -3
    9 -15 3
    -9 -15 -3
    -9 -15 -3
    -9 -15 -3
    9 15 3
    9 15 3
    9 15 3
    -9 15 -3
    -9 15 -3
    9 15 3
    -9 15 -3
    11 -15 3
    -11 -15 -3
    -11 -15 -3
    11 -15 3
    -11 -15 -3
    11 -15 3
    -11 -15 -3
    11 -15 3
    11 15 3
    -11 15 -3
    -11 15 -3
    11 15 3
    11 15 3
    -11 15 -3
    13 -15 3
    -13 -15 -3
    13 -15 3
    13 -15 3
    -13 -15 -3
    -13 -15 -3
    13 -15 3
    -13 -15 -3
    13 -15 3
    13 15 3
    -13 15 -3
    13 15 3
    13 15 3
    -13 15 -3
    -13 15 -3
    -15 -15 -3
    -15 -15 -3
    15 -15 3
    -15 -15 -3
    15 -15 3
    15 -15 3
    15 -15 3
    15 -15 3
    15 15 3
    -15 15 -3
    -15 15 -3
    15 15 3
    -15 15 -3
    15 15 3
    -17 -15 -3
    17 -15 3
    17 -15 3
    -17 -15 -3
    17 -15 3
    -17 -15 -3
    -17 -15 -3
    -17 -15 -3
    17 -15 3
    17 -15 3
    -17 15 -3
    17 15 3
    17 15 3
    -17 15 -3
    -17 15 -3
    17 15 3
    19 -15 3
    -19 -15 -3
    19 -15 3
    -19 -15 -3
    19 -15 3
    -19 -15 -3
    19 -15 3
    -19 15 -3
    19 15 3
    19 15 3
    19 15 3
    -19 15 -3
    -21 -15 -3
    21 -15 3
    21 -15 3
    -21 -15 -3
    21 -15 3
    -21 -15 -3
    21 -15 3
    21 15 3
    -21 15 -3
    21 15 3
    21 15 3
    -21 15 -3
    23 -15 3
    -23 -15 -3
    23 -15 3
    23 -15 3
    -23 -15 -3
    -23 15 -3
    23 15 3
    23 15 3
    23 15 3
    -25 -15 -3
    25 -15 3
    25 -15 3
    25 -15 3
    25 -15 3
    -25 15 -3
    25 15 3
    25 15 3
    25 15 3
    24 -16 -3
    24 -16 -3
    24 -16 -3
    24 -16 -3
    -24 -16 3
    24 16 -3
    -24 16 3
    24 16 -3
    24 16 -3
    -22 -16 3
    22 -16 -3
    -22 -16 3
    22 -16 -3
    -22 -16 3
    -22 -16 3
    22 -16 -3
    22 -16 -3
    -22 16 3
    22 16 -3
    22 16 -3
    22 16 -3
    20 -16 -3
    -20 -16 3
    20 -16 -3
    20 -16 -3
    -20 -16 3
    -20 -16 3
    -20 -16 3
    20 -16 -3
    -20 16 3
    -20 16 3
    20 16 -3
    20 16 -3
    20 16 -3
    18 -16 -3
    -18 -16 3
    18 -16 -3
    18 -16 -3
    18 -16 -3
    -18 -16 3
    18 -16 -3
    -18 -16 3
    -18 -16 3
    -18 -16 3
    -18 16 3
    -18 16 3
    18 16 -3
    18 16 -3
    18 16 -3
    -18 16 3
    16 -16 -3
    -16 -16 3
    16 -16 -3
    16 -16 -3
    16 -16 -3
    -16 -16 3
    -16 -16 3
    16 -16 -3
    -16 -16 3
    -16 -16 3
    -16 16 3
    16 16 -3
    -16 16 3
    16 16 -3
    16 16 -3
    -16 16 3
    14 -16 -3
    14 -16 -3
    -14 -16 3
    14 -16 -3
    14 -16 -3
    -14 -16 3
    -14 -16 3
    -14 -16 3
    -14 -16 3
    14 -16 -3
    14 16 -3
    -14 16 3
    -14 16 3
    -14 16 3
    14 16 -3
    14 16 -3
    -12 -16 3
    -12 -16 3
    12 -16 -3
    -12 -16 3
    12 -16 -3
    -12 -16 3
    12 -16 -3
    12 -16 -3
    -12 -16 3
    12 -16 -3
    12 16 -3
    -12 16 3
    12 16 -3
    -12 16 3
    12 16 -3
    -12 16 3
    -10 -16 3
    -10 -16 3
    10 -16 -3
    -10 -16 3
    10 -16 -3
    10 -16 -3
    -10 -16 3
    10 -16 -3
    10 -16 -3
    10 16 -3
    10 16 -3
    10 16 -3
    -10 16 3
    -10 16 3
    -8 -16 3
    8 -16 -3
    -8 -16 3
    -8 -16 3
    -8 -16 3
    8 -16 -3
    8 16 -3
    8 16 -3
    -8 16 3
    -8 16 3
    -8 16 3
    6 -16 -3
    6 -16 -3
    -6 -16 3
    -6 -16 3
    6 -16 -3
    -6 -16 3
    -6 -16 3
    -6 16 3
    6 16 -3
    6 16 -3
    6 16 -3
    -6 16 3
    -6 16 3
    4 -16 -3
    4 -16 -3
    -4 -16 3
    4 -16 -3
    4 -16 -3
    -4 -16 3
    -4 -16 3
    -4 -16 3
    4 16 -3
    4 16 -3
    -4 16 3
    4 16 -3
    -4 16 3
    -4 16 3
    2 -16 -3
    2 -16 -3
    -2 -16 3
    -2 -16 3
    2 -16 -3
    -2 -16 3
    2 -16 -3
    -2 -16 3
    -2 16 3
    2 16 -3
    2 16 -3
    -2 16 3
    2 16 -3
    -2 16 3
    -2 16 3
    0 -16 -3
    0 -16 -3
    0 -16 3
    0 -16 3
    0 -16 3
    0 -16 -3
    0 -16 3
    0 -16 -3
    0 16 3
    0 16 -3
    0 16 3
    0 16 3
    0 16 3
    0 16 -3
    0 16 -3
    2 -16 3
    2 -16 3
    2 -16 3
    -2 -16 -3
    -2 -16 -3
    -2 -16 -3
    2 -16 3
    -2 -16 -3
    2 16 3
    -2 16 -3
    -2 16 -3
    2 16 3
    2 16 3
    2 16 3
    -2 16 -3
    4 -16 3
    4 -16 3
    -4 -16 -3
    -4 -16 -3
    4 -16 3
    -4 -16 -3
    -4 -16 -3
    4 -16 3
    4 16 3
    4 16 3
    4 16 3
    -4 16 -3
    -4 16 -3
    -4 16 -3
    -4 16 -3
    4 16 3
    -6 -16 -3
    -6 -16 -3
    -6 -16 -3
    6 -16 3
    6 -16 3
    -6 -16 -3
    6 -16 3
    6 -16 3
    -6 16 -3
    6 16 3
    6 16 3
    6 16 3
    -6 16 -3
    -6 16 -3
    6 16 3
    -8 -16 -3
    -8 -16 -3
    8 -16 3
    8 -16 3
    -8 -16 -3
    -8 -16 -3
    8 -16 3
    8 -16 3
    8 16 3
    -8 16 -3
    8 16 3
    8 16 3
    8 16 3
    -8 16 -3
    -8 16 -3
    -10 -16 -3
    10 -16 3
    -10 -16 -3
    10 -16 3
    -10 -16 -3
    10 -16 3
    10 -16 3
    -10 -16 -3
    -10 16 -3
    -10 16 -3
    10 16 3
    10 16 3
    10 16 3
    10 16 3
    -10 16 -3
    12 -16 3
    -12 -16 -3
    12 -16 3
    12 -16 3
    -12 -16 -3
    12 -16 3
    -12 -16 -3
    -12 -16 -3
    -12 16 -3
    12 16 3
    12 16 3
    -12 16 -3
    12 16 3
    -12 16 -3
    -14 -16 -3
    14 -16 3
    14 -16 3
    -14 -16 -3
    -14 -16 -3
    -14 -16 -3
    14 -16 3
    14 -16 3
    14 -16 3
    14 16 3
    14 16 3
    -14 16 -3
    14 16 3
    -14 16 -3
    16 -16 3
    16 -16 3
    -16 -16 -3
    -16 -16 -3
    -16 -16 -3
    -16 -16 -3
    16 -16 3
    16 -16 3
    16 -16 3
    -16 16 -3
    -16 16 -3
    16 16 3
    16 16 3
    16 16 3
    -16 16 -3
    18 -16 3
    18 -16 3
    -18 -16 -3
    -18 -16 -3
    18 -16 3
    18 -16 3
    -18 -16 -3
    -18 -16 -3
    18 16 3
    18 16 3
    -18 16 -3
    -18 16 -3
    -18 16 -3
    18 16 3
    -20 -16 -3
    -20 -16 -3
    20 -16 3
    20 -16 3
    20 -16 3
    20 -16 3
    -20 -16 -3
    20 16 3
    20 16 3
    -20 16 -3
    20 16 3
    -20 16 -3
    -22 -16 -3
    22 -16 3
    22 -16 3
    22 -16 3
    22 -16 3
    -22 -16 -3
    22 16 3
    22 16 3
    -22 16 -3
    22 16 3
    24 -16 3
    24 -16 3
    24 -16 3
    24 -16 3
    -24 -16 -3
    24 16 3
    -24 16 -3
    24 16 3
    24 16 3
    23 -17 -3
    -23 -17 3
    23 -17 -3
    23 -17 -3
    23 -17 -3
    23 17 -3
    23 17 -3
    23 17 -3
    -23 17 3
    21 -17 -3
    21 -17 -3
    -21 -17 3
    21 -17 -3
    21 -17 -3
    -21 -17 3
    -21 -17 3
    -21 -17 3
    21 17 -3
    -21 17 3
    21 17 -3
    21 17 -3
    19 -17 -3
    -19 -17 3
    -19 -17 3
    19 -17 -3
    19 -17 -3
    -19 -17 3
    -19 -17 3
    19 -17 -3
    -19 17 3
    19 17 -3
    19 17 -3
    19 17 -3
    17 -17 -3
    -17 -17 3
    -17 -17 3
    -17 -17 3
    -17 -17 3
    17 -17 -3
    17 -17 -3
    -17 -17 3
    17 -17 -3
    17 17 -3
    17 17 -3
    -17 17 3
    -17 17 3
    17 17 -3
    -17 17 3
    -15 -17 3
    15 -17 -3
    15 -17 -3
    15 -17 -3
    -15 -17 3
    15 -17 -3
    -15 -17 3
    -15 -17 3
    15 -17 -3
    -15 -17 3
    -15 17 3
    15 17 -3
    15 17 -3
    15 17 -3
    -15 17 3
    -15 17 3
    13 -17 -3
    -13 -17 3
    -13 -17 3
    -13 -17 3
    13 -17 -3
    13 -17 -3
    -13 -17 3
    13 -17 -3
    13 -17 -3
    13 17 -3
    -13 17 3
    13 17 -3
    -13 17 3
    13 17 -3
    11 -17 -3
    -11 -17 3
    11 -17 -3
    -11 -17 3
    11 -17 -3
    -11 -17 3
    -11 -17 3
    11 -17 -3
    11 -17 -3
    11 17 -3
    11 17 -3
    11 17 -3
    -11 17 3
    -11 17 3
    -9 -17 3
    -9 -17 3
    9 -17 -3
    9 -17 -3
    -9 -17 3
    -9 -17 3
    9 -17 -3
    9 -17 -3
    9 17 -3
    -9 17 3
    9 17 -3
    9 17 -3
    -9 17 3
    -9 17 3
    -7 -17 3
    7 -17 -3
    -7 -17 3
    -7 -17 3
    7 -17 -3
    -7 -17 3
    7 -17 -3
    7 -17 -3
    7 17 -3
    -7 17 3
    -7 17 3
    7 17 -3
    7 17 -3
    -7 17 3
    -5 -17 3
    5 -17 -3
    5 -17 -3
    5 -17 -3
    5 -17 -3
    -5 -17 3
    -5 -17 3
    -5 -17 3
    -5 17 3
    5 17 -3
    -5 17 3
    -5 17 3
    5 17 -3
    5 17 -3
    3 -17 -3
    -3 -17 3
    -3 -17 3
    -3 -17 3
    3 -17 -3
    3 -17 -3
    3 -17 -3
    -3 -17 3
    3 17 -3
    3 17 -3
    -3 17 3
    -3 17 3
    3 17 -3
    -3 17 3
    -1 -17 3
    1 -17 -3
    1 -17 -3
    -1 -17 3
    1 -17 -3
    1 -17 -3
    -1 -17 3
    -1 -17 3
    -1 17 3
    1 17 -3
    -1 17 3
    -1 17 3
    1 17 -3
    -1 17 3
    1 17 -3
    1 -17 3
    -1 -17 -3
    1 -17 3
    -1 -17 -3
    -1 -17 -3
    1 -17 3
    -1 -17 -3
    1 17 3
    1 17 3
    1 17 3
    -1 17 -3
    -1 17 -3
    -1 17 -3
    1 17 3
    -1 17 -3
    -3 -17 -3
    3 -17 3
    -3 -17 -3
    -3 -17 -3
    -3 -17 -3
    3 -17 3
    3 -17 3
    3 -17 3
    3 17 3
    3 17 3
    -3 17 -3
    -3 17 -3
    3 17 3
    -3 17 -3
    3 17 3
    -3 17 -3
    5 -17 3
    -5 -17 -3
    5 -17 3
    -5 -17 -3
    5 -17 3
    -5 -17 -3
    -5 -17 -3
    5 -17 3
    -5 17 -3
    5 17 3
    5 17 3
    -5 17 -3
    5 17 3
    5 17 3
    -5 17 -3
    -5 17 -3
    7 -17 3
    7 -17 3
    -7 -17 -3
    -7 -17 -3
    -7 -17 -3
    -7 -17 -3
    7 -17 3
    7 -17 3
    7 17 3
    7 17 3
    7 17 3
    -7 17 -3
    -7 17 -3
    7 17 3
    -7 17 -3
    -9 -17 -3
    9 -17 3
    -9 -17 -3
    9 -17 3
    9 -17 3
    -9 -17 -3
    -9 -17 -3
    9 -17 3
    9 17 3
    -9 17 -3
    -9 17 -3
    -9 17 -3
    9 17 3
    9 17 3
    9 17 3
    11 -17 3
    -11 -17 -3
    -11 -17 -3
    11 -17 3
    -11 -17 -3
    11 -17 3
    -11 -17 -3
    11 -17 3
    11 17 3
    -11 17 -3
    11 17 3
    -11 17 -3
    -11 17 -3
    11 17 3
    13 -17 3
    -13 -17 -3
    13 -17 3
    13 -17 3
    -13 -17 -3
    13 -17 3
    13 -17 3
    -13 -17 -3
    -13 -17 -3
    -13 17 -3
    -13 17 -3
    13 17 3
    13 17 3
    13 17 3
    -13 17 -3
    -15 -17 -3
    -15 -17 -3
    15 -17 3
    15 -17 3
    15 -17 3
    -15 -17 -3
    -15 -17 -3
    15 -17 3
    -15 17 -3
    -15 17 -3
    15 17 3
    15 17 3
    15 17 3
    -15 17 -3
    -17 -17 -3
    17 -17 3
    17 -17 3
    -17 -17 -3
    17 -17 3
    -17 -17 -3
    17 -17 3
    -17 -17 -3
    -17 -17 -3
    -17 17 -3
    17 17 3
    17 17 3
    -17 17 -3
    17 17 3
    -19 -17 -3
    19 -17 3
    -19 -17 -3
    19 -17 3
    -19 -17 -3
    -19 -17 -3
    -19 -17 -3
    19 -17 3
    19 -17 3
    -19 17 -3
    19 17 3
    19 17 3
    19 17 3
    21 -17 3
    21 -17 3
    21 -17 3
    -21 -17 -3
    -21 -17 -3
    21 -17 3
    21 17 3
    21 17 3
    21 17 3
    -21 17 -3
    23 -17 3
    23 -17 3
    23 -17 3
    -23 -17 -3
    23 -17 3
    23 17 3
    23 17 3
    23 17 3
    22 -18 -3
    22 -18 -3
    -22 -18 3
    22 -18 -3
    -22 -18 3
    22 18 -3
    22 18 -3
    22 18 -3
    -22 18 3
    -20 -18 3
    20 -18 -3
    20 -18 -3
    -20 -18 3
    -20 -18 3
    -20 -18 3
    20 -18 -3
    20 18 -3
    20 18 -3
    -20 18 3
    20 18 -3
    18 -18 -3
    18 -18 -3
    -18 -18 3
    -18 -18 3
    -18 -18 3
    -18 -18 3
    18 -18 -3
    18 -18 -3
    -18 18 3
    18 18 -3
    18 18 -3
    18 18 -3
    16 -18 -3
    -16 -18 3
    16 -18 -3
    -16 -18 3
    -16 -18 3
    -16 -18 3
    -16 -18 3
    16 -18 -3
    16 -18 -3
    16 18 -3
    16 18 -3
    16 18 -3
    -16 18 3
    -14 -18 3
    -14 -18 3
    14 -18 -3
    14 -18 -3
    14 -18 -3
    14 -18 -3
    14 -18 -3
    -14 -18 3
    -14 -18 3
    -14 -18 3
    -14 18 3
    -14 18 3
    14 18 -3
    14 18 -3
    14 18 -3
    -14 18 3
    -12 -18 3
    12 -18 -3
    12 -18 -3
    12 -18 -3
    -12 -18 3
    -12 -18 3
    -12 -18 3
    12 -18 -3
    12 -18 -3
    -12 -18 3
    -12 18 3
    -12 18 3
    -12 18 3
    12 18 -3
    12 18 -3
    12 18 -3
    -10 -18 3
    -10 -18 3
    10 -18 -3
    10 -18 -3
    -10 -18 3
    10 -18 -3
    10 -18 -3
    10 -18 -3
    10 18 -3
    -10 18 3
    10 18 -3
    10 18 -3
    -10 18 3
    -8 -18 3
    8 -18 -3
    8 -18 -3
    -8 -18 3
    -8 -18 3
    -8 -18 3
    8 -18 -3
    8 18 -3
    8 18 -3
    -8 18 3
    8 18 -3
    -8 18 3
    -8 18 3
    -6 -18 3
    -6 -18 3
    6 -18 -3
    -6 -18 3
    6 -18 -3
    6 -18 -3
    -6 -18 3
    6 -18 -3
    -6 18 3
    -6 18 3
    6 18 -3
    6 18 -3
    6 18 -3
    -6 18 3
    -4 -18 3
    4 -18 -3
    4 -18 -3
    -4 -18 3
    4 -18 -3
    -4 -18 3
    4 -18 -3
    -4 -18 3
    4 18 -3
    -4 18 3
    4 18 -3
    -4 18 3
    4 18 -3
    -4 18 3
    2 -18 -3
    -2 -18 3
    2 -18 -3
    -2 -18 3
    2 -18 -3
    -2 -18 3
    -2 -18 3
    2 -18 -3
    -2 18 3
    2 18 -3
    -2 18 3
    -2 18 3
    2 18 -3
    2 18 -3
    0 -18 3
    0 -18 -3
    0 -18 3
    0 -18 3
    0 -18 -3
    0 -18 3
    0 -18 -3
    0 -18 -3
    0 18 3
    0 18 3
    0 18 -3
    0 18 3
    0 18 -3
    0 18 3
    0 18 -3
    -2 -18 -3
    2 -18 3
    2 -18 3
    -2 -18 -3
    -2 -18 -3
    2 -18 3
    -2 -18 -3
    2 -18 3
    2 18 3
    2 18 3
    -2 18 -3
    2 18 3
    -2 18 -3
    2 18 3
    4 -18 3
    -4 -18 -3
    4 -18 3
    4 -18 3
    -4 -18 -3
    -4 -18 -3
    -4 -18 -3
    4 -18 3
    4 18 3
    -4 18 -3
    -4 18 -3
    4 18 3
    4 18 3
    4 18 3
    -4 18 -3
    -4 18 -3
    -6 -18 -3
    -6 -18 -3
    -6 -18 -3
    6 -18 3
    6 -18 3
    -6 -18 -3
    6 -18 3
    -6 18 -3
    6 18 3
    6 18 3
    6 18 3
    -6 18 -3
    6 18 3
    -6 18 -3
    8 -18 3
    -8 -18 -3
    -8 -18 -3
    8 -18 3
    8 -18 3
    8 -18 3
    -8 -18 -3
    -8 -18 -3
    8 18 3
    8 18 3
    -8 18 -3
    8 18 3
    -8 18 -3
    -8 18 -3
    8 18 3
    -10 -18 -3
    -10 -18 -3
    -10 -18 -3
    10 -18 3
    10 -18 3
    -10 -18 -3
    10 -18 3
    10 -18 3
    10 18 3
    10 18 3
    -10 18 -3
    10 18 3
    10 18 3
    -10 18 -3
    -10 18 -3
    12 -18 3
    -12 -18 -3
    -12 -18 -3
    12 -18 3
    12 -18 3
    12 -18 3
    -12 -18 -3
    -12 -18 -3
    -12 18 -3
    -12 18 -3
    12 18 3
    -12 18 -3
    12 18 3
    12 18 3
    14 -18 3
    14 -18 3
    -14 -18 -3
    -14 -18 -3
    -14 -18 -3
    -14 -18 -3
    14 -18 3
    14 -18 3
    14 18 3
    -14 18 -3
    -14 18 -3
    14 18 3
    -14 18 -3
    14 18 3
    16 -18 3
    -16 -18 -3
    -16 -18 -3
    -16 -18 -3
    16 -18 3
    16 -18 3
    16 -18 3
    -16 -18 -3
    16 18 3
    16 18 3
    -16 18 -3
    16 18 3
    -18 -18 -3
    -18 -18 -3
    -18 -18 -3
    18 -18 3
    18 -18 3
    18 -18 3
    -18 -18 -3
    18 -18 3
    -18 -18 -3
    -18 18 -3
    18 18 3
    18 18 3
    18 18 3
    -20 -18 -3
    20 -18 3
    20 -18 3
    20 -18 3
    -20 -18 -3
    -20 -18 -3
    20 18 3
    20 18 3
    -20 18 -3
    20 18 3
    19 -19 -3
    19 -19 -3
    19 -19 -3
    19 -19 -3
    -19 -19 3
    -19 -19 3
    -19 -19 3
    -19 -19 3
    -19 19 3
    19 19 -3
    19 19 -3
    19 19 -3
    17 -19 -3
    -17 -19 3
    -17 -19 3
    17 -19 -3
    -17 -19 3
    -17 -19 3
    17 -19 -3
    17 -19 -3
    17 19 -3
    -17 19 3
    17 19 -3
    17 19 -3
    15 -19 -3
    15 -19 -3
    15 -19 -3
    -15 -19 3
    -15 -19 3
    -15 -19 3
    15 -19 -3
    -15 -19 3
    15 19 -3
    15 19 -3
    -15 19 3
    15 19 -3
    -13 -19 3
    13 -19 -3
    13 -19 -3
    13 -19 -3
    -13 -19 3
    -13 -19 3
    13 -19 -3
    13 -19 -3
    -13 -19 3
    -13 -19 3
    -13 19 3
    13 19 -3
    -13 19 3
    13 19 -3
    13 19 -3
    11 -19 -3
    11 -19 -3
    -11 -19 3
    -11 -19 3
    -11 -19 3
    11 -19 -3
    11 -19 -3
    11 -19 -3
    -11 19 3
    11 19 -3
    -11 19 3
    11 19 -3
    -11 19 3
    11 19 -3
    9 -19 -3
    -9 -19 3
    9 -19 -3
    9 -19 -3
    -9 -19 3
    9 -19 -3
    -9 -19 3
    9 -19 -3
    -9 -19 3
    -9 19 3
    -9 19 3
    9 19 -3
    9 19 -3
    -9 19 3
    9 19 -3
    7 -19 -3
    -7 -19 3
    7 -19 -3
    7 -19 -3
    7 -19 -3
    -7 -19 3
    -7 -19 3
    -7 -19 3
    7 19 -3
    -7 19 3
    -7 19 3
    -7 19 3
    7 19 -3
    7 19 -3
    5 -19 -3
    -5 -19 3
    5 -19 -3
    5 -19 -3
    -5 -19 3
    5 -19 -3
    -5 -19 3
    -5 -19 3
    -5 19 3
    -5 19 3
    5 19 -3
    -5 19 3
    5 19 -3
    5 19 -3
    3 -19 -3
    3 -19 -3
    -3 -19 3
    -3 -19 3
    3 -19 -3
    3 -19 -3
    -3 19 3
    3 19 -3
    3 19 -3
    -3 19 3
    3 19 -3
    -3 19 3
    -1 -19 3
    1 -19 -3
    -1 -19 3
    1 -19 -3
    1 -19 -3
    -1 -19 3
    1 -19 -3
    -1 19 3
    -1 19 3
    1 19 -3
    -1 19 3
    -1 19 3
    1 19 -3
    1 19 -3
    1 -19 3
    -1 -19 -3
    1 -19 3
    1 -19 3
    -1 -19 -3
    -1 -19 -3
    -1 -19 -3
    1 -19 3
    1 19 3
    -1 19 -3
    1 19 3
    -1 19 -3
    1 19 3
    1 19 3
    -1 19 -3
    -3 -19 -3
    -3 -19 -3
    -3 -19 -3
    3 -19 3
    3 -19 3
    3 -19 3
    -3 -19 -3
    3 -19 3
    -3 19 -3
    3 19 3
    -3 19 -3
    3 19 3
    -3 19 -3
    3 19 3
    3 19 3
    -5 -19 -3
    5 -19 3
    5 -19 3
    -5 -19 -3
    5 -19 3
    -5 -19 -3
    5 -19 3
    -5 -19 -3
    5 19 3
    5 19 3
    -5 19 -3
    -5 19 -3
    5 19 3
    5 19 3
    7 -19 3
    7 -19 3
    -7 -19 -3
    7 -19 3
    7 -19 3
    -7 -19 -3
    -7 -19 -3
    -7 -19 -3
    7 19 3
    -7 19 -3
    -7 19 -3
    7 19 3
    7 19 3
    -7 19 -3
    7 19 3
    9 -19 3
    -9 -19 -3
    -9 -19 -3
    -9 -19 -3
    9 -19 3
    9 -19 3
    -9 -19 -3
    9 -19 3
    9 19 3
    -9 19 -3
    -9 19 -3
    9 19 3
    -9 19 -3
    9 19 3
    9 19 3
    -11 -19 -3
    -11 -19 -3
    -11 -19 -3
    -11 -19 -3
    11 -19 3
    11 -19 3
    11 -19 3
    -11 19 -3
    11 19 3
    -11 19 -3
    -11 19 -3
    11 19 3
    11 19 3
    -13 -19 -3
    13 -19 3
    13 -19 3
    -13 -19 -3
    -13 -19 -3
    13 -19 3
    13 -19 3
    -13 -19 -3
    13 19 3
    -13 19 -3
    13 19 3
    13 19 3
    15 -19 3
    -15 -19 -3
    -15 -19 -3
    -15 -19 -3
    15 -19 3
    -15 -19 -3
    15 -19 3
    15 -19 3
    15 19 3
    -15 19 -3
    15 19 3
    15 19 3
    17 -19 3
    -17 -19 -3
    -17 -19 -3
    17 -19 3
    17 -19 3
    -17 -19 -3
    -17 -19 -3
    -17 -19 -3
    -17 19 -3
    17 19 3
    17 19 3
    17 19 3
    -19 -19 -3
    19 -19 3
    19 -19 3
    -19 -19 -3
    19 -19 3
    -19 -19 -3
    19 -19 3
    19 19 3
    19 19 3
    -19 19 -3
    19 19 3
    18 -20 -3
    18 -20 -3
    -18 -20 3
    -18 -20 3
    -18 -20 3
    18 -20 -3
    18 -20 -3
    -18 20 3
    18 20 -3
    18 20 -3
    18 20 -3
    16 -20 -3
    -16 -20 3
    16 -20 -3
    16 -20 -3
    -16 -20 3
    -16 -20 3
    16 -20 -3
    -16 -20 3
    16 20 -3
    16 20 -3
    16 20 -3
    -16 20 3
    14 -20 -3
    -14 -20 3
    14 -20 -3
    -14 -20 3
    14 -20 -3
    -14 -20 3
    -14 -20 3
    14 -20 -3
    14 20 -3
    14 20 -3
    -14 20 3
    14 20 -3
    -12 -20 3
    12 -20 -3
    12 -20 -3
    -12 -20 3
    12 -20 -3
    -12 -20 3
    12 -20 -3
    -12 -20 3
    12 20 -3
    12 20 -3
    -12 20 3
    12 20 -3
    -10 -20 3
    10 -20 -3
    10 -20 -3
    10 -20 -3
    -10 -20 3
    -10 -20 3
    10 -20 -3
    10 -20 -3
    -10 -20 3
    10 20 -3
    10 20 -3
    10 20 -3
    -10 20 3
    8 -20 -3
    -8 -20 3
    -8 -20 3
    -8 -20 3
    8 -20 -3
    8 -20 -3
    8 -20 -3
    -8 -20 3
    -8 20 3
    -8 20 3
    8 20 -3
    8 20 -3
    -8 20 3
    8 20 -3
    -6 -20 3
    6 -20 -3
    6 -20 -3
    -6 -20 3
    6 -20 -3
    -6 -20 3
    -6 -20 3
    6 -20 -3
    -6 20 3
    -6 20 3
    6 20 -3
    -6 20 3
    6 20 -3
    6 20 -3
    4 -20 -3
    -4 -20 3
    4 -20 -3
    -4 -20 3
    4 -20 -3
    -4 -20 3
    4 -20 -3
    -4 -20 3
    4 20 -3
    -4 20 3
    -4 20 3
    -4 20 3
    4 20 -3
    4 20 -3
    2 -20 -3
    -2 -20 3
    -2 -20 3
    -2 -20 3
    -2 -20 3
    2 -20 -3
    2 -20 -3
    2 -20 -3
    -2 20 3
    2 20 -3
    2 20 -3
    -2 20 3
    -2 20 3
    2 20 -3
    0 -20 -3
    0 -20 -3
    0 -20 -3
    0 -20 3
    0 -20 3
    0 -20 3
    0 -20 -3
    0 -20 3
    0 20 -3
    0 20 3
    0 20 3
    0 20 -3
    0 20 3
    2 -20 3
    2 -20 3
    2 -20 3
    -2 -20 -3
    -2 -20 -3
    2 -20 3
    -2 -20 -3
    -2 -20 -3
    2 20 3
    2 20 3
    -2 20 -3
    2 20 3
    2 20 3
    -2 20 -3
    -4 -20 -3
    -4 -20 -3
    4 -20 3
    4 -20 3
    4 -20 3
    -4 -20 -3
    -4 -20 -3
    4 -20 3
    -4 20 -3
    4 20 3
    -4 20 -3
    4 20 3
    -4 20 -3
    4 20 3
    4 20 3
    -6 -20 -3
    6 -20 3
    6 -20 3
    6 -20 3
    6 -20 3
    -6 -20 -3
    -6 -20 -3
    -6 -20 -3
    6 20 3
    -6 20 -3
    6 20 3
    6 20 3
    6 20 3
    -6 20 -3
    -6 20 -3
    -8 -20 -3
    -8 -20 -3
    8 -20 3
    8 -20 3
    -8 -20 -3
    -8 -20 -3
    8 -20 3
    8 20 3
    -8 20 -3
    8 20 3
    8 20 3
    -8 20 -3
    8 20 3
    -8 20 -3
    10 -20 3
    10 -20 3
    -10 -20 -3
    -10 -20 -3
    -10 -20 -3
    -10 -20 -3
    10 -20 3
    10 20 3
    10 20 3
    -10 20 -3
    10 20 3
    -12 -20 -3
    -12 -20 -3
    12 -20 3
    12 -20 3
    -12 -20 -3
    -12 -20 -3
    12 -20 3
    12 20 3
    12 20 3
    -12 20 -3
    12 20 3
    14 -20 3
    -14 -20 -3
    14 -20 3
    14 -20 3
    -14 -20 -3
    -14 -20 -3
    -14 -20 -3
    14 -20 3
    14 20 3
    14 20 3
    -14 20 -3
    14 20 3
    -16 -20 -3
    16 -20 3
    -16 -20 -3
    -16 -20 -3
    -16 -20 -3
    16 -20 3
    16 -20 3
    16 -20 3
    16 20 3
    16 20 3
    16 20 3
    -18 -20 -3
    18 -20 3
    18 -20 3
    18 -20 3
    -18 -20 -3
    18 -20 3
    -18 -20 -3
    18 20 3
    -18 20 -3
    18 20 3
    18 20 3
    15 -21 -3
    -15 -21 3
    15 -21 -3
    15 -21 -3
    -15 -21 3
    -15 -21 3
    15 -21 -3
    -15 -21 3
    15 21 -3
    15 21 -3
    15 21 -3
    -15 21 3
    -13 -21 3
    13 -21 -3
    13 -21 -3
    13 -21 -3
    13 -21 -3
    -13 -21 3
    -13 -21 3
    -13 -21 3
    13 21 -3
    13 21 -3
    13 21 -3
    -13 21 3
    11 -21 -3
    11 -21 -3
    -11 -21 3
    -11 -21 3
    11 -21 -3
    -11 -21 3
    -11 -21 3
    11 -21 -3
    11 21 -3
    11 21 -3
    -11 21 3
    11 21 -3
    -9 -21 3
    9 -21 -3
    9 -21 -3
    -9 -21 3
    9 -21 -3
    9 -21 -3
    -9 -21 3
    -9 21 3
    9 21 -3
    9 21 -3
    9 21 -3
    -7 -21 3
    -7 -21 3
    -7 -21 3
    7 -21 -3
    7 -21 -3
    7 -21 -3
    7 21 -3
    -7 21 3
    7 21 -3
    -7 21 3
    7 21 -3
    5 -21 -3
    5 -21 -3
    -5 -21 3
    -5 -21 3
    -5 -21 3
    5 -21 -3
    5 -21 -3
    5 21 -3
    -5 21 3
    -5 21 3
    5 21 -3
    -5 21 3
    5 21 -3
    -3 -21 3
    3 -21 -3
    -3 -21 3
    3 -21 -3
    3 -21 -3
    3 -21 -3
    -3 -21 3
    3 21 -3
    -3 21 3
    -3 21 3
    3 21 -3
    -3 21 3
    3 21 -3
    1 -21 -3
    1 -21 -3
    1 -21 -3
    -1 -21 3
    -1 -21 3
    -1 -21 3
    1 -21 -3
    -1 21 3
    1 21 -3
    1 21 -3
    1 21 -3
    -1 21 3
    -1 21 3
    -1 -21 -3
    -1 -21 -3
    1 -21 3
    -1 -21 -3
    1 -21 3
    -1 -21 -3
    1 -21 3
    1 21 3
    1 21 3
    -1 21 -3
    -1 21 -3
    1 21 3
    1 21 3
    -1 21 -3
    -3 -21 -3
    3 -21 3
    -3 -21 -3
    3 -21 3
    -3 -21 -3
    3 -21 3
    3 21 3
    -3 21 -3
    -3 21 -3
    3 21 3
    -3 21 -3
    3 21 3
    3 21 3
    5 -21 3
    -5 -21 -3
    -5 -21 -3
    -5 -21 -3
    5 -21 3
    -5 -21 -3
    5 -21 3
    5 21 3
    5 21 3
    5 21 3
    -5 21 -3
    5 21 3
    -7 -21 -3
    7 -21 3
    -7 -21 -3
    7 -21 3
    7 -21 3
    -7 -21 -3
    7 21 3
    7 21 3
    -7 21 -3
    7 21 3
    7 21 3
    -9 -21 -3
    -9 -21 -3
    9 -21 3
    -9 -21 -3
    9 -21 3
    -9 -21 -3
    9 -21 3
    -9 21 -3
    9 21 3
    9 21 3
    9 21 3
    11 -21 3
    -11 -21 -3
    -11 -21 -3
    -11 -21 -3
    11 -21 3
    -11 -21 -3
    11 21 3
    -11 21 -3
    11 21 3
    11 21 3
    -13 -21 -3
    13 -21 3
    13 -21 3
    -13 -21 -3
    -13 -21 -3
    -13 -21 -3
    13 -21 3
    13 -21 3
    13 21 3
    13 21 3
    -13 21 -3
    13 21 3
    15 -21 3
    -15 -21 -3
    -15 -21 -3
    15 -21 3
    15 -21 3
    -15 -21 -3
    15 -21 3
    15 21 3
    15 21 3
    15 21 3
    12 -22 -3
    12 -22 -3
    -12 -22 3
    -12 -22 3
    -12 -22 3
    -12 -22 3
    12 -22 -3
    12 -22 -3
    -12 22 3
    12 22 -3
    12 22 -3
    12 22 -3
    10 -22 -3
    10 -22 -3
    -10 -22 3
    10 -22 -3
    10 -22 -3
    -10 -22 3
    -10 -22 3
    10 22 -3
    10 22 -3
    10 22 -3
    8 -22 -3
    -8 -22 3
    8 -22 -3
    8 -22 -3
    -8 -22 3
    8 22 -3
    -8 22 3
    8 22 -3
    8 22 -3
    6 -22 -3
    -6 -22 3
    6 -22 -3
    6 -22 -3
    -6 -22 3
    -6 -22 3
    6 22 -3
    -6 22 3
    6 22 -3
    6 22 -3
    4 -22 -3
    -4 -22 3
    -4 -22 3
    4 -22 -3
    4 -22 -3
    -4 -22 3
    4 -22 -3
    4 22 -3
    4 22 -3
    -4 22 3
    -4 22 3
    4 22 -3
    -2 -22 3
    2 -22 -3
    -2 -22 3
    2 -22 -3
    -2 -22 3
    2 -22 -3
    2 -22 -3
    2 22 -3
    -2 22 3
    -2 22 3
    2 22 -3
    0 -22 3
    0 -22 3
    0 -22 -3
    0 -22 3
    0 -22 -3
    0 -22 -3
    0 -22 -3
    0 22 3
    0 22 3
    0 22 -3
    0 22 3
    0 22 -3
    -2 -22 -3
    2 -22 3
    -2 -22 -3
    2 -22 3
    2 -22 3
    -2 -22 -3
    -2 -22 -3
    -2 22 -3
    2 22 3
    2 22 3
    2 22 3
    2 22 3
    4 -22 3
    4 -22 3
    -4 -22 -3
    4 -22 3
    -4 -22 -3
    -4 -22 -3
    -4 -22 -3
    4 22 3
    -4 22 -3
    4 22 3
    4 22 3
    6 -22 3
    6 -22 3
    -6 -22 -3
    6 -22 3
    -6 -22 -3
    -6 -22 -3
    -6 -22 -3
    6 22 3
    6 22 3
    6 22 3
    6 22 3
    8 -22 3
    -8 -22 -3
    -8 -22 -3
    -8 -22 -3
    -8 -22 -3
    8 -22 3
    -8 22 -3
    8 22 3
    8 22 3
    8 22 3
    10 -22 3
    -10 -22 -3
    10 -22 3
    -10 -22 -3
    -10 -22 -3
    -10 -22 -3
    10 22 3
    10 22 3
    10 22 3
    -10 22 -3
    12 -22 3
    12 -22 3
    12 -22 3
    -12 -22 -3
    -12 -22 -3
    -12 -22 -3
    12 22 3
    -12 22 -3
    12 22 3
    12 22 3
    -9 -23 3
    9 -23 -3
    9 -23 -3
    -9 -23 3
    9 -23 -3
    -9 -23 3
    9 -23 -3
    9 23 -3
    9 23 -3
    7 -23 -3
    -7 -23 3
    -7 -23 3
    7 -23 -3
    -7 23 3
    7 23 -3
    7 23 -3
    5 -23 -3
    5 -23 -3
    -5 -23 3
    5 -23 -3
    -5 -23 3
    -5 -23 3
    -5 23 3
    5 23 -3
    5 23 -3
    3 -23 -3
    -3 -23 3
    -3 -23 3
    3 -23 -3
    -3 -23 3
    3 -23 -3
    3 23 -3
    3 23 -3
    -3 23 3
    1 -23 -3
    1 -23 -3
    -1 -23 3
    -1 -23 3
    1 -23 -3
    -1 -23 3
    1 23 -3
    -1 23 3
    1 23 -3
    -1 -23 -3
    -1 -23 -3
    1 -23 3
    1 -23 3
    1 -23 3
    -1 -23 -3
    -1 23 -3
    1 23 3
    -1 23 -3
    1 23 3
    3 -23 3
    3 -23 3
    -3 -23 -3
    -3 -23 -3
    -3 -23 -3
    3 -23 3
    3 23 3
    -3 23 -3
    3 23 3
    3 23 3
    5 -23 3
    5 -23 3
    5 -23 3
    -5 -23 -3
    -5 -23 -3
    -5 -23 -3
    -5 23 -3
    5 23 3
    5 23 3
    5 23 3
    5 23 3
    -7 -23 -3
    -7 -23 -3
    7 -23 3
    7 -23 3
    -7 -23 -3
    7 23 3
    7 23 3
    -7 23 -3
    7 23 3
    -9 -23 -3
    -9 -23 -3
    9 -23 3
    9 -23 3
    9 -23 3
    -9 -23 -3
    9 23 3
    9 23 3
    9 23 3
    -9 23 -3
    2 -24 -3
    -2 -24 3
    -2 -24 3
    2 -24 -3
    2 -24 -3
    2 24 -3
    -2 24 3
    2 24 -3
    0 -24 3
    0 -24 3
    0 -24 3
    0 -24 -3
    0 -24 -3
    0 24 -3
    0 24 3
    0 24 -3
    -2 -24 -3
    -2 -24 -3
    2 -24 3
    2 -24 3
    2 -24 3
    -2 -24 -3
    2 24 3
    -2 24 -3
    32 0 -4
    32 0 -4
    32 0 -4
    -32 0 4
    -30 0 4
    30 0 -4
    30 0 -4
    30 0 -4
    -30 0 4
    30 0 -4
    -28 0 4
    -28 0 4
    28 0 -4
    28 0 -4
    -28 0 4
    28 0 -4
    28 0 -4
    26 0 -4
    26 0 -4
    26 0 -4
    -26 0 4
    -26 0 4
    -26 0 4
    26 0 -4
    -26 0 4
    -24 0 4
    24 0 -4
    -24 0 4
    -24 0 4
    -24 0 4
    24 0 -4
    -22 0 4
    22 0 -4
    22 0 -4
    22 0 -4
    -22 0 4
    -22 0 4
    22 0 -4
    -20 0 4
    20 0 -4
    20 0 -4
    -20 0 4
    20 0 -4
    20 0 -4
    -20 0 4
    -18 0 4
    -18 0 4
    18 0 -4
    -18 0 4
    18 0 -4
    18 0 -4
    18 0 -4
    -18 0 4
    -16 0 4
    -16 0 4
    16 0 -4
    16 0 -4
    -16 0 4
    16 0 -4
    16 0 -4
    -16 0 4
    14 0 -4
    -14 0 4
    -14 0 4
    14 0 -4
    14 0 -4
    -14 0 4
    14 0 -4
    -14 0 4
    -12 0 4
    12 0 -4
    12 0 -4
    12 0 -4
    -12 0 4
    12 0 -4
    -12 0 4
    -12 0 4
    10 0 -4
    -10 0 4
    10 0 -4
    10 0 -4
    -10 0 4
    -10 0 4
    10 0 -4
    -10 0 4
    -8 0 4
    -8 0 4
    -8 0 4
    8 0 -4
    -8 0 4
    8 0 -4
    8 0 -4
    8 0 -4
    6 0 -4
    -6 0 4
    -6 0 4
    6 0 -4
    -6 0 4
    6 0 -4
    -6 0 4
    6 0 -4
    4 0 -4
    -4 0 4
    2 0 -4
    2 0 -4
    -2 0 4
    -2 0 4
    2 0 -4
    2 0 -4
    -2 0 4
    -2 0 4
    0 0 4
    0 0 -4
    -2 0 -4
    2 0 4
    2 0 4
    2 0 4
    -2 0 -4
    -2 0 -4
    2 0 4
    -4 0 -4
    -4 0 -4
    4 0 4
    4 0 4
    4 0 4
    -4 0 -4
    4 0 4
    -6 0 -4
    6 0 4
    6 0 4
    -6 0 -4
    -6 0 -4
    6 0 4
    6 0 4
    8 0 4
    8 0 4
    8 0 4
    -8 0 -4
    8 0 4
    -8 0 -4
    8 0 4
    -8 0 -4
    10 0 4
    -10 0 -4
    -10 0 -4
    -10 0 -4
    10 0 4
    10 0 4
    10 0 4
    10 0 4
    -12 0 -4
    12 0 4
    -12 0 -4
    12 0 4
    12 0 4
    12 0 4
    12 0 4
    -12 0 -4
    -14 0 -4
    -14 0 -4
    14 0 4
    14 0 4
    -14 0 -4
    14 0 4
    14 0 4
    16 0 4
    -16 0 -4
    16 0 4
    16 0 4
    -16 0 -4
    -16 0 -4
    16 0 4
    16 0 4
    -18 0 -4
    -18 0 -4
    18 0 4
    18 0 4
    18 0 4
    -18 0 -4
    18 0 4
    18 0 4
    -20 0 -4
    20 0 4
    20 0 4
    20 0 4
    -20 0 -4
    20 0 4
    -20 0 -4
    20 0 4
    22 0 4
    -22 0 -4
    22 0 4
    22 0 4
    -22 0 -4
    -22 0 -4
    22 0 4
    22 0 4
    -24 0 -4
    24 0 4
    -24 0 -4
    24 0 4
    24 0 4
    24 0 4
    -24 0 -4
    -26 0 -4
    -26 0 -4
    26 0 4
    26 0 4
    26 0 4
    -26 0 -4
    26 0 4
    26 0 4
    28 0 4
    -28 0 -4
    -28 0 -4
    28 0 4
    28 0 4
    30 0 4
    30 0 4
    -30 0 -4
    30 0 4
    32 0 4
    32 0 4
    -32 0 -4
    32 0 4
    33 -1 -4
    33 -1 -4
    33 -1 -4
    33 -1 -4
    -33 -1 4
    33 1 -4
    -33 1 4
    33 1 -4
    33 1 -4
    -31 -1 4
    31 -1 -4
    31 -1 -4
    31 -1 -4
    31 -1 -4
    31 1 -4
    31 1 -4
    31 1 -4
    31 1 -4
    -31 1 4
    -31 1 4
    29 -1 -4
    -29 -1 4
    -29 -1 4
    -29 -1 4
    29 -1 -4
    29 -1 -4
    29 -1 -4
    29 1 -4
    -29 1 4
    29 1 -4
    29 1 -4
    29 1 -4
    -29 1 4
    -27 -1 4
    27 -1 -4
    27 -1 -4
    -27 -1 4
    27 -1 -4
    -27 -1 4
    -27 -1 4
    27 -1 -4
    -27 1 4
    27 1 -4
    -27 1 4
    -27 1 4
    27 1 -4
    27 1 -4
    -27 1 4
    -25 -1 4
    -25 -1 4
    -25 -1 4
    25 -1 -4
    -25 -1 4
    25 -1 -4
    25 -1 -4
    25 -1 -4
    -25 1 4
    25 1 -4
    -25 1 4
    -25 1 4
    25 1 -4
    -25 1 4
    25 1 -4
    25 1 -4
    23 -1 -4
    23 -1 -4
    -23 -1 4
    23 -1 -4
    -23 -1 4
    23 -1 -4
    -23 -1 4
    -23 1 4
    -23 1 4
    23 1 -4
    -23 1 4
    -23 1 4
    23 1 -4
    23 1 -4
    23 1 -4
    -21 -1 4
    21 -1 -4
    21 -1 -4
    21 -1 -4
    -21 -1 4
    -21 -1 4
    21 -1 -4
    -21 1 4
    -21 1 4
    -21 1 4
    -21 1 4
    21 1 -4
    21 1 -4
    21 1 -4
    19 -1 -4
    19 -1 -4
    -19 -1 4
    -19 -1 4
    -19 -1 4
    -19 -1 4
    19 -1 -4
    19 -1 -4
    19 1 -4
    -19 1 4
    -19 1 4
    19 1 -4
    19 1 -4
    -19 1 4
    19 1 -4
    -17 -1 4
    -17 -1 4
    17 -1 -4
    -17 -1 4
    17 -1 -4
    17 -1 -4
    -17 -1 4
    17 -1 -4
    17 1 -4
    17 1 -4
    -17 1 4
    17 1 -4
    17 1 -4
    -17 1 4
    -17 1 4
    -17 1 4
    -15 -1 4
    -15 -1 4
    15 -1 -4
    15 -1 -4
    -15 -1 4
    -15 -1 4
    15 -1 -4
    15 1 -4
    -15 1 4
    -15 1 4
    15 1 -4
    15 1 -4
    -15 1 4
    15 1 -4
    -15 1 4
    -13 -1 4
    -13 -1 4
    13 -1 -4
    -13 -1 4
    13 -1 -4
    -13 -1 4
    13 -1 -4
    13 -1 -4
    13 1 -4
    13 1 -4
    -13 1 4
    -13 1 4
    13 1 -4
    13 1 -4
    -13 1 4
    -13 1 4
    -11 -1 4
    11 -1 -4
    11 -1 -4
    -11 -1 4
    11 -1 -4
    -11 -1 4
    -11 -1 4
    11 -1 -4
    -11 1 4
    11 1 -4
    11 1 -4
    -11 1 4
    11 1 -4
    -11 1 4
    -11 1 4
    11 1 -4
    9 -1 -4
    9 -1 -4
    -9 -1 4
    -9 -1 4
    -9 -1 4
    -9 -1 4
    9 -1 -4
    9 -1 -4
    -9 1 4
    -9 1 4
    9 1 -4
    -9 1 4
    9 1 -4
    9 1 -4
    9 1 -4
    -9 1 4
    -7 -1 4
    7 -1 -4
    -7 -1 4
    7 -1 -4
    7 -1 -4
    -7 -1 4
    7 -1 -4
    -7 -1 4
    7 1 -4
    7 1 -4
    7 1 -4
    -7 1 4
    -7 1 4
    -7 1 4
    7 1 -4
    -7 1 4
    5 -1 -4
    -5 -1 4
    -5 -1 4
    5 -1 -4
    -5 -1 4
    -5 -1 4
    5 -1 -4
    5 -1 -4
    5 1 -4
    -5 1 4
    5 1 -4
    -5 1 4
    -5 1 4
    5 1 -4
    -5 1 4
    5 1 -4
    3 -1 -4
    -3 -1 4
    3 -1 -4
    3 1 -4
    -3 1 4
    3 1 -4
    -3 1 4
    -3 1 4
    -1 -1 4
    1 -1 -4
    1 -1 -4
    1 -1 -4
    -1 -1 4
    -1 -1 4
    -1 -1 4
    1 1 -4
    -1 1 4
    -1 1 4
    1 1 -4
    1 1 -4
    -1 1 4
    -1 1 4
    1 -1 4
    1 -1 4
    -1 -1 -4
    1 -1 4
    -1 -1 -4
    1 -1 4
    -1 -1 -4
    -1 1 -4
    -1 1 -4
    1 1 4
    1 1 4
    1 1 4
    1 1 4
    -1 1 -4
    -1 1 -4
    3 -1 4
    -3 -1 -4
    -3 -1 -4
    3 -1 4
    3 -1 4
    3 -1 4
    3 1 4
    -3 1 -4
    3 1 4
    3 1 4
    3 1 4
    -5 -1 -4
    -5 -1 -4
    5 -1 4
    5 -1 4
    -5 -1 -4
    5 -1 4
    5 -1 4
    -5 -1 -4
    5 1 4
    5 1 4
    5 1 4
    5 1 4
    -7 -1 -4
    7 -1 4
    -7 -1 -4
    7 -1 4
    7 -1 4
    7 -1 4
    -7 -1 -4
    7 1 4
    7 1 4
    7 1 4
    7 1 4
    9 -1 4
    9 -1 4
    9 -1 4
    -9 -1 -4
    -9 -1 -4
    9 -1 4
    -9 -1 -4
    -9 1 -4
    -9 1 -4
    9 1 4
    9 1 4
    9 1 4
    -9 1 -4
    9 1 4
    9 1 4
    11 -1 4
    11 -1 4
    11 -1 4
    11 -1 4
    -11 -1 -4
    -11 -1 -4
    -11 1 -4
    -11 1 -4
    11 1 4
    -11 1 -4
    11 1 4
    11 1 4
    11 1 4
    11 1 4
    -13 -1 -4
    -13 -1 -4
    13 -1 4
    13 -1 4
    13 -1 4
    13 -1 4
    -13 -1 -4
    13 1 4
    -13 1 -4
    13 1 4
    -13 1 -4
    -13 1 -4
    13 1 4
    13 1 4
    13 1 4
    15 -1 4
    -15 -1 -4
    15 -1 4
    15 -1 4
    -15 -1 -4
    -15 -1 -4
    15 -1 4
    -15 1 -4
    15 1 4
    15 1 4
    15 1 4
    -15 1 -4
    15 1 4
    -15 1 -4
    17 -1 4
    17 -1 4
    -17 -1 -4
    17 -1 4
    -17 -1 -4
    17 -1 4
    -17 -1 -4
    -17 1 -4
    17 1 4
    17 1 4
    17 1 4
    -17 1 -4
    17 1 4
    17 1 4
    19 -1 4
    -19 -1 -4
    -19 -1 -4
    19 -1 4
    19 -1 4
    19 -1 4
    -19 -1 -4
    19 1 4
    19 1 4
    19 1 4
    -19 1 -4
    -19 1 -4
    19 1 4
    19 1 4
    -19 1 -4
    -21 -1 -4
    -21 -1 -4
    21 -1 4
    -21 -1 -4
    21 -1 4
    21 -1 4
    21 -1 4
    21 1 4
    21 1 4
    -21 1 -4
    21 1 4
    21 1 4
    -21 1 -4
    -21 1 -4
    21 1 4
    -23 -1 -4
    23 -1 4
    -23 -1 -4
    23 -1 4
    -23 -1 -4
    23 -1 4
    23 -1 4
    23 -1 4
    23 1 4
    23 1 4
    -23 1 -4
    -23 1 -4
    -23 1 -4
    23 1 4
    25 -1 4
    -25 -1 -4
    25 -1 4
    25 -1 4
    25 -1 4
    -25 -1 -4
    -25 -1 -4
    25 -1 4
    -25 1 -4
    25 1 4
    25 1 4
    -25 1 -4
    -25 1 -4
    27 -1 4
    -27 -1 -4
    27 -1 4
    -27 -1 -4
    -27 -1 -4
    27 -1 4
    27 -1 4
    27 -1 4
    -27 1 -4
    27 1 4
    27 1 4
    27 1 4
    29 -1 4
    29 -1 4
    29 -1 4
    29 -1 4
    29 -1 4
    -29 -1 -4
    29 1 4
    -29 1 -4
    29 1 4
    29 1 4
    -31 -1 -4
    31 -1 4
    31 -1 4
    31 -1 4
    31 1 4
    31 1 4
    -31 1 -4
    31 1 4
    32 -2 -4
    32 -2 -4
    32 -2 -4
    -32 -2 4
    -32 2 4
    32 2 -4
    -32 2 4
    32 2 -4
    32 2 -4
    30 -2 -4
    30 -2 -4
    30 -2 -4
    -30 -2 4
    30 -2 -4
    -30 2 4
    30 2 -4
    30 2 -4
    -30 2 4
    30 2 -4
    28 -2 -4
    28 -2 -4
    28 -2 -4
    28 -2 -4
    -28 -2 4
    -28 -2 4
    -28 -2 4
    -28 2 4
    28 2 -4
    28 2 -4
    28 2 -4
    28 2 -4
    -28 2 4
    -28 2 4
    -26 -2 4
    -26 -2 4
    26 -2 -4
    26 -2 -4
    -26 -2 4
    26 -2 -4
    26 -2 -4
    -26 -2 4
    26 2 -4
    -26 2 4
    26 2 -4
    26 2 -4
    -26 2 4
    -26 2 4
    -26 2 4
    26 2 -4
    24 -2 -4
    24 -2 -4
    -24 -2 4
    -24 -2 4
    24 -2 -4
    24 -2 -4
    -24 -2 4
    24 2 -4
    -24 2 4
    24 2 -4
    24 2 -4
    -24 2 4
    -24 2 4
    -24 2 4
    22 -2 -4
    -22 -2 4
    22 -2 -4
    -22 -2 4
    22 -2 -4
    22 -2 -4
    -22 -2 4
    -22 -2 4
    -22 2 4
    22 2 -4
    22 2 -4
    22 2 -4
    22 2 -4
    -22 2 4
    -22 2 4
    -22 2 4
    20 -2 -4
    -20 -2 4
    -20 -2 4
    -20 -2 4
    20 -2 -4
    20 -2 -4
    20 -2 -4
    -20 -2 4
    20 2 -4
    20 2 -4
    20 2 -4
    -20 2 4
    -20 2 4
    20 2 -4
    -20 2 4
    -18 -2 4
    18 -2 -4
    18 -2 -4
    18 -2 -4
    -18 -2 4
    -18 -2 4
    18 -2 -4
    -18 -2 4
    -18 2 4
    18 2 -4
    -18 2 4
    -18 2 4
    18 2 -4
    18 2 -4
    18 2 -4
    16 -2 -4
    -16 -2 4
    16 -2 -4
    16 -2 -4
    -16 -2 4
    16 -2 -4
    -16 -2 4
    -16 -2 4
    -16 2 4
    16 2 -4
    16 2 -4
    -16 2 4
    16 2 -4
    -16 2 4
    16 2 -4
    -14 -2 4
    -14 -2 4
    14 -2 -4
    14 -2 -4
    -14 -2 4
    14 -2 -4
    14 -2 -4
    -14 -2 4
    14 2 -4
    -14 2 4
    14 2 -4
    14 2 -4
    -14 2 4
    14 2 -4
    -14 2 4
    -14 2 4
    -12 -2 4
    -12 -2 4
    12 -2 -4
    12 -2 -4
    -12 -2 4
    12 -2 -4
    12 -2 -4
    -12 -2 4
    12 2 -4
    12 2 -4
    -12 2 4
    12 2 -4
    -12 2 4
    -12 2 4
    -12 2 4
    12 2 -4
    -10 -2 4
    10 -2 -4
    -10 -2 4
    10 -2 -4
    -10 -2 4
    10 -2 -4
    -10 -2 4
    10 -2 -4
    10 2 -4
    -10 2 4
    10 2 -4
    -10 2 4
    10 2 -4
    -10 2 4
    -10 2 4
    10 2 -4
    -8 -2 4
    -8 -2 4
    -8 -2 4
    8 -2 -4
    8 -2 -4
    -8 -2 4
    8 -2 -4
    8 -2 -4
    8 2 -4
    -8 2 4
    8 2 -4
    8 2 -4
    -8 2 4
    -8 2 4
    8 2 -4
    -8 2 4
    -6 -2 4
    -6 -2 4
    6 -2 -4
    -6 -2 4
    6 -2 -4
    6 -2 -4
    6 -2 -4
    6 2 -4
    -6 2 4
    -6 2 4
    6 2 -4
    -6 2 4
    6 2 -4
    -6 2 4
    6 2 -4
    4 -2 -4
    4 -2 -4
    -4 -2 4
    4 -2 -4
    -4 -2 4
    -4 -2 4
    -4 -2 4
    4 -2 -4
    -4 2 4
    -4 2 4
    4 2 -4
    -4 2 4
    4 2 -4
    -4 2 4
    4 2 -4
    4 2 -4
    -2 -2 4
    2 -2 -4
    -2 -2 4
    -2 -2 4
    2 -2 -4
    -2 -2 4
    2 -2 -4
    2 -2 -4
    -2 2 4
    -2 2 4
    2 2 -4
    2 2 -4
    -2 2 4
    2 2 -4
    0 -2 -4
    0 -2 4
    0 -2 4
    0 -2 4
    0 -2 -4
    0 -2 4
    0 -2 -4
    0 -2 -4
    0 2 4
    0 2 -4
    0 2 -4
    0 2 4
    0 2 -4
    0 2 -4
    2 -2 4
    -2 -2 -4
    2 -2 4
    -2 -2 -4
    2 -2 4
    2 2 4
    2 2 4
    -2 2 -4
    -2 2 -4
    -2 2 -4
    2 2 4
    2 2 4
    -4 -2 -4
    4 -2 4
    4 2 4
    6 -2 4
    6 -2 4
    -6 -2 -4
    -6 -2 -4
    6 -2 4
    -6 -2 -4
    6 -2 4
    -6 -2 -4
    6 2 4
    6 2 4
    6 2 4
    6 2 4
    8 -2 4
    8 -2 4
    -8 -2 -4
    -8 -2 -4
    8 -2 4
    -8 -2 -4
    8 -2 4
    8 2 4
    8 2 4
    8 2 4
    8 2 4
    10 -2 4
    -10 -2 -4
    -10 -2 -4
    10 -2 4
    10 -2 4
    -10 -2 -4
    10 -2 4
    10 2 4
    10 2 4
    10 2 4
    -10 2 -4
    10 2 4
    10 2 4
    -12 -2 -4
    12 -2 4
    -12 -2 -4
    -12 -2 -4
    12 -2 4
    12 -2 4
    12 -2 4
    12 2 4
    -12 2 -4
    -12 2 -4
    12 2 4
    12 2 4
    12 2 4
    12 2 4
    -14 -2 -4
    14 -2 4
    -14 -2 -4
    -14 -2 -4
    14 -2 4
    14 -2 4
    14 -2 4
    14 2 4
    -14 2 -4
    14 2 4
    -14 2 -4
    14 2 4
    14 2 4
    14 2 4
    -14 2 -4
    16 -2 4
    16 -2 4
    16 -2 4
    -16 -2 -4
    -16 -2 -4
    -16 -2 -4
    16 -2 4
    16 2 4
    -16 2 -4
    16 2 4
    -16 2 -4
    -16 2 -4
    16 2 4
    18 -2 4
    -18 -2 -4
    -18 -2 -4
    -18 -2 -4
    18 -2 4
    18 -2 4
    18 2 4
    18 2 4
    -18 2 -4
    18 2 4
    -18 2 -4
    -18 2 -4
    20 -2 4
    -20 -2 -4
    -20 -2 -4
    20 -2 4
    -20 -2 -4
    20 -2 4
    20 2 4
    -20 2 -4
    -20 2 -4
    -20 2 -4
    20 2 4
    20 2 4
    22 -2 4
    22 -2 4
    -22 -2 -4
    22 -2 4
    -22 -2 -4
    -22 -2 -4
    22 -2 4
    -22 2 -4
    -22 2 -4
    -22 2 -4
    22 2 4
    22 2 4
    22 2 4
    24 -2 4
    -24 -2 -4
    -24 -2 -4
    24 -2 4
    -24 -2 -4
    24 -2 4
    24 -2 4
    -24 2 -4
    -24 2 -4
    -24 2 -4
    24 2 4
    24 2 4
    24 2 4
    -26 -2 -4
    26 -2 4
    26 -2 4
    26 -2 4
    -26 -2 -4
    26 -2 4
    26 -2 4
    26 2 4
    26 2 4
    -26 2 -4
    -26 2 -4
    26 2 4
    28 -2 4
    -28 -2 -4
    28 -2 4
    28 -2 4
    -28 -2 -4
    28 -2 4
    28 -2 4
    -28 -2 -4
    28 2 4
    -28 2 -4
    28 2 4
    28 2 4
    -28 2 -4
    30 -2 4
    30 -2 4
    -30 -2 -4
    30 -2 4
    30 -2 4
    30 -2 4
    -30 2 -4
    30 2 4
    30 2 4
    30 2 4
    32 -2 4
    -32 -2 -4
    32 -2 4
    32 -2 4
    32 2 4
    32 2 4
    31 -3 -4
    -31 -3 4
    31 -3 -4
    31 -3 -4
    31 -3 -4
    31 3 -4
    31 3 -4
    -31 3 4
    -31 3 4
    31 3 -4
    29 -3 -4
    29 -3 -4
    -29 -3 4
    29 -3 -4
    29 -3 -4
    29 3 -4
    29 3 -4
    29 3 -4
    -29 3 4
    -29 3 4
    27 -3 -4
    -27 -3 4
    27 -3 -4
    -27 -3 4
    -27 -3 4
    -27 -3 4
    27 -3 -4
    27 -3 -4
    27 3 -4
    -27 3 4
    27 3 -4
    -27 3 4
    27 3 -4
    -27 3 4
    27 3 -4
    -27 3 4
    25 -3 -4
    -25 -3 4
    -25 -3 4
    25 -3 -4
    25 -3 -4
    25 -3 -4
    -25 -3 4
    -25 3 4
    25 3 -4
    -25 3 4
    25 3 -4
    -25 3 4
    25 3 -4
    -25 3 4
    25 3 -4
    -23 -3 4
    -23 -3 4
    23 -3 -4
    23 -3 -4
    -23 -3 4
    23 -3 -4
    23 -3 -4
    -23 -3 4
    23 3 -4
    -23 3 4
    23 3 -4
    23 3 -4
    23 3 -4
    -23 3 4
    -23 3 4
    -23 3 4
    -21 -3 4
    21 -3 -4
    21 -3 -4
    -21 -3 4
    -21 -3 4
    21 -3 -4
    21 -3 -4
    -21 -3 4
    -21 3 4
    -21 3 4
    21 3 -4
    21 3 -4
    -21 3 4
    21 3 -4
    21 3 -4
    -21 3 4
    19 -3 -4
    -19 -3 4
    -19 -3 4
    19 -3 -4
    19 -3 -4
    19 -3 -4
    -19 -3 4
    -19 3 4
    19 3 -4
    19 3 -4
    -19 3 4
    -19 3 4
    -19 3 4
    19 3 -4
    19 3 -4
    -17 -3 4
    17 -3 -4
    17 -3 -4
    17 -3 -4
    -17 -3 4
    -17 -3 4
    -17 -3 4
    17 -3 -4
    -17 3 4
    17 3 -4
    -17 3 4
    17 3 -4
    -17 3 4
    17 3 -4
    17 3 -4
    -15 -3 4
    15 -3 -4
    15 -3 -4
    15 -3 -4
    -15 -3 4
    -15 -3 4
    15 -3 -4
    -15 -3 4
    -15 3 4
    -15 3 4
    15 3 -4
    15 3 -4
    -15 3 4
    15 3 -4
    15 3 -4
    -13 -3 4
    13 -3 -4
    13 -3 -4
    13 -3 -4
    -13 -3 4
    -13 -3 4
    -13 -3 4
    13 -3 -4
    13 3 -4
    -13 3 4
    -13 3 4
    -13 3 4
    13 3 -4
    13 3 -4
    -13 3 4
    13 3 -4
    11 -3 -4
    11 -3 -4
    -11 -3 4
    -11 -3 4
    11 -3 -4
    -11 -3 4
    11 -3 -4
    -11 -3 4
    11 3 -4
    -11 3 4
    -11 3 4
    -11 3 4
    11 3 -4
    11 3 -4
    11 3 -4
    -11 3 4
    -9 -3 4
    -9 -3 4
    9 -3 -4
    9 -3 -4
    9 -3 -4
    -9 -3 4
    -9 -3 4
    9 -3 -4
    9 3 -4
    9 3 -4
    9 3 -4
    9 3 -4
    -9 3 4
    -9 3 4
    -9 3 4
    -9 3 4
    7 -3 -4
    -7 -3 4
    -7 -3 4
    7 -3 -4
    7 -3 -4
    7 -3 -4
    -7 -3 4
    -7 3 4
    -7 3 4
    -7 3 4
    7 3 -4
    -7 3 4
    7 3 -4
    7 3 -4
    7 3 -4
    5 -3 -4
    -5 -3 4
    5 -3 -4
    -5 -3 4
    5 -3 -4
    -5 -3 4
    5 -3 -4
    -5 -3 4
    -5 3 4
    -5 3 4
    5 3 -4
    -5 3 4
    5 3 -4
    -5 3 4
    5 3 -4
    -3 -3 4
    -3 -3 4
    -3 -3 4
    3 -3 -4
    3 -3 -4
    3 -3 -4
    -3 -3 4
    3 -3 -4
    -3 3 4
    3 3 -4
    -3 3 4
    -3 3 4
    3 3 -4
    3 3 -4
    3 3 -4
    -3 3 4
    1 -3 -4
    -1 -3 4
    1 -3 -4
    -1 -3 4
    1 -3 -4
    -1 -3 4
    1 -3 -4
    -1 -3 4
    -1 3 4
    -1 3 4
    -1 3 4
    1 3 -4
    1 3 -4
    1 -3 4
    -1 -3 -4
    -1 -3 -4
    1 -3 4
    1 -3 4
    1 -3 4
    1 3 4
    1 3 4
    -1 3 -4
    1 3 4
    -1 3 -4
    1 3 4
    -1 3 -4
    3 -3 4
    3 3 4
    -3 3 -4
    -5 -3 -4
    5 -3 4
    5 -3 4
    5 -3 4
    5 -3 4
    -5 -3 -4
    5 3 4
    5 3 4
    5 3 4
    5 3 4
    -7 -3 -4
    7 -3 4
    -7 -3 -4
    7 -3 4
    -7 -3 -4
    7 -3 4
    7 -3 4
    -7 -3 -4
    7 3 4
    7 3 4
    7 3 4
    7 3 4
    -9 -3 -4
    9 -3 4
    9 -3 4
    -9 -3 -4
    9 -3 4
    -9 -3 -4
    9 -3 4
    -9 -3 -4
    9 3 4
    9 3 4
    9 3 4
    9 3 4
    11 -3 4
    11 -3 4
    -11 -3 -4
    -11 -3 -4
    11 -3 4
    11 -3 4
    -11 -3 -4
    -11 3 -4
    -11 3 -4
    11 3 4
    11 3 4
    11 3 4
    11 3 4
    -13 -3 -4
    13 -3 4
    13 -3 4
    13 -3 4
    13 -3 4
    -13 -3 -4
    -13 -3 -4
    13 3 4
    -13 3 -4
    13 3 4
    13 3 4
    -13 3 -4
    15 -3 4
    -15 -3 -4
    15 -3 4
    -15 -3 -4
    -15 -3 -4
    15 -3 4
    15 -3 4
    15 3 4
    15 3 4
    15 3 4
    -15 3 -4
    -17 -3 -4
    17 -3 4
    17 -3 4
    17 -3 4
    -17 -3 -4
    -17 -3 -4
    17 -3 4
    17 3 4
    17 3 4
    -17 3 -4
    17 3 4
    -17 3 -4
    19 -3 4
    -19 -3 -4
    19 -3 4
    -19 -3 -4
    -19 -3 -4
    19 -3 4
    19 -3 4
    -19 3 -4
    19 3 4
    19 3 4
    19 3 4
    -19 3 -4
    21 -3 4
    21 -3 4
    21 -3 4
    21 -3 4
    -21 -3 -4
    -21 -3 -4
    -21 -3 -4
    21 3 4
    -21 3 -4
    -21 3 -4
    21 3 4
    21 3 4
    23 -3 4
    -23 -3 -4
    23 -3 4
    23 -3 4
    -23 -3 -4
    -23 -3 -4
    23 -3 4
    -23 3 -4
    -23 3 -4
    23 3 4
    23 3 4
    23 3 4
    25 -3 4
    -25 -3 -4
    25 -3 4
    25 -3 4
    -25 -3 -4
    -25 -3 -4
    25 -3 4
    25 3 4
    25 3 4
    25 3 4
    27 -3 4
    -27 -3 -4
    -27 -3 -4
    27 -3 4
    27 -3 4
    -27 -3 -4
    27 -3 4
    27 3 4
    27 3 4
    -27 3 -4
    27 3 4
    -29 -3 -4
    29 -3 4
    29 -3 4
    29 -3 4
    29 -3 4
    29 -3 4
    -29 3 -4
    29 3 4
    -29 3 -4
    29 3 4
    29 3 4
    31 -3 4
    31 -3 4
    31 -3 4
    31 -3 4
    -31 -3 -4
    31 -3 4
    31 3 4
    31 3 4
    31 3 4
    -32 -4 4
    32 -4 -4
    32 -4 -4
    32 -4 -4
    32 4 -4
    32 4 -4
    -32 4 4
    32 4 -4
    -32 4 4
    30 -4 -4
    30 -4 -4
    -30 -4 4
    30 -4 -4
    30 -4 -4
    30 4 -4
    -30 4 4
    -30 4 4
    30 4 -4
    30 4 -4
    -28 -4 4
    28 -4 -4
    28 -4 -4
    28 -4 -4
    -28 -4 4
    28 -4 -4
    -28 4 4
    28 4 -4
    28 4 -4
    28 4 -4
    -28 4 4
    26 -4 -4
    -26 -4 4
    26 -4 -4
    26 -4 -4
    26 -4 -4
    -26 -4 4
    -26 4 4
    26 4 -4
    -26 4 4
    26 4 -4
    -26 4 4
    26 4 -4
    -26 4 4
    24 -4 -4
    24 -4 -4
    24 -4 -4
    -24 -4 4
    -24 -4 4
    24 -4 -4
    -24 -4 4
    -24 -4 4
    -24 4 4
    24 4 -4
    24 4 -4
    -24 4 4
    -24 4 4
    24 4 -4
    -24 4 4
    22 -4 -4
    -22 -4 4
    22 -4 -4
    -22 -4 4
    -22 -4 4
    22 -4 -4
    22 -4 -4
    -22 -4 4
    -22 4 4
    22 4 -4
    22 4 -4
    22 4 -4
    -22 4 4
    -22 4 4
    22 4 -4
    -22 4 4
    -20 -4 4
    -20 -4 4
    -20 -4 4
    20 -4 -4
    20 -4 -4
    20 -4 -4
    20 -4 -4
    -20 -4 4
    -20 4 4
    20 4 -4
    -20 4 4
    20 4 -4
    20 4 -4
    -20 4 4
    20 4 -4
    -20 4 4
    -18 -4 4
    -18 -4 4
    -18 -4 4
    -18 -4 4
    18 -4 -4
    18 -4 -4
    18 -4 -4
    18 -4 -4
    18 4 -4
    -18 4 4
    -18 4 4
    18 4 -4
    18 4 -4
    -18 4 4
    -18 4 4
    18 4 -4
    -16 -4 4
    16 -4 -4
    -16 -4 4
    16 -4 -4
    -16 -4 4
    16 -4 -4
    16 -4 -4
    -16 -4 4
    16 4 -4
    16 4 -4
    -16 4 4
    16 4 -4
    -16 4 4
    16 4 -4
    -16 4 4
    -14 -4 4
    14 -4 -4
    -14 -4 4
    14 -4 -4
    14 -4 -4
    -14 -4 4
    14 -4 -4
    -14 -4 4
    14 4 -4
    14 4 -4
    14 4 -4
    14 4 -4
    -14 4 4
    -14 4 4
    -14 4 4
    12 -4 -4
    -12 -4 4
    -12 -4 4
    -12 -4 4
    12 -4 -4
    -12 -4 4
    12 -4 -4
    12 -4 -4
    -12 4 4
    12 4 -4
    -12 4 4
    12 4 -4
    -12 4 4
    12 4 -4
    12 4 -4
    -12 4 4
    10 -4 -4
    -10 -4 4
    -10 -4 4
    -10 -4 4
    10 -4 -4
    -10 -4 4
    10 -4 -4
    10 -4 -4
    10 4 -4
    10 4 -4
    10 4 -4
    -10 4 4
    10 4 -4
    -10 4 4
    -10 4 4
    -10 4 4
    -8 -4 4
    8 -4 -4
    8 -4 -4
    -8 -4 4
    -8 -4 4
    8 -4 -4
    -8 -4 4
    8 4 -4
    8 4 -4
    8 4 -4
    -8 4 4
    8 4 -4
    -8 4 4
    -8 4 4
    -8 4 4
    6 -4 -4
    6 -4 -4
    -6 -4 4
    -6 -4 4
    6 -4 -4
    -6 -4 4
    -6 -4 4
    6 -4 -4
    -6 4 4
    -6 4 4
    6 4 -4
    -6 4 4
    -6 4 4
    6 4 -4
    6 4 -4
    6 4 -4
    -4 -4 4
    -4 -4 4
    -4 -4 4
    4 -4 -4
    4 -4 -4
    4 -4 -4
    4 -4 -4
    -4 -4 4
    -4 4 4
    4 4 -4
    4 4 -4
    4 4 -4
    -4 4 4
    -4 4 4
    -2 -4 4
    -2 -4 4
    -2 -4 4
    2 -4 -4
    2 -4 -4
    2 -4 -4
    2 -4 -4
    -2 -4 4
    2 4 -4
    -2 4 4
    -2 4 4
    2 4 -4
    -2 4 4
    0 -4 4
    0 -4 -4
    0 -4 4
    0 -4 -4
    0 -4 -4
    0 -4 -4
    0 -4 4
    0 4 -4
    0 4 4
    0 4 4
    0 4 -4
    0 4 4
    0 4 -4
    -2 -4 -4
    2 -4 4
    2 -4 4
    2 -4 4
    -2 -4 -4
    -2 -4 -4
    2 -4 4
    -2 -4 -4
    2 4 4
    -2 4 -4
    -2 4 -4
    -2 4 -4
    2 4 4
    2 4 4
    4 -4 4
    4 -4 4
    4 -4 4
    -4 -4 -4
    4 -4 4
    -4 -4 -4
    -4 -4 -4
    -4 -4 -4
    4 4 4
    4 4 4
    4 4 4
    -4 4 -4
    4 4 4
    -4 4 -4
    6 -4 4
    6 -4 4
    -6 -4 -4
    -6 -4 -4
    6 -4 4
    -6 -4 -4
    6 -4 4
    6 4 4
    6 4 4
    6 4 4
    6 4 4
    8 -4 4
    8 -4 4
    8 -4 4
    8 -4 4
    -8 -4 -4
    -8 -4 -4
    -8 -4 -4
    8 -4 4
    8 4 4
    8 4 4
    8 4 4
    8 4 4
    10 -4 4
    -10 -4 -4
    10 -4 4
    -10 -4 -4
    -10 -4 -4
    -10 -4 -4
    10 -4 4
    -10 4 -4
    10 4 4
    10 4 4
    10 4 4
    10 4 4
    -10 4 -4
    -12 -4 -4
    -12 -4 -4
    12 -4 4
    12 -4 4
    12 -4 4
    12 -4 4
    -12 -4 -4
    12 4 4
    12 4 4
    12 4 4
    -12 4 -4
    -12 4 -4
    14 -4 4
    14 -4 4
    14 -4 4
    -14 -4 -4
    -14 -4 -4
    -14 -4 -4
    14 -4 4
    14 4 4
    14 4 4
    -14 4 -4
    -14 4 -4
    14 4 4
    16 -4 4
    -16 -4 -4
    16 -4 4
    16 -4 4
    -16 -4 -4
    16 -4 4
    -16 -4 -4
    16 4 4
    16 4 4
    16 4 4
    -16 4 -4
    -16 4 -4
    18 -4 4
    18 -4 4
    -18 -4 -4
    18 -4 4
    18 -4 4
    -18 -4 -4
    18 4 4
    -18 4 -4
    -18 4 -4
    18 4 4
    18 4 4
    20 -4 4
    -20 -4 -4
    20 -4 4
    20 -4 4
    -20 -4 -4
    20 -4 4
    -20 -4 -4
    20 4 4
    20 4 4
    20 4 4
    -20 4 -4
    -20 4 -4
    -22 -4 -4
    22 -4 4
    22 -4 4
    22 -4 4
    -22 -4 -4
    -22 -4 -4
    22 -4 4
    -22 4 -4
    22 4 4
    22 4 4
    -22 4 -4
    22 4 4
    24 -4 4
    24 -4 4
    -24 -4 -4
    24 -4 4
    24 -4 4
    -24 -4 -4
    -24 -4 -4
    24 4 4
    24 4 4
    24 4 4
    -24 4 -4
    -26 -4 -4
    26 -4 4
    26 -4 4
    26 -4 4
    26 -4 4
    -26 -4 -4
    26 4 4
    26 4 4
    -26 4 -4
    26 4 4
    -26 4 -4
    -28 -4 -4
    28 -4 4
    28 -4 4
    -28 -4 -4
    28 -4 4
    28 -4 4
    28 4 4
    28 4 4
    28 4 4
    -28 4 -4
    -28 4 -4
    -30 -4 -4
    30 -4 4
    30 -4 4
    30 -4 4
    30 -4 4
    30 4 4
    30 4 4
    30 4 4
    -32 -4 -4
    32 -4 4
    32 4 4
    31 -5 -4
    -31 -5 4
    31 -5 -4
    31 -5 -4
    31 -5 -4
    -31 5 4
    -31 5 4
    31 5 -4
    31 5 -4
    31 5 -4
    29 -5 -4
    29 -5 -4
    29 -5 -4
    29 -5 -4
    29 5 -4
    -29 5 4
    29 5 -4
    -29 5 4
    29 5 -4
    -27 -5 4
    27 -5 -4
    27 -5 -4
    27 -5 -4
    -27 -5 4
    27 -5 -4
    27 5 -4
    -27 5 4
    27 5 -4
    -27 5 4
    27 5 -4
    -27 5 4
    25 -5 -4
    25 -5 -4
    -25 -5 4
    25 -5 -4
    -25 -5 4
    25 -5 -4
    -25 -5 4
    -25 5 4
    25 5 -4
    -25 5 4
    -25 5 4
    25 5 -4
    -25 5 4
    25 5 -4
    -23 -5 4
    -23 -5 4
    23 -5 -4
    -23 -5 4
    23 -5 -4
    -23 -5 4
    23 -5 -4
    -23 5 4
    -23 5 4
    23 5 -4
    -23 5 4
    23 5 -4
    -23 5 4
    23 5 -4
    21 -5 -4
    -21 -5 4
    -21 -5 4
    21 -5 -4
    21 -5 -4
    -21 -5 4
    -21 -5 4
    21 -5 -4
    -21 5 4
    -21 5 4
    21 5 -4
    21 5 -4
    21 5 -4
    -21 5 4
    -21 5 4
    -19 -5 4
    19 -5 -4
    19 -5 -4
    19 -5 -4
    -19 -5 4
    -19 -5 4
    -19 -5 4
    19 -5 -4
    19 5 -4
    -19 5 4
    -19 5 4
    -19 5 4
    -19 5 4
    19 5 -4
    19 5 -4
    17 -5 -4
    -17 -5 4
    -17 -5 4
    -17 -5 4
    17 -5 -4
    17 -5 -4
    17 -5 -4
    -17 -5 4
    17 5 -4
    -17 5 4
    -17 5 4
    -17 5 4
    17 5 -4
    17 5 -4
    15 -5 -4
    15 -5 -4
    -15 -5 4
    -15 -5 4
    15 -5 -4
    -15 -5 4
    15 -5 -4
    15 5 -4
    15 5 -4
    -15 5 4
    15 5 -4
    -15 5 4
    -15 5 4
    -13 -5 4
    13 -5 -4
    13 -5 -4
    13 -5 -4
    -13 -5 4
    13 -5 -4
    -13 -5 4
    -13 -5 4
    13 5 -4
    -13 5 4
    13 5 -4
    -13 5 4
    13 5 -4
    -13 5 4
    11 -5 -4
    -11 -5 4
    -11 -5 4
    -11 -5 4
    -11 -5 4
    11 -5 -4
    11 -5 -4
    11 -5 -4
    11 5 -4
    11 5 -4
    -11 5 4
    -11 5 4
    -11 5 4
    11 5 -4
    -11 5 4
    9 -5 -4
    9 -5 -4
    -9 -5 4
    -9 -5 4
    9 -5 -4
    -9 -5 4
    -9 -5 4
    9 -5 -4
    -9 5 4
    9 5 -4
    -9 5 4
    9 5 -4
    -9 5 4
    -9 5 4
    9 5 -4
    7 -5 -4
    -7 -5 4
    -7 -5 4
    -7 -5 4
    7 -5 -4
    -7 -5 4
    7 -5 -4
    7 -5 -4
    7 5 -4
    -7 5 4
    -7 5 4
    7 5 -4
    7 5 -4
    -7 5 4
    5 -5 -4
    -5 -5 4
    5 -5 -4
    -5 -5 4
    5 -5 -4
    5 -5 -4
    -5 -5 4
    -5 -5 4
    5 5 -4
    5 5 -4
    -5 5 4
    -5 5 4
    -5 5 4
    5 5 -4
    3 -5 -4
    -3 -5 4
    3 -5 -4
    -3 -5 4
    -3 -5 4
    -3 -5 4
    3 -5 -4
    3 -5 -4
    3 -5 -4
    -3 5 4
    3 5 -4
    3 5 -4
    -3 5 4
    3 5 -4
    -3 5 4
    1 -5 -4
    -1 -5 4
    -1 -5 4
    1 -5 -4
    1 -5 -4
    -1 -5 4
    1 -5 -4
    1 5 -4
    -1 5 4
    -1 5 4
    -1 5 4
    1 5 -4
    -1 -5 -4
    1 -5 4
    1 -5 4
    1 -5 4
    -1 -5 -4
    -1 -5 -4
    -1 -5 -4
    1 -5 4
    1 5 4
    -1 5 -4
    -1 5 -4
    1 5 4
    1 5 4
    1 5 4
    -1 5 -4
    3 -5 4
    3 -5 4
    3 -5 4
    -3 -5 -4
    -3 -5 -4
    -3 -5 -4
    3 -5 4
    -3 -5 -4
    -3 5 -4
    -3 5 -4
    3 5 4
    3 5 4
    3 5 4
    3 5 4
    -3 5 -4
    -5 -5 -4
    -5 -5 -4
    5 -5 4
    5 -5 4
    -5 -5 -4
    -5 -5 -4
    5 -5 4
    5 5 4
    5 5 4
    5 5 4
    -5 5 -4
    -5 5 -4
    5 5 4
    -7 -5 -4
    7 -5 4
    -7 -5 -4
    -7 -5 -4
    7 -5 4
    7 -5 4
    7 -5 4
    7 5 4
    7 5 4
    7 5 4
    -7 5 -4
    -7 5 -4
    7 5 4
    -9 -5 -4
    9 -5 4
    -9 -5 -4
    -9 -5 -4
    9 -5 4
    9 -5 4
    9 -5 4
    9 -5 4
    9 5 4
    9 5 4
    9 5 4
    -9 5 -4
    -9 5 -4
    -9 5 -4
    9 5 4
    11 -5 4
    -11 -5 -4
    -11 -5 -4
    11 -5 4
    -11 -5 -4
    11 -5 4
    11 -5 4
    11 5 4
    -11 5 -4
    11 5 4
    -11 5 -4
    11 5 4
    -11 5 -4
    11 5 4
    13 -5 4
    -13 -5 -4
    -13 -5 -4
    -13 -5 -4
    13 -5 4
    13 -5 4
    13 -5 4
    13 5 4
    -13 5 -4
    13 5 4
    -13 5 -4
    -13 5 -4
    13 5 4
    15 -5 4
    -15 -5 -4
    -15 -5 -4
    15 -5 4
    15 -5 4
    15 -5 4
    -15 -5 -4
    15 5 4
    -15 5 -4
    15 5 4
    -15 5 -4
    -15 5 -4
    15 5 4
    17 -5 4
    -17 -5 -4
    -17 -5 -4
    17 -5 4
    -17 -5 -4
    17 -5 4
    17 -5 4
    -17 5 -4
    17 5 4
    17 5 4
    17 5 4
    19 -5 4
    -19 -5 -4
    19 -5 4
    -19 -5 -4
    -19 -5 -4
    19 -5 4
    19 5 4
    -19 5 -4
    19 5 4
    19 5 4
    -19 5 -4
    21 -5 4
    21 -5 4
    -21 -5 -4
    21 -5 4
    -21 -5 -4
    -21 -5 -4
    21 -5 4
    -21 5 -4
    21 5 4
    -21 5 -4
    21 5 4
    21 5 4
    -23 -5 -4
    23 -5 4
    23 -5 4
    -23 -5 -4
    23 -5 4
    -23 -5 -4
    23 -5 4
    -23 5 -4
    23 5 4
    23 5 4
    23 5 4
    25 -5 4
    -25 -5 -4
    25 -5 4
    25 -5 4
    -25 -5 -4
    -25 -5 -4
    25 -5 4
    25 5 4
    25 5 4
    -25 5 -4
    25 5 4
    -25 5 -4
    27 -5 4
    27 -5 4
    -27 -5 -4
    27 -5 4
    -27 -5 -4
    27 -5 4
    -27 -5 -4
    -27 5 -4
    27 5 4
    -27 5 -4
    27 5 4
    27 5 4
    29 -5 4
    -29 -5 -4
    29 -5 4
    29 -5 4
    29 -5 4
    29 5 4
    29 5 4
    29 5 4
    31 -5 4
    31 -5 4
    -31 -5 -4
    31 -5 4
    31 -5 4
    31 -5 4
    31 5 4
    31 5 4
    31 5 4
    32 -6 -4
    32 -6 -4
    -32 -6 4
    32 -6 -4
    32 -6 -4
    -32 6 4
    -32 6 4
    32 6 -4
    32 6 -4
    30 -6 -4
    30 -6 -4
    30 -6 -4
    30 -6 -4
    -30 6 4
    -30 6 4
    30 6 -4
    30 6 -4
    30 6 -4
    28 -6 -4
    -28 -6 4
    28 -6 -4
    28 -6 -4
    28 -6 -4
    -28 -6 4
    -28 6 4
    -28 6 4
    28 6 -4
    28 6 -4
    26 -6 -4
    -26 -6 4
    26 -6 -4
    -26 -6 4
    -26 -6 4
    26 -6 -4
    26 -6 -4
    -26 6 4
    26 6 -4
    -26 6 4
    -26 6 4
    26 6 -4
    -26 6 4
    26 6 -4
    24 -6 -4
    24 -6 -4
    -24 -6 4
    24 -6 -4
    24 -6 -4
    -24 -6 4
    -24 -6 4
    -24 6 4
    24 6 -4
    -24 6 4
    -24 6 4
    -24 6 4
    24 6 -4
    -22 -6 4
    -22 -6 4
    -22 -6 4
    22 -6 -4
    22 -6 -4
    -22 -6 4
    -22 -6 4
    22 -6 -4
    -22 6 4
    22 6 -4
    -22 6 4
    22 6 -4
    22 6 -4
    -22 6 4
    -20 -6 4
    20 -6 -4
    20 -6 -4
    -20 -6 4
    -20 -6 4
    20 -6 -4
    20 -6 -4
    -20 -6 4
    20 6 -4
    -20 6 4
    -20 6 4
    -20 6 4
    -20 6 4
    20 6 -4
    20 6 -4
    18 -6 -4
    18 -6 -4
    -18 -6 4
    18 -6 -4
    18 -6 -4
    -18 -6 4
    -18 -6 4
    -18 -6 4
    -18 6 4
    18 6 -4
    18 6 -4
    -18 6 4
    -18 6 4
    -18 6 4
    18 6 -4
    16 -6 -4
    -16 -6 4
    16 -6 -4
    -16 -6 4
    16 -6 -4
    -16 -6 4
    -16 -6 4
    16 -6 -4
    -16 6 4
    -16 6 4
    -16 6 4
    16 6 -4
    16 6 -4
    16 6 -4
    14 -6 -4
    14 -6 -4
    -14 -6 4
    14 -6 -4
    -14 -6 4
    14 -6 -4
    -14 -6 4
    -14 -6 4
    -14 6 4
    14 6 -4
    14 6 -4
    14 6 -4
    -14 6 4
    -12 -6 4
    12 -6 -4
    -12 -6 4
    -12 -6 4
    12 -6 -4
    12 -6 -4
    12 -6 -4
    -12 -6 4
    -12 6 4
    12 6 -4
    -12 6 4
    -12 6 4
    12 6 -4
    -12 6 4
    12 6 -4
    -10 -6 4
    10 -6 -4
    10 -6 -4
    -10 -6 4
    -10 -6 4
    -10 -6 4
    10 -6 -4
    10 -6 -4
    -10 6 4
    -10 6 4
    10 6 -4
    10 6 -4
    -10 6 4
    10 6 -4
    8 -6 -4
    8 -6 -4
    -8 -6 4
    -8 -6 4
    8 -6 -4
    -8 -6 4
    8 -6 -4
    -8 -6 4
    8 6 -4
    8 6 -4
    8 6 -4
    -8 6 4
    -8 6 4
    -8 6 4
    -6 -6 4
    -6 -6 4
    6 -6 -4
    -6 -6 4
    6 -6 -4
    -6 -6 4
    6 -6 -4
    6 -6 -4
    -6 6 4
    6 6 -4
    -6 6 4
    -6 6 4
    6 6 -4
    6 6 -4
    -4 -6 4
    4 -6 -4
    4 -6 -4
    4 -6 -4
    -4 -6 4
    4 -6 -4
    -4 -6 4
    4 -6 -4
    -4 -6 4
    4 6 -4
    4 6 -4
    -4 6 4
    -4 6 4
    4 6 -4
    -4 6 4
    2 -6 -4
    -2 -6 4
    2 -6 -4
    2 -6 -4
    2 -6 -4
    -2 -6 4
    -2 -6 4
    -2 -6 4
    -2 6 4
    -2 6 4
    2 6 -4
    -2 6 4
    2 6 -4
    2 6 -4
    0 -6 4
    0 -6 4
    0 -6 -4
    0 -6 -4
    0 -6 -4
    0 -6 -4
    0 -6 4
    0 -6 4
    0 6 -4
    0 6 4
    0 6 -4
    0 6 4
    0 6 4
    0 6 4
    2 -6 4
    2 -6 4
    -2 -6 -4
    -2 -6 -4
    -2 -6 -4
    -2 -6 -4
    2 6 4
    2 6 4
    2 6 4
    -2 6 -4
    2 6 4
    -2 6 -4
    -2 6 -4
    4 -6 4
    -4 -6 -4
    4 -6 4
    4 -6 4
    -4 -6 -4
    -4 -6 -4
    -4 -6 -4
    4 -6 4
    -4 6 -4
    -4 6 -4
    -4 6 -4
    4 6 4
    4 6 4
    4 6 4
    4 6 4
    6 -6 4
    6 -6 4
    -6 -6 -4
    6 -6 4
    6 -6 4
    -6 -6 -4
    -6 -6 -4
    -6 -6 -4
    -6 6 -4
    6 6 4
    6 6 4
    -6 6 -4
    6 6 4
    -6 6 -4
    -8 -6 -4
    8 -6 4
    -8 -6 -4
    -8 -6 -4
    8 -6 4
    -8 -6 -4
    8 -6 4
    8 -6 4
    8 6 4
    -8 6 -4
    -8 6 -4
    -8 6 -4
    8 6 4
    8 6 4
    8 6 4
    10 -6 4
    10 -6 4
    -10 -6 -4
    -10 -6 -4
    10 -6 4
    -10 -6 -4
    10 -6 4
    10 -6 4
    -10 6 -4
    10 6 4
    10 6 4
    10 6 4
    10 6 4
    -10 6 -4
    -10 6 -4
    12 -6 4
    -12 -6 -4
    12 -6 4
    12 -6 4
    12 -6 4
    -12 -6 -4
    -12 6 -4
    12 6 4
    12 6 4
[truncated: 1,643,096 more chars]
